# Supplementary material for: Comparative Analysis of Single-Cell RNA Sequencing Methods with and without Sample Multiplexing
Source: Int J Mol Sci. 2024 Mar 29;25(7):3828. doi: 10.3390/ijms25073828 (PMC11011421; doi:10.3390/ijms25073828)
Supplement: Supplementary file 1 [file ijms-25-03828-s001.zip]

Archive with 2 entries (2 files):
- ijms-2867317-Supplementary Figures.pdf
- Supplementary Tables.xlsx
