# Supplementary material for: Comparative Analysis of Single-Cell RNA Sequencing Methods with and without Sample Multiplexing
Source: Int J Mol Sci. 2024 Mar 29;25(7):3828. doi: 10.3390/ijms25073828 (PMC11011421; doi:10.3390/ijms25073828)
Supplement: Supplementary file 1 [file ijms-25-03828-s001.zip › Supplementary Tables.xlsx]

## Sheet: STable 1
Supplementary Table S1. Overview of PBMCs samples in this study
		Raw data						Downsampled data (before QC)					Downsampled data (after QC)
		Viability	Number of input cells	Number of output cells	Cell Recovery Rate	Number of reads	Mean reads per cell	Number of reads	Number of UMIs	Number of genes	Median UMI Counts per Cell	Median Genes per Cell	Number of cells	Number of UMIs	Number of genes	Median UMI Counts per Cell	Median Genes per Cell
10x	H1	0.854	16000	8523	0.532687	203134663	23833.7	170460000	50828190	32328	5423	1910.5	6920	39329650	27524	5393.5	1886
	H2	0.881	16000	8598	0.537375	254103388	29553.8	171960000	55860506	32817	5736	1992.5	7020	43209324	27820	5722.5	1983
parse	H1	0.854	35520	10322	0.290597	2.97237e+08	28796.5	206440000	64553000	34215	5630	2336	9819	57510329	27857	5565	2319
	H2	0.881	35400	8506	0.240282	2.62086e+08	30811.9	170120000	51161762	33232	5455.5	2296	8259	47262987	27745	5419	2283
	SSC186	0.487	35000	10784	0.308114	2.99658e+08	27787.2
	SSC205	0.506	35100	6375	0.181624	6.44453e+07	10109.1
	SSG1002	0.761	35510	11222	0.316024	2.79109e+08	24871.6
	SSG1003	0.869	35520	12336	0.347297	3.11828e+08	25277.9
	SSG1010	0.915	35400	8218	0.232147	1.08821e+08	13241.8
	SSG1021	0.89	35640	10514	0.295006	3.66787e+08	34885.6
	SSG1026	0.789	35520	15541	0.437528	4.11595e+08	26484.4
	SSG1031	0.645	35380	7607	0.215008	1.17071e+08	15389.9
	SSG1104	0.818	35380	11005	0.311051	1.87269e+08	17016.7

## Sheet: STable 2
Supplementary Table S2. Duplicate rate in each sample
Method	Library	Sample	Duplicate Rate (%) per library		Method	Sample	Duplicate Rate (%) per sample
10x	1	H1	56		10x	H1	56
	2	H2	50.1			H2	50.1
Parse	P1	H1	38.9		Parse	H1	38.15
	P1	H2	36.7			H2	34.8625
	P2	H1	38.9
	P2	H2	36.7
	P3	H1	37.4
	P3	H2	33.5
	P4	H1	37.1
	P4	H2	33.5
	P5	H1	35.6
	P5	H2	32.1
	P6	H1	38.6
	P6	H2	34.4
	P7	H1	39.4
	P7	H2	35.9
	P8	H1	39.3
	P8	H2	36.1

## Sheet: STable 3
Supplementary Table S3. Median number of genes detected in each protocol/sample
platform	10x	Parse	Parse_versus_10x_diff	Parse_versus_10x_ratio	10x	10x	Parse	Parse	Parse_versus_10x_diff	Parse_versus_10x_ratio	Parse_versus_10x_diff	Parse_versus_10x_ratio
sample_id	All	All	All	All	10x_H1	10x_H2	parse_H1	parse_H2	H1	H1	H2	H2
All cells	1938	2302	364	1.18782	1886	1984	2319	2283	433	1.22959	299	1.15071
T cells	1850	2258	408	1.22054	1808	1888	2270	2243	462	1.25553	355	1.18803
NK cells	2031	2258	227	1.11177	2058	2019	2323	2181	265	1.12877	162	1.08024
Monocytes	3014	2827	-187	0.937956	2828	3112	2872	2805	44	1.01556	-307	0.90135
B cells	2125.5	2528.5	403	1.1896	1989	2214	2526	2532	537	1.26998	318	1.14363
Parse_versus_10x_diff: Number of genes detected in Parse - Number of genes detect in 10x
Parse_versus_10x_ratio: Number of genes detected in Parse/Number of genes detect in 10x

## Sheet: STable 4
Supplementary Table S4. Median number of UMIs detected in each protocol/sample
protocol	10x	parse	Parse_versus_10x_diff	Parse_versus_10x_ratio	10x	10x	parse	parse	Parse_versus_10x_diff	Parse_versus_10x_ratio	Parse_versus_10x_diff	Parse_versus_10x_ratio
sample_id	All	All	All	All	10x_H1	10x_H2	parse_H1	parse_H2	H1	H1	H2	H2
All	5573	5488.5	-84.5	0.984838	5394	5722	5565	5419	171	1.0317	-303	0.947046
T cells	5617	5316	-301	0.946413	5432	5769	5358	5264	-74	0.986377	-505	0.912463
NK cells	4817	5360	543	1.11273	4918	4782	5624	5023	706	1.14355	241	1.0504
Monocytes	9583	8085	-1498	0.843682	8473	10160	8208	8035	-265	0.968724	-2125	0.790846
B cells	6110.5	6198.5	88	1.0144	5771	6328	6260	6116	489	1.08473	-212	0.966498
Parse_versus_10x_diff: Number of gene detected in Parse - Number of genes detect in 10x
Parse_versus_10x_ratio: Number of gene detected in Parse/Number of genes detect in 10x

## Sheet: STable 5
Supplementary Table S5. Uniquely detected genes in each method
gene	detected_in	Gene.type
NOS2	10x_H1	protein_coding
CCDC198	10x_H1	protein_coding
PDGFRL	10x_H1	protein_coding
PRDM12	10x_H1	protein_coding
BCAN	10x_H1	protein_coding
HCRT	10x_H1	protein_coding
PPP1R14D	10x_H1	protein_coding
NBPF17P	10x_H1	unprocessed_pseudogene
ARL14	10x_H1	protein_coding
HMX3	10x_H1	protein_coding
ZBED10P	10x_H1	transcribed_unitary_pseudogene
SLC2A7	10x_H1	protein_coding
VTRNA1-1	10x_H1	misc_RNA
ENSG00000203472	10x_H1	lncRNA
SMPD5	10x_H1	transcribed_unitary_pseudogene
ENSG00000213293	10x_H1	processed_pseudogene
LINC02347	10x_H1	lncRNA
ZNF433-AS1	10x_H1	lncRNA
RPS20P14	10x_H1	processed_pseudogene
AKR1D1P1	10x_H1	processed_pseudogene
ENSG00000230534	10x_H1	lncRNA
UBE2V2P4	10x_H1	processed_pseudogene
ENSG00000232578	10x_H1	processed_pseudogene
LNCTAM34A	10x_H1	lncRNA
FAUP1	10x_H1	processed_pseudogene
RPL38P5	10x_H1	processed_pseudogene
UBA52P8	10x_H1	processed_pseudogene
ENSG00000243181	10x_H1	processed_pseudogene
RPL23AP65	10x_H1	processed_pseudogene
KRT18P34	10x_H1	processed_pseudogene
CBR4-DT	10x_H1	lncRNA
LINC02354	10x_H1	lncRNA
RBM8B	10x_H1	processed_pseudogene
FABP5P8	10x_H1	processed_pseudogene
ENSG00000261140	10x_H1	lncRNA
EIF4BP5	10x_H1	processed_pseudogene
ENSG00000264695	10x_H1	lncRNA
ENSG00000266944	10x_H1	processed_pseudogene
ENSG00000267231	10x_H1	lncRNA
ENSG00000270755	10x_H1	lncRNA
ENSG00000272986	10x_H1	lncRNA
ENSG00000273335	10x_H1	lncRNA
ENSG00000277795	10x_H1	processed_pseudogene
EPB41L4A-DT	10x_H1	lncRNA
ENSG00000279019	10x_H1	TEC
LINC01988	10x_H1	lncRNA
ENSG00000287057	10x_H1	lncRNA
ENSG00000291216	10x_H1	lncRNA
ABCC8	10x_H1	protein_coding
LGALS14	10x_H1	protein_coding
HBQ1	10x_H1	protein_coding
ACOD1	10x_H1	protein_coding
CNFN	10x_H1	protein_coding
LILRB5	10x_H1	protein_coding
KLF1	10x_H1	protein_coding
KAZALD1	10x_H1	protein_coding
UCP1	10x_H1	protein_coding
NACA3P	10x_H1	processed_pseudogene
RPL32P21	10x_H1	processed_pseudogene
APOC1	10x_H1	protein_coding
ZP1	10x_H1	protein_coding
TMSB15A	10x_H1	protein_coding
SCGB3A1	10x_H1	protein_coding
CLDN19	10x_H1	protein_coding
CAMP	10x_H1	protein_coding
IL3	10x_H1	protein_coding
ASPG	10x_H1	protein_coding
FAM86GP	10x_H1	unprocessed_pseudogene
MESP1	10x_H1	protein_coding
IGFBP6	10x_H1	protein_coding
LKAAEAR1	10x_H1	protein_coding
RPL36P3	10x_H1	processed_pseudogene
ZNRF3-AS1	10x_H1	lncRNA
ENSG00000178715	10x_H1	processed_pseudogene
SIGLECL1	10x_H1	protein_coding
ALOX15B	10x_H1	protein_coding
LINC00652	10x_H1	lncRNA
IFNL1	10x_H1	protein_coding
NDN	10x_H1	protein_coding
NUPR2	10x_H1	protein_coding
NR2F2	10x_H1	protein_coding
HPDL	10x_H1	protein_coding
ERAS	10x_H1	protein_coding
IRF1-AS1	10x_H1	lncRNA
TUSC1	10x_H1	protein_coding
RN7SKP163	10x_H1	misc_RNA
HBA1	10x_H1	protein_coding
IGLC7	10x_H1	IG_C_gene
PTMAP10	10x_H1	processed_pseudogene
ENSG00000213304	10x_H1	processed_pseudogene
EEF1B2P2	10x_H1	processed_pseudogene
RPL7P60	10x_H1	processed_pseudogene
RPL27AP	10x_H1	processed_pseudogene
RPS2P55	10x_H1	processed_pseudogene
RPS27AP11	10x_H1	processed_pseudogene
RPS4XP7	10x_H1	processed_pseudogene
FTH1P8	10x_H1	processed_pseudogene
RPL35P2	10x_H1	processed_pseudogene
ENSG00000220643	10x_H1	processed_pseudogene
ENSG00000222031	10x_H1	lncRNA
ENSG00000223450	10x_H1	processed_pseudogene
RPS24P8	10x_H1	processed_pseudogene
ENSG00000224545	10x_H1	processed_pseudogene
TRAPPC12-AS1	10x_H1	lncRNA
LINC01107	10x_H1	lncRNA
ENSG00000225616	10x_H1	processed_pseudogene
RPL37AP1	10x_H1	processed_pseudogene
LINC01918	10x_H1	lncRNA
FTH1P20	10x_H1	processed_pseudogene
RPL21P110	10x_H1	processed_pseudogene
ENSG00000229519	10x_H1	processed_pseudogene
ENSG00000230515	10x_H1	lncRNA
ENSG00000230829	10x_H1	processed_pseudogene
EEF1B2P1	10x_H1	processed_pseudogene
RPL34P6	10x_H1	processed_pseudogene
ENSG00000231747	10x_H1	processed_pseudogene
ENSG00000231827	10x_H1	transcribed_unprocessed_pseudogene
ENSG00000232027	10x_H1	processed_pseudogene
LINC02805	10x_H1	lncRNA
RPS27AP2	10x_H1	processed_pseudogene
ENSG00000232721	10x_H1	lncRNA
UBE2E2-DT	10x_H1	lncRNA
PFN1P1	10x_H1	processed_pseudogene
ENSG00000234484	10x_H1	lncRNA
ENSG00000234607	10x_H1	processed_pseudogene
IFT74-AS1	10x_H1	lncRNA
RPL24P2	10x_H1	processed_pseudogene
H3P6	10x_H1	processed_pseudogene
IFITM4P	10x_H1	processed_pseudogene
RPL34P34	10x_H1	processed_pseudogene
MTND2P40	10x_H1	unprocessed_pseudogene
ZNF503-AS2	10x_H1	lncRNA
ENSG00000237347	10x_H1	processed_pseudogene
SNORD13	10x_H1	snoRNA
RPL35AP17	10x_H1	processed_pseudogene
RPS15AP16	10x_H1	processed_pseudogene
RPL37P2	10x_H1	processed_pseudogene
ENSG00000239628	10x_H1	lncRNA
TCAM1P	10x_H1	transcribed_unitary_pseudogene
RPL39P26	10x_H1	processed_pseudogene
RN7SL629P	10x_H1	misc_RNA
RPL34P33	10x_H1	processed_pseudogene
ENSG00000241493	10x_H1	processed_pseudogene
ENSG00000241537	10x_H1	processed_pseudogene
RPL10P7	10x_H1	processed_pseudogene
RPS21P4	10x_H1	processed_pseudogene
RPL6P9	10x_H1	processed_pseudogene
RPL5P12	10x_H1	processed_pseudogene
ENSG00000243071	10x_H1	processed_pseudogene
RN7SL285P	10x_H1	misc_RNA
ENSG00000243517	10x_H1	processed_pseudogene
RN7SL402P	10x_H1	misc_RNA
ENSG00000244192	10x_H1	processed_pseudogene
APOOP4	10x_H1	processed_pseudogene
ENSG00000249112	10x_H1	lncRNA
ENSG00000250030	10x_H1	processed_pseudogene
ENSG00000250330	10x_H1	processed_pseudogene
LINC02947	10x_H1	lncRNA
KBTBD11-OT1	10x_H1	lncRNA
GLYATL1P4	10x_H1	unprocessed_pseudogene
ENSG00000254431	10x_H1	lncRNA
LINC02376	10x_H1	lncRNA
ENSG00000256314	10x_H1	lncRNA
ENSG00000257146	10x_H1	processed_pseudogene
ENSG00000257474	10x_H1	lncRNA
ENSG00000258942	10x_H1	lncRNA
ENSG00000259287	10x_H1	lncRNA
ENSG00000259381	10x_H1	processed_pseudogene
RPL7AP75	10x_H1	processed_pseudogene
ENSG00000260037	10x_H1	lncRNA
ENSG00000260261	10x_H1	transcribed_unprocessed_pseudogene
ENSG00000260949	10x_H1	lncRNA
ENSG00000261248	10x_H1	lncRNA
ENSG00000262213	10x_H1	lncRNA
ENSG00000264148	10x_H1	processed_pseudogene
SNRPGP2	10x_H1	processed_pseudogene
ENSG00000265342	10x_H1	lncRNA
HAUS5-DT	10x_H1	lncRNA
ENSG00000267834	10x_H1	lncRNA
ENSG00000268157	10x_H1	lncRNA
ENSG00000268230	10x_H1	lncRNA
ENSG00000269898	10x_H1	lncRNA
ENSG00000270504	10x_H1	lncRNA
ENSG00000270553	10x_H1	processed_pseudogene
ITGB8-AS1	10x_H1	lncRNA
ENSG00000271253	10x_H1	processed_pseudogene
ENSG00000271283	10x_H1	processed_pseudogene
ENSG00000271582	10x_H1	processed_pseudogene
H3P42	10x_H1	processed_pseudogene
ENSG00000271989	10x_H1	lncRNA
ENSG00000272049	10x_H1	lncRNA
ENSG00000272745	10x_H1	lncRNA
ENSG00000273055	10x_H1	lncRNA
ENSG00000273132	10x_H1	lncRNA
ENSG00000273582	10x_H1	lncRNA
ENSG00000273958	10x_H1	lncRNA
ENSG00000274191	10x_H1	lncRNA
ENSG00000274248	10x_H1	lncRNA
CCL23	10x_H1	protein_coding
ENSG00000275263	10x_H1	lncRNA
ENSG00000275672	10x_H1	lncRNA
ENSG00000275772	10x_H1	processed_pseudogene
ENSG00000276412	10x_H1	lncRNA
ENSG00000276509	10x_H1	lncRNA
ENSG00000276810	10x_H1	processed_pseudogene
ENSG00000277235	10x_H1	lncRNA
ENSG00000278725	10x_H1	unprocessed_pseudogene
ENSG00000278727	10x_H1	lncRNA
ENSG00000278922	10x_H1	TEC
ENSG00000279446	10x_H1	TEC
ENSG00000279706	10x_H1	TEC
ENSG00000279817	10x_H1	TEC
ENSG00000280339	10x_H1	TEC
LINC00921	10x_H1	lncRNA
ENSG00000282740	10x_H1	lncRNA
ENSG00000283752	10x_H1	unprocessed_pseudogene
ENSG00000284490	10x_H1	unprocessed_pseudogene
ENSG00000285621	10x_H1	lncRNA
ENSG00000286031	10x_H1	lncRNA
ENSG00000286064	10x_H1	unprocessed_pseudogene
ENSG00000286335	10x_H1	lncRNA
ENSG00000287030	10x_H1	lncRNA
ENSG00000287630	10x_H1	lncRNA
ENSG00000287655	10x_H1	lncRNA
ENSG00000287671	10x_H1	lncRNA
ENSG00000288790	10x_H1	lncRNA
ENSG00000288807	10x_H1	lncRNA
ENSG00000289515	10x_H1	lncRNA
ENSG00000289635	10x_H1	lncRNA
ENSG00000289901	10x_H1	lncRNA
ENSG00000290556	10x_H1	lncRNA
ENSG00000291095	10x_H1	lncRNA
ENSG00000269896	10x_H1	transcribed_processed_pseudogene
ENSG00000229447	10x_H1	processed_pseudogene
ENSG00000232768	10x_H1	processed_pseudogene
ENSG00000272420	10x_H1	lncRNA
DLEU2L	10x_H1	lncRNA
ENSG00000237852	10x_H1	lncRNA
ENSG00000280378	10x_H1	TEC
ENSG00000230953	10x_H1	processed_pseudogene
ENSG00000258634	10x_H1	lncRNA
ENSG00000232450	10x_H1	transcribed_processed_pseudogene
RBMX2P3	10x_H1	processed_pseudogene
ENSG00000279513	10x_H1	TEC
RPS3AP12	10x_H1	processed_pseudogene
ELOCP19	10x_H1	processed_pseudogene
ENSG00000232499	10x_H1	processed_pseudogene
NAP1L4P1	10x_H1	processed_pseudogene
RPS29P5	10x_H1	processed_pseudogene
RGS5.1	10x_H1	NA
ENSG00000225300	10x_H1	lncRNA
RPL7AP82	10x_H1	processed_pseudogene
ENSG00000238061	10x_H1	processed_pseudogene
ENSG00000230063	10x_H1	lncRNA
ENSG00000233461	10x_H1	lncRNA
RPL23AP25	10x_H1	processed_pseudogene
ENSG00000225591	10x_H1	processed_pseudogene
RPS7P3	10x_H1	processed_pseudogene
RABGAP1L-IT1	10x_H1	lncRNA
ENSG00000273367	10x_H1	lncRNA
ABHD17AP3	10x_H1	unprocessed_pseudogene
RN7SL180P	10x_H1	misc_RNA
RN7SL370P	10x_H1	misc_RNA
RN7SL130P	10x_H1	misc_RNA
RNU6-307P	10x_H1	snRNA
RN7SL242P	10x_H1	misc_RNA
RN7SL559P	10x_H1	misc_RNA
ENSG00000237349	10x_H1	processed_pseudogene
U4	10x_H1	snRNA
ENSG00000252236	10x_H1	snoRNA
RNU5F-1	10x_H1	snRNA
RPSAP21	10x_H1	processed_pseudogene
RPL35P1	10x_H1	processed_pseudogene
ENSG00000231344	10x_H1	processed_pseudogene
ENSG00000269971	10x_H1	lncRNA
ENSG00000230470	10x_H1	lncRNA
ASH1L-IT1	10x_H1	lncRNA
MMP23A	10x_H1	unprocessed_pseudogene
NDUFA4P1	10x_H1	processed_pseudogene
RN7SL473P	10x_H1	misc_RNA
RN7SL600P	10x_H1	misc_RNA
ENSG00000279306	10x_H1	TEC
Metazoa-SRP.7	10x_H1	NA
RC3H1-IT1	10x_H1	lncRNA
RNU6-151P	10x_H1	snRNA
ENSG00000284830	10x_H1	lncRNA
RPS15AP10	10x_H1	processed_pseudogene
RPL7AP16	10x_H1	processed_pseudogene
ENSG00000230896	10x_H1	lncRNA
ENSG00000229808	10x_H1	transcribed_processed_pseudogene
FAM204BP	10x_H1	processed_pseudogene
AKT3-IT1	10x_H1	lncRNA
FAM41C	10x_H1	lncRNA
RN7SL653P	10x_H1	misc_RNA
RNVU1-30	10x_H1	snRNA
ENSG00000233030	10x_H1	lncRNA
ENSG00000264207	10x_H1	lncRNA
ENSG00000261349	10x_H1	unprocessed_pseudogene
ENSG00000229820	10x_H1	processed_pseudogene
SNHG3	10x_H1	lncRNA
ENSG00000219133	10x_H1	processed_pseudogene
LINC00628	10x_H1	lncRNA
RNU1-1	10x_H1	snRNA
CDC42-IT1	10x_H1	lncRNA
RPL7AP20	10x_H1	processed_pseudogene
ENSG00000279946	10x_H1	TEC
ENSG00000228549	10x_H1	lncRNA
RN7SKP16	10x_H1	misc_RNA
KIAA1614-AS1	10x_H1	lncRNA
RNU6-135P	10x_H1	snRNA
Metazoa-SRP.10	10x_H1	NA
ENSG00000237343	10x_H1	lncRNA
RNVU1-2A	10x_H1	snRNA
BTBD6P1	10x_H1	processed_pseudogene
AURKAP1	10x_H1	transcribed_processed_pseudogene
ENSG00000235449	10x_H1	processed_pseudogene
ENSG00000225568	10x_H1	processed_pseudogene
ENSG00000289394	10x_H1	lncRNA
ENSG00000289407	10x_H1	lncRNA
ENSG00000289554	10x_H1	lncRNA
ENSG00000289380	10x_H1	lncRNA
ENSG00000289425	10x_H1	lncRNA
ENSG00000272574	10x_H1	lncRNA
RPSAP18	10x_H1	processed_pseudogene
NUDT4B	10x_H1	protein_coding
ENSG00000289582	10x_H1	lncRNA
ENSG00000227034	10x_H1	processed_pseudogene
RPL5P4	10x_H1	processed_pseudogene
U1.1	10x_H1	NA
RNU2-17P	10x_H1	snRNA
ENSG00000231181	10x_H1	processed_pseudogene
LINC01359	10x_H1	lncRNA
ENSG00000284188	10x_H1	protein_coding
ENSG00000272033	10x_H1	lncRNA
ENSG00000273160	10x_H1	lncRNA
ENSG00000290045	10x_H1	lncRNA
ITPKB-IT1	10x_H1	lncRNA
ENSG00000290094	10x_H1	lncRNA
RNY4P25	10x_H1	misc_RNA
ENSG00000232536	10x_H1	lncRNA
ENSG00000223861	10x_H1	processed_pseudogene
NSRP1P1	10x_H1	processed_pseudogene
ENSG00000223599	10x_H1	processed_pseudogene
RPL7P7	10x_H1	processed_pseudogene
RNVU1-21	10x_H1	snRNA
RNVU1-2	10x_H1	snRNA
ENSG00000232626	10x_H1	transcribed_processed_pseudogene
ENSG00000236439	10x_H1	processed_pseudogene
EIF4A1P11	10x_H1	processed_pseudogene
RN7SL230P	10x_H1	misc_RNA
CROCCP3.1	10x_H1	NA
LINC01145.1	10x_H1	NA
PDE4DIPP4.1	10x_H1	NA
NBPF25P.1	10x_H1	NA
PPIEL.1	10x_H1	NA
FCGR1BP.1	10x_H1	NA
GBAP1.1	10x_H1	NA
EMBP1.1	10x_H1	NA
LINC00869.1	10x_H1	NA
LINC01347.1	10x_H1	NA
TBCE.1	10x_H1	NA
ENSG00000226396	10x_H1	processed_pseudogene
CROCCP2.1	10x_H1	NA
ENSG00000290122	10x_H1	lncRNA
RNVU1-29	10x_H1	snRNA
CCT8P1	10x_H1	processed_pseudogene
LINC01115.1	10x_H1	NA
RPS25P3	10x_H1	processed_pseudogene
PGAM1P6	10x_H1	processed_pseudogene
RPL12P19	10x_H1	processed_pseudogene
ENSG00000281195	10x_H1	lncRNA
MTFR2P1	10x_H1	processed_pseudogene
ENSG00000279957	10x_H1	TEC
ENSG00000235128	10x_H1	processed_pseudogene
ANKRD44-IT1	10x_H1	lncRNA
ENSG00000287091	10x_H1	lncRNA
ANKRD49P1	10x_H1	processed_pseudogene
HNRNPCP2	10x_H1	processed_pseudogene
HMGB1P3	10x_H1	processed_pseudogene
ENSG00000212175	10x_H1	snoRNA
RNU6-915P	10x_H1	snRNA
RN7SL834P	10x_H1	misc_RNA
RAB1AP1	10x_H1	processed_pseudogene
RNU6-959P	10x_H1	snRNA
ENSG00000230979	10x_H1	processed_pseudogene
ENSG00000272054	10x_H1	lncRNA
DDX50P1	10x_H1	processed_pseudogene
ENSG00000279166	10x_H1	TEC
ENSG00000279485	10x_H1	TEC
RPS4XP5	10x_H1	transcribed_processed_pseudogene
ALMS1-IT1	10x_H1	lncRNA
ENSG00000284902	10x_H1	lncRNA
FTH1P3	10x_H1	processed_pseudogene
ENSG00000281469	10x_H1	TEC
RPL4P7	10x_H1	processed_pseudogene
ENSG00000236525	10x_H1	lncRNA
ENSG00000234389	10x_H1	lncRNA
ENSG00000226072	10x_H1	processed_pseudogene
DNAJC19P5	10x_H1	processed_pseudogene
RPS26P18	10x_H1	processed_pseudogene
ENSG00000234624	10x_H1	processed_pseudogene
RN7SL65P	10x_H1	misc_RNA
RNU6-5P	10x_H1	snRNA
RN7SKP38	10x_H1	misc_RNA
RPL36AP16	10x_H1	processed_pseudogene
ENSG00000224331	10x_H1	processed_pseudogene
SCYL2P1	10x_H1	processed_pseudogene
RPS13P5	10x_H1	processed_pseudogene
Metazoa-SRP.24	10x_H1	NA
ENSG00000274845	10x_H1	misc_RNA
ENSG00000202059	10x_H1	snoRNA
ENSG00000270557	10x_H1	lncRNA
ENSG00000271320	10x_H1	lncRNA
ENSG00000218682	10x_H1	processed_pseudogene
LINC01238.1	10x_H1	NA
ENSG00000276334	10x_H1	lncRNA
ENSG00000276517	10x_H1	lncRNA
ENSG00000279544	10x_H1	TEC
SCARNA5	10x_H1	scaRNA
ENSG00000206731	10x_H1	snoRNA
ENSG00000235833	10x_H1	processed_pseudogene
ENSG00000289463	10x_H1	lncRNA
ENSG00000288994	10x_H1	lncRNA
ENSG00000289534	10x_H1	lncRNA
ENSG00000289272	10x_H1	lncRNA
ENSG00000288948	10x_H1	lncRNA
ENSG00000289013	10x_H1	lncRNA
ENSG00000289698	10x_H1	lncRNA
ENSG00000283994	10x_H1	lncRNA
RPL23AP34	10x_H1	processed_pseudogene
ENSG00000270640	10x_H1	lncRNA
BCYRN1	10x_H1	scRNA
ENSG00000289627	10x_H1	lncRNA
Y-RNA.126	10x_H1	NA
ENSG00000213963	10x_H1	lncRNA
CRIM1-DT	10x_H1	lncRNA
ENSG00000290093	10x_H1	lncRNA
KLF7-IT1	10x_H1	lncRNA
RNU6-242P	10x_H1	snRNA
ENSG00000288992	10x_H1	lncRNA
HMGB1P31	10x_H1	processed_pseudogene
ENSG00000272156	10x_H1	lncRNA
PRSS40A.1	10x_H1	NA
ALMS1P1.1	10x_H1	NA
BIRC6-AS2.1	10x_H1	NA
ANKRD36BP2.1	10x_H1	NA
WASH2P.1	10x_H1	NA
LSP1P5.1	10x_H1	NA
RPL24P7	10x_H1	processed_pseudogene
RBMS3-AS1	10x_H1	lncRNA
ENSG00000234073	10x_H1	processed_pseudogene
ENSG00000286579	10x_H1	lncRNA
COX6CP10	10x_H1	processed_pseudogene
ENSG00000213600	10x_H1	lncRNA
RPS26P21	10x_H1	processed_pseudogene
BZW1P2	10x_H1	processed_pseudogene
ENSG00000286967	10x_H1	lncRNA
NT5C3AP2	10x_H1	processed_pseudogene
RPL21P71	10x_H1	processed_pseudogene
ENSG00000240695	10x_H1	processed_pseudogene
ENSG00000286994	10x_H1	lncRNA
ENSG00000233597	10x_H1	processed_pseudogene
RPL22P1	10x_H1	processed_pseudogene
ENSG00000288032	10x_H1	lncRNA
ENSG00000244346	10x_H1	processed_pseudogene
RASA2-IT1	10x_H1	lncRNA
ENSG00000236489	10x_H1	processed_pseudogene
FLJ42393	10x_H1	TEC
RPS29P3	10x_H1	processed_pseudogene
ST13P15	10x_H1	processed_pseudogene
Y-RNA.137	10x_H1	NA
RNA5SP146	10x_H1	rRNA_pseudogene
RN7SL141P	10x_H1	misc_RNA
CBX5P1	10x_H1	processed_pseudogene
ENSG00000206567	10x_H1	lncRNA
LINC00852	10x_H1	lncRNA
RN7SL698P	10x_H1	misc_RNA
ENSG00000273682	10x_H1	processed_pseudogene
MRPL57P3	10x_H1	processed_pseudogene
LRRFIP1P1	10x_H1	processed_pseudogene
ENSG00000201957	10x_H1	snoRNA
GCNT1P3	10x_H1	processed_pseudogene
COX6CP14	10x_H1	processed_pseudogene
SUGT1P2	10x_H1	processed_pseudogene
Metazoa-SRP.33	10x_H1	NA
RNU4-89P	10x_H1	snRNA
RN7SL482P	10x_H1	misc_RNA
ENSG00000283390	10x_H1	processed_pseudogene
ENSG00000214773	10x_H1	lncRNA
HIGD2AP2	10x_H1	processed_pseudogene
ENSG00000243314	10x_H1	processed_pseudogene
VPS26BP1	10x_H1	processed_pseudogene
ENSG00000272477	10x_H1	lncRNA
Y-RNA.167	10x_H1	NA
FOXP1-IT1	10x_H1	lncRNA
RN7SL172P	10x_H1	misc_RNA
RNU4-62P	10x_H1	snRNA
ENSG00000230732	10x_H1	lncRNA
RN7SL517P	10x_H1	misc_RNA
ENSG00000288794	10x_H1	lncRNA
ENSG00000289138	10x_H1	lncRNA
ENSG00000289574	10x_H1	lncRNA
ENSG00000213169	10x_H1	processed_pseudogene
ENSG00000289396	10x_H1	lncRNA
SERBP1P3	10x_H1	processed_pseudogene
ENSG00000270367	10x_H1	processed_pseudogene
ENSG00000271964	10x_H1	lncRNA
ENSG00000272498	10x_H1	lncRNA
ENSG00000272529	10x_H1	lncRNA
KRT18P15	10x_H1	processed_pseudogene
ENSG00000203644	10x_H1	lncRNA
TCEA1P2	10x_H1	processed_pseudogene
DNAJB6P7	10x_H1	processed_pseudogene
ENSG00000290021	10x_H1	lncRNA
ENSG00000289558	10x_H1	lncRNA
ENSG00000289331	10x_H1	lncRNA
ENSG00000290054	10x_H1	lncRNA
ENSG00000290077	10x_H1	lncRNA
ENSG00000239280	10x_H1	processed_pseudogene
RNU6ATAC29P	10x_H1	snRNA
SDHAP1.1	10x_H1	NA
FAM86JP.1	10x_H1	NA
SDHAP4.1	10x_H1	NA
LINC00888.1	10x_H1	NA
ANKRD18DP.1	10x_H1	NA
FAM86DP.1	10x_H1	NA
COL6A4P1.1	10x_H1	NA
ENSG00000250321	10x_H1	processed_pseudogene
ENSG00000275426	10x_H1	lncRNA
ENSG00000244538	10x_H1	processed_pseudogene
ENSG00000250568	10x_H1	processed_pseudogene
ENSG00000280285	10x_H1	TEC
ENSG00000279481	10x_H1	TEC
ENSG00000227304	10x_H1	transcribed_processed_pseudogene
THAP9-AS1	10x_H1	lncRNA
ENSG00000279913	10x_H1	TEC
HERC3.1	10x_H1	NA
RPSAP36	10x_H1	transcribed_processed_pseudogene
ENSG00000242318	10x_H1	processed_pseudogene
RN7SKP292	10x_H1	misc_RNA
RN7SL558P	10x_H1	misc_RNA
RN7SKP30	10x_H1	misc_RNA
ENSG00000249617	10x_H1	processed_pseudogene
RNU6-531P	10x_H1	snRNA
ENSG00000284968	10x_H1	lncRNA
RN7SL681P	10x_H1	misc_RNA
SLED1	10x_H1	transcribed_processed_pseudogene
GMPSP1	10x_H1	processed_pseudogene
ENSG00000248200	10x_H1	processed_pseudogene
ENSG00000196656	10x_H1	transcribed_processed_pseudogene
PF4V1	10x_H1	protein_coding
H3P14	10x_H1	processed_pseudogene
ENSG00000270426	10x_H1	lncRNA
RN7SL589P	10x_H1	misc_RNA
ATP1B1P1	10x_H1	unprocessed_pseudogene
CCNL2P1	10x_H1	processed_pseudogene
MRPS33P2	10x_H1	processed_pseudogene
ENSG00000269506	10x_H1	lncRNA
ENSG00000287534	10x_H1	lncRNA
ENSG00000244021	10x_H1	processed_pseudogene
FAM86EP.1	10x_H1	NA
ZNF876P.1	10x_H1	NA
ENSG00000251023	10x_H1	lncRNA
RACK1P1	10x_H1	processed_pseudogene
ENSG00000248288	10x_H1	processed_pseudogene
ENSG00000251682	10x_H1	processed_pseudogene
ENSG00000279691	10x_H1	TEC
ENSG00000250461	10x_H1	processed_pseudogene
ACTBP4	10x_H1	processed_pseudogene
ENSG00000249021	10x_H1	lncRNA
ENSG00000244245	10x_H1	processed_pseudogene
KLF3P1	10x_H1	processed_pseudogene
POGLUT2P1	10x_H1	processed_pseudogene
ENSG00000227836	10x_H1	processed_pseudogene
ENSG00000253683	10x_H1	processed_pseudogene
ENSG00000279679	10x_H1	TEC
OXCT1-AS1	10x_H1	lncRNA
RNU6-1190P	10x_H1	snRNA
SNORA63.4	10x_H1	NA
RN7SL801P	10x_H1	misc_RNA
Y-RNA.228	10x_H1	NA
RN7SL378P	10x_H1	misc_RNA
MIR1244-2	10x_H1	miRNA
Metazoa-SRP.44	10x_H1	NA
RN7SL655P	10x_H1	misc_RNA
RNU6-260P	10x_H1	snRNA
ENSG00000260774	10x_H1	lncRNA
SNHG4	10x_H1	lncRNA
ENSG00000250069	10x_H1	lncRNA
RN7SL37P	10x_H1	misc_RNA
KRT8P33	10x_H1	processed_pseudogene
ENSG00000279799	10x_H1	TEC
RPLP1P6	10x_H1	transcribed_processed_pseudogene
ENSG00000278900	10x_H1	TEC
ENSG00000271771	10x_H1	lncRNA
NIPAL4-DT	10x_H1	lncRNA
ENSG00000248544	10x_H1	lncRNA
HMGB3P22	10x_H1	transcribed_processed_pseudogene
KRT18P31	10x_H1	processed_pseudogene
ENSG00000240729	10x_H1	processed_pseudogene
ENSG00000286634	10x_H1	lncRNA
ENSG00000275765	10x_H1	lncRNA
ENSG00000289540	10x_H1	lncRNA
ENSG00000289085	10x_H1	lncRNA
ENSG00000288965	10x_H1	lncRNA
ENSG00000289306	10x_H1	lncRNA
RPS3AP21	10x_H1	processed_pseudogene
ENSG00000253558	10x_H1	transcribed_processed_pseudogene
VTRNA1-3	10x_H1	misc_RNA
GOLGA5P1	10x_H1	processed_pseudogene
ENSG00000289702	10x_H1	lncRNA
BRCC3P1	10x_H1	processed_pseudogene
RBBP4P1	10x_H1	processed_pseudogene
ZBED3-AS1	10x_H1	lncRNA
ENSG00000264281	10x_H1	processed_pseudogene
MTND6P4	10x_H1	processed_pseudogene
ENSG00000286314	10x_H1	lncRNA
NPM1P27	10x_H1	processed_pseudogene
IL6ST-DT	10x_H1	lncRNA
RPL7P18	10x_H1	processed_pseudogene
MATR3.1	10x_H1	NA
ENSG00000290560	10x_H1	lncRNA
GUSBP1.1	10x_H1	NA
ENSG00000230551	10x_H1	lncRNA
RPL29P14	10x_H1	processed_pseudogene
ENSG00000217239	10x_H1	processed_pseudogene
ENSG00000220472	10x_H1	processed_pseudogene
ENSG00000225092	10x_H1	lncRNA
RPS16P5	10x_H1	transcribed_processed_pseudogene
RPL35P3	10x_H1	processed_pseudogene
NPM1P37	10x_H1	processed_pseudogene
BRD7P4	10x_H1	processed_pseudogene
PRELID1P1	10x_H1	transcribed_processed_pseudogene
ENSG00000262803	10x_H1	processed_pseudogene
ENSG00000272356	10x_H1	lncRNA
ENSG00000271789	10x_H1	lncRNA
RPL32P16	10x_H1	processed_pseudogene
ENSG00000269919	10x_H1	lncRNA
ATP5MGP2	10x_H1	processed_pseudogene
HYMAI	10x_H1	lncRNA
ATP5MFP2	10x_H1	processed_pseudogene
ENSG00000220370	10x_H1	processed_pseudogene
ENSG00000266896	10x_H1	lncRNA
ENSG00000231316	10x_H1	processed_pseudogene
ENSG00000237593	10x_H1	processed_pseudogene
ENSG00000230202	10x_H1	processed_pseudogene
5S-rRNA.3	10x_H1	NA
RN7SL273P	10x_H1	misc_RNA
RNA5SP207	10x_H1	rRNA_pseudogene
RN7SL47P	10x_H1	misc_RNA
RNU6-194P	10x_H1	snRNA
RNA5SP221	10x_H1	rRNA_pseudogene
Y-RNA.274	10x_H1	NA
7SK.4	10x_H1	NA
LINC01011	10x_H1	lncRNA
ENSG00000272379	10x_H1	lncRNA
RNA5SP203	10x_H1	rRNA_pseudogene
SOD2-OT1	10x_H1	lncRNA
KNOP1P4	10x_H1	processed_pseudogene
RPL39P3	10x_H1	processed_pseudogene
ENSG00000219470	10x_H1	processed_pseudogene
PTMAP1	10x_H1	processed_pseudogene
PAIP1P1	10x_H1	processed_pseudogene
ENSG00000284954	10x_H1	lncRNA
ENSG00000219023	10x_H1	processed_pseudogene
ENSG00000235008	10x_H1	processed_pseudogene
RPL32P1	10x_H1	processed_pseudogene
ENSG00000219409	10x_H1	processed_pseudogene
ENSG00000279616	10x_H1	TEC
ENSG00000232891	10x_H1	lncRNA
ENSG00000224029	10x_H1	lncRNA
ARL4AP5	10x_H1	processed_pseudogene
ENSG00000279114	10x_H1	TEC
RNU6-437P	10x_H1	snRNA
ENSG00000289276	10x_H1	lncRNA
ENSG00000290002	10x_H1	lncRNA
ENSG00000290055	10x_H1	lncRNA
ENSG00000218596	10x_H1	processed_pseudogene
ENSG00000288910	10x_H1	lncRNA
RN7SL200P	10x_H1	misc_RNA
GUSBP2.1	10x_H1	NA
ADCY10P1.1	10x_H1	NA
LINC00680.1	10x_H1	NA
LPAL2.1	10x_H1	NA
HLA-V.1	10x_H1	NA
HLA-DRB6.1	10x_H1	NA
ENSG00000290891	10x_H1	lncRNA
HLA-L.1	10x_H1	NA
BTN2A3P.1	10x_H1	NA
ENSG00000287665	10x_H1	lncRNA
ENSG00000224593	10x_H1	transcribed_processed_pseudogene
CCNB2P1	10x_H1	processed_pseudogene
ENSG00000270314	10x_H1	processed_pseudogene
ENSG00000235859	10x_H1	processed_pseudogene
ENSG00000233264	10x_H1	processed_pseudogene
LINC01176	10x_H1	lncRNA
RPS3AP26	10x_H1	processed_pseudogene
ENSG00000280347	10x_H1	TEC
ENSG00000287932	10x_H1	lncRNA
SND1-IT1	10x_H1	lncRNA
ENSG00000230751	10x_H1	lncRNA
ENSG00000279265	10x_H1	TEC
ENSG00000272219	10x_H1	lncRNA
ENSG00000237729	10x_H1	processed_pseudogene
ENSG00000270157	10x_H1	lncRNA
ENSG00000239719	10x_H1	processed_pseudogene
ENSG00000283041	10x_H1	processed_pseudogene
RN7SL851P	10x_H1	misc_RNA
RNU6-218P	10x_H1	snRNA
ENSG00000278236	10x_H1	misc_RNA
ENSG00000286938	10x_H1	lncRNA
ENSG00000244480	10x_H1	transcribed_processed_pseudogene
ST7-OT4	10x_H1	lncRNA
Metazoa-SRP.52	10x_H1	NA
GJC3	10x_H1	protein_coding
Metazoa-SRP.53	10x_H1	NA
RPL7AP39	10x_H1	processed_pseudogene
ENSG00000224415	10x_H1	processed_pseudogene
RPS29P16	10x_H1	processed_pseudogene
RNU6-11P	10x_H1	snRNA
ENSG00000229677	10x_H1	processed_pseudogene
ELFN1-AS1	10x_H1	lncRNA
RN7SL481P	10x_H1	misc_RNA
ENSG00000279483	10x_H1	processed_pseudogene
RPL6P19	10x_H1	processed_pseudogene
AK3P3	10x_H1	processed_pseudogene
RNU6-388P	10x_H1	snRNA
RPS29P14	10x_H1	processed_pseudogene
RN7SL505P	10x_H1	misc_RNA
EIF4BP6	10x_H1	processed_pseudogene
ENSG00000273011	10x_H1	lncRNA
OR2A1-AS1	10x_H1	lncRNA
RPS27AP12	10x_H1	processed_pseudogene
Metazoa-SRP.54	10x_H1	NA
ENSG00000279996	10x_H1	TEC
RPL7L1P3	10x_H1	processed_pseudogene
ENSG00000280388	10x_H1	TEC
LINC00525	10x_H1	lncRNA
ENSG00000289613	10x_H1	lncRNA
ENSG00000289691	10x_H1	lncRNA
ENSG00000289042	10x_H1	lncRNA
RN7SL521P	10x_H1	misc_RNA
ENSG00000289269	10x_H1	lncRNA
ENSG00000289189	10x_H1	lncRNA
ENSG00000226824	10x_H1	lncRNA
GPR141BP	10x_H1	unitary_pseudogene
ENSG00000288792	10x_H1	lncRNA
ENSG00000288881	10x_H1	lncRNA
POLR2J3.1	10x_H1	NA
INTS4P1.1	10x_H1	NA
ENSG00000290600	10x_H1	lncRNA
STAG3L5P.1	10x_H1	NA
ENSG00000290830	10x_H1	lncRNA
NSUN5P2.1	10x_H1	NA
NCF1B.1	10x_H1	NA
CCT6P3.1	10x_H1	NA
GTF2IP1.1	10x_H1	NA
LINC03009.1	10x_H1	NA
LINC03006.1	10x_H1	NA
PMS2P3.1	10x_H1	NA
ZNF767P.1	10x_H1	NA
CASTOR3.1	10x_H1	NA
DPY19L2P2.1	10x_H1	NA
RP9P.1	10x_H1	NA
NSUN5P1.1	10x_H1	NA
SBDSP1.1	10x_H1	NA
STAG3L4.1	10x_H1	NA
PMS2P4.1	10x_H1	NA
GTF2IRD1P1.1	10x_H1	NA
ENSG00000285081	10x_H1	lncRNA
DPY19L2P3.1	10x_H1	NA
DHRSX-IT1	10x_H1	lncRNA
KPNA4P1	10x_H1	processed_pseudogene
RPL26P36	10x_H1	processed_pseudogene
ENSG00000214748	10x_H1	processed_pseudogene
FAM226B	10x_H1	lncRNA
ENSG00000238039	10x_H1	lncRNA
Y-RNA.365	10x_H1	NA
Y-RNA.367	10x_H1	NA
ENSG00000235834	10x_H1	lncRNA
YWHAZP10	10x_H1	processed_pseudogene
KDM5C-IT1	10x_H1	lncRNA
ENSG00000270012	10x_H1	lncRNA
GK-IT1	10x_H1	lncRNA
ENSG00000241886	10x_H1	lncRNA
ENSG00000229939	10x_H1	processed_pseudogene
ENSG00000236576	10x_H1	processed_pseudogene
ENSG00000286181	10x_H1	lncRNA
FMR1-IT1	10x_H1	lncRNA
INE1	10x_H1	lncRNA
Y-RNA.378	10x_H1	NA
ENSG00000289449	10x_H1	lncRNA
CCT4P2	10x_H1	processed_pseudogene
TMSB15B.1	10x_H1	NA
ENSG00000289472	10x_H1	lncRNA
NKAPP1	10x_H1	transcribed_processed_pseudogene
CA5BP1.1	10x_H1	NA
CD99P1.1	10x_H1	NA
ENSG00000269918	10x_H1	lncRNA
MSRA-DT	10x_H1	lncRNA
ENSG00000254936	10x_H1	lncRNA
LINC03021.1	10x_H1	NA
PINX1.1	10x_H1	NA
RPL10AP2	10x_H1	processed_pseudogene
ENSG00000254165	10x_H1	lncRNA
ENSG00000254556	10x_H1	lncRNA
ENSG00000253430	10x_H1	lncRNA
ENSG00000269924	10x_H1	lncRNA
ENSG00000253475	10x_H1	lncRNA
ENSG00000254325	10x_H1	lncRNA
ENSG00000272264	10x_H1	lncRNA
ENSG00000270077	10x_H1	lncRNA
ENSG00000272518	10x_H1	lncRNA
ENSG00000242970	10x_H1	processed_pseudogene
ENSG00000255310	10x_H1	lncRNA
PDCL3P2	10x_H1	processed_pseudogene
PTCSC1	10x_H1	lncRNA
ENSG00000270137	10x_H1	lncRNA
ENSG00000253372	10x_H1	lncRNA
NCAPGP1	10x_H1	processed_pseudogene
RNU6-892P	10x_H1	snRNA
RNU6-703P	10x_H1	snRNA
RN7SL329P	10x_H1	misc_RNA
Y-RNA.399	10x_H1	NA
ENSG00000272159	10x_H1	lncRNA
RPS20P22	10x_H1	transcribed_processed_pseudogene
ENSG00000280035	10x_H1	TEC
ENSG00000287214	10x_H1	lncRNA
LINC02878	10x_H1	lncRNA
C8orf44	10x_H1	lncRNA
RNU6-1092P	10x_H1	snRNA
ENSG00000253586	10x_H1	lncRNA
ENSG00000235683	10x_H1	processed_pseudogene
NTAN1P2	10x_H1	processed_pseudogene
Metazoa-SRP.71	10x_H1	NA
KBTBD11-OT1.1	10x_H1	NA
ENSG00000272812	10x_H1	lncRNA
ENSG00000273402	10x_H1	lncRNA
ENSG00000284948	10x_H1	lncRNA
TNFRSF10A-DT.1	10x_H1	NA
ENSG00000279347	10x_H1	TEC
RNU6-628P	10x_H1	snRNA
ENSG00000289284	10x_H1	lncRNA
ENSG00000289094	10x_H1	lncRNA
ENSG00000253220	10x_H1	lncRNA
ENSG00000279766	10x_H1	TEC
RNU6-1011P	10x_H1	snRNA
RNU6-925P	10x_H1	snRNA
PEG13	10x_H1	lncRNA
ASAP1-IT2	10x_H1	lncRNA
RRS1-DT	10x_H1	lncRNA
ENSG00000259366	10x_H1	lncRNA
ENSG00000289050	10x_H1	lncRNA
ENSG00000290028	10x_H1	lncRNA
ENSG00000260588	10x_H1	lncRNA
FAM86B3P.1	10x_H1	NA
ZNF252P.1	10x_H1	NA
THAP12P7	10x_H1	processed_pseudogene
ACTG1P14	10x_H1	processed_pseudogene
TCEA1P4	10x_H1	processed_pseudogene
RPL24P8	10x_H1	processed_pseudogene
DEPDC1P2	10x_H1	processed_pseudogene
ENSG00000287070	10x_H1	lncRNA
DAPK1-IT1	10x_H1	lncRNA
ENSG00000286835	10x_H1	lncRNA
ENSG00000229587	10x_H1	lncRNA
RPL36P14	10x_H1	processed_pseudogene
RNU6-319P	10x_H1	snRNA
RNA5SP295	10x_H1	rRNA_pseudogene
RN7SL430P	10x_H1	misc_RNA
ENSG00000271833	10x_H1	lncRNA
TMSB4XP4	10x_H1	processed_pseudogene
Metazoa-SRP.74	10x_H1	NA
RPS10P3	10x_H1	processed_pseudogene
RALGAPA1P1	10x_H1	processed_pseudogene
ENSG00000232454	10x_H1	processed_pseudogene
RPL10P3	10x_H1	processed_pseudogene
ENSG00000274421	10x_H1	lncRNA
DFFBP1	10x_H1	processed_pseudogene
ENSG00000280474	10x_H1	lncRNA
Metazoa-SRP.76	10x_H1	NA
RPL35AP2	10x_H1	processed_pseudogene
ST6GALNAC6.1	10x_H1	NA
LINC00484.1	10x_H1	NA
UPF3AP3	10x_H1	processed_pseudogene
ENSG00000288995	10x_H1	lncRNA
ENSG00000279670	10x_H1	TEC
ENSG00000231212	10x_H1	lncRNA
FAM88C	10x_H1	lncRNA
ENSG00000289227	10x_H1	lncRNA
ENSG00000288924	10x_H1	lncRNA
Metazoa-SRP.77	10x_H1	NA
ENSG00000289295	10x_H1	lncRNA
MTND1P11	10x_H1	unprocessed_pseudogene
MTCO1P11	10x_H1	unprocessed_pseudogene
MTATP6P11	10x_H1	unprocessed_pseudogene
MTND5P14	10x_H1	unprocessed_pseudogene
ATP8B5P.1	10x_H1	NA
MFSD14C.1	10x_H1	NA
LRRC37A5P.1	10x_H1	NA
PGM5P2.1	10x_H1	NA
ZNF883.1	10x_H1	NA
MMADHCP2	10x_H1	processed_pseudogene
ENSG00000255081	10x_H1	lncRNA
RSF1-IT2	10x_H1	lncRNA
ENSG00000270179	10x_H1	lncRNA
ENSG00000269895	10x_H1	lncRNA
SMARCE1P1	10x_H1	processed_pseudogene
FTH1P16	10x_H1	processed_pseudogene
RNU7-49P	10x_H1	snRNA
SNORD15A	10x_H1	snoRNA
KCTD9P4	10x_H1	processed_pseudogene
ENSG00000268472	10x_H1	lncRNA
ENSG00000251194	10x_H1	lncRNA
ENSG00000256341	10x_H1	lncRNA
ENSG00000255296	10x_H1	processed_pseudogene
ENSG00000239470	10x_H1	processed_pseudogene
HSPE1P18	10x_H1	processed_pseudogene
ENSG00000269944	10x_H1	lncRNA
ALG9-IT1	10x_H1	lncRNA
ATP5MGP1	10x_H1	processed_pseudogene
ENSG00000269176	10x_H1	lncRNA
ENSG00000269463	10x_H1	lncRNA
ENSG00000280269	10x_H1	TEC
ENSG00000274251	10x_H1	lncRNA
PTPRCAP	10x_H1	protein_coding
SNORD97	10x_H1	snoRNA
ENSG00000270072	10x_H1	lncRNA
RPS4XP13	10x_H1	processed_pseudogene
ENSG00000254694	10x_H1	lncRNA
RNU6-933P	10x_H1	snRNA
RNU7-50P	10x_H1	snRNA
U4.6	10x_H1	NA
PRR13P2	10x_H1	processed_pseudogene
ENSG00000279549	10x_H1	TEC
ENSG00000279632	10x_H1	TEC
ENSG00000234268	10x_H1	processed_pseudogene
RNU4-39P	10x_H1	snRNA
YWHABP2	10x_H1	processed_pseudogene
ENSG00000256361	10x_H1	processed_pseudogene
SEC14L1P1	10x_H1	processed_pseudogene
RPL36AP37	10x_H1	processed_pseudogene
ENSG00000240808	10x_H1	processed_pseudogene
ENSG00000254484	10x_H1	lncRNA
RN7SL688P	10x_H1	misc_RNA
RN7SL23P	10x_H1	misc_RNA
ENSG00000254676	10x_H1	lncRNA
RNU6-878P	10x_H1	snRNA
ENSG00000244313	10x_H1	processed_pseudogene
ENSG00000289468	10x_H1	lncRNA
ENSG00000219529	10x_H1	processed_pseudogene
RSF1-IT1	10x_H1	lncRNA
RN7SKP151	10x_H1	misc_RNA
FAR1-IT1	10x_H1	lncRNA
ENSG00000278879	10x_H1	TEC
ALG1L9P.1	10x_H1	NA
ENSG00000279342	10x_H1	lncRNA
LINC00294	10x_H1	lncRNA
ENSG00000241255	10x_H1	processed_pseudogene
FAM86C2P.1	10x_H1	NA
CASP4LP.1	10x_H1	NA
ENSG00000285994	10x_H1	lncRNA
ENSG00000279623	10x_H1	lncRNA
RPS4XP11	10x_H1	processed_pseudogene
ENSG00000279819	10x_H1	TEC
ENSG00000273107	10x_H1	lncRNA
ENSG00000286715	10x_H1	lncRNA
ENSG00000279814	10x_H1	TEC
RPSAP6	10x_H1	processed_pseudogene
NDUFA8P1	10x_H1	processed_pseudogene
ENSG00000280166	10x_H1	TEC
ENSG00000279502	10x_H1	TEC
RPS3AP5	10x_H1	processed_pseudogene
ENSG00000268659	10x_H1	lncRNA
EIF4A1P8	10x_H1	processed_pseudogene
RPL7AP50	10x_H1	processed_pseudogene
TLK2P2	10x_H1	processed_pseudogene
POLR3DP1	10x_H1	processed_pseudogene
RPL34P20	10x_H1	processed_pseudogene
RPS26P42	10x_H1	processed_pseudogene
RPL12P27	10x_H1	processed_pseudogene
ENSG00000277687	10x_H1	lncRNA
MRPL35P3	10x_H1	processed_pseudogene
Y-RNA.476	10x_H1	NA
RNU6-795P	10x_H1	snRNA
RNU6-1170P	10x_H1	snRNA
Y-RNA.480	10x_H1	NA
SNORA12	10x_H1	snoRNA
RNU6-422P	10x_H1	snRNA
RN7SL749P	10x_H1	misc_RNA
RPS15AP29	10x_H1	processed_pseudogene
ENSG00000214067	10x_H1	processed_pseudogene
Metazoa-SRP.88	10x_H1	NA
ENSG00000282915	10x_H1	lncRNA
ENSG00000279406	10x_H1	TEC
RPL11P3	10x_H1	processed_pseudogene
UTF1	10x_H1	protein_coding
RNU6-529P	10x_H1	snRNA
ENSG00000237280	10x_H1	lncRNA
ENSG00000270811	10x_H1	processed_pseudogene
RN7SL220P	10x_H1	misc_RNA
ATP6V1G1P4	10x_H1	processed_pseudogene
ACTA2-AS1	10x_H1	lncRNA
DNAJC9-AS1.1	10x_H1	NA
TNPO1P1	10x_H1	processed_pseudogene
PSME2P6	10x_H1	processed_pseudogene
ENSG00000272366	10x_H1	lncRNA
ENSG00000269952	10x_H1	lncRNA
ENSG00000289528	10x_H1	lncRNA
RPS15AP30	10x_H1	processed_pseudogene
DDX10P1	10x_H1	processed_pseudogene
RNU6-6P	10x_H1	snRNA
ENSG00000286881	10x_H1	lncRNA
TPT1P10	10x_H1	processed_pseudogene
RN7SL846P	10x_H1	misc_RNA
HSD17B7P2.1	10x_H1	NA
FAM238A.1	10x_H1	NA
FAM238C.1	10x_H1	NA
CFL1P1.1	10x_H1	NA
GLUD1P2.1	10x_H1	NA
GLUD1P3.1	10x_H1	NA
SEPTIN7P9.1	10x_H1	NA
BMS1P1.1	10x_H1	NA
SVIL-AS1.1	10x_H1	NA
FAM21EP.1	10x_H1	NA
ENSG00000256973	10x_H1	lncRNA
ENSG00000275764	10x_H1	lncRNA
ENSG00000255836	10x_H1	processed_pseudogene
STMN1P1	10x_H1	processed_pseudogene
ENSG00000274591	10x_H1	lncRNA
RPS3P6	10x_H1	processed_pseudogene
ENSG00000257880	10x_H1	lncRNA
ENSG00000276390	10x_H1	lncRNA
ENSG00000257475	10x_H1	lncRNA
ENSG00000258303	10x_H1	lncRNA
ENSG00000277130	10x_H1	lncRNA
PCNPP1	10x_H1	processed_pseudogene
ENSG00000256325	10x_H1	lncRNA
ENSG00000257169	10x_H1	processed_pseudogene
ENSG00000258230	10x_H1	transcribed_processed_pseudogene
ENSG00000258337	10x_H1	lncRNA
ENSG00000274598	10x_H1	lncRNA
ENSG00000279500	10x_H1	TEC
Metazoa-SRP.93	10x_H1	NA
RN7SL630P	10x_H1	misc_RNA
TPT1P12	10x_H1	processed_pseudogene
ENSG00000270039	10x_H1	lncRNA
RN7SL441P	10x_H1	misc_RNA
ENSG00000240399	10x_H1	transcribed_processed_pseudogene
ENSG00000278861	10x_H1	TEC
DNAH10OS	10x_H1	lncRNA
ENSG00000280138	10x_H1	TEC
ENSG00000280381	10x_H1	TEC
ENSG00000280120	10x_H1	TEC
RN7SL809P	10x_H1	misc_RNA
ENSG00000274943	10x_H1	lncRNA
Metazoa-SRP.98	10x_H1	NA
RNA5SP370	10x_H1	rRNA_pseudogene
RPL18AP3	10x_H1	processed_pseudogene
ENSG00000276853	10x_H1	lncRNA
RNU6-927P	10x_H1	snRNA
ENSG00000278126	10x_H1	lncRNA
ENSG00000279283	10x_H1	TEC
ENSG00000273568	10x_H1	lncRNA
ENSG00000280287	10x_H1	TEC
ENSG00000279700	10x_H1	TEC
ENSG00000230291	10x_H1	processed_pseudogene
Y-RNA.541	10x_H1	NA
ENSG00000275854	10x_H1	lncRNA
ENSG00000278993	10x_H1	TEC
ENSG00000257954	10x_H1	processed_pseudogene
ENSG00000279233	10x_H1	TEC
ENSG00000273987	10x_H1	lncRNA
RPL7AP60	10x_H1	processed_pseudogene
PCBP2-OT1	10x_H1	lncRNA
PHB1P19	10x_H1	transcribed_processed_pseudogene
ENSG00000273989	10x_H1	lncRNA
ENSG00000244712	10x_H1	processed_pseudogene
ENSG00000280088	10x_H1	TEC
ENSG00000277595	10x_H1	lncRNA
ENSG00000286107	10x_H1	lncRNA
RNU6-1004P	10x_H1	snRNA
NME2P1	10x_H1	processed_pseudogene
ENSG00000278949	10x_H1	TEC
ENSG00000275769	10x_H1	lncRNA
ENSG00000288744	10x_H1	lncRNA
ENSG00000289557	10x_H1	lncRNA
ENSG00000289310	10x_H1	lncRNA
ENSG00000289437	10x_H1	lncRNA
ENSG00000289283	10x_H1	lncRNA
ENSG00000288863	10x_H1	lncRNA
RNU6-199P	10x_H1	snRNA
ENSG00000258111	10x_H1	processed_pseudogene
ENSG00000279176	10x_H1	TEC
ENSG00000256682	10x_H1	transcribed_processed_pseudogene
PPIAP45	10x_H1	processed_pseudogene
ENSG00000270130	10x_H1	lncRNA
ENSG00000270048	10x_H1	lncRNA
ENSG00000269997	10x_H1	lncRNA
ENSG00000269938	10x_H1	lncRNA
ENSG00000270061	10x_H1	lncRNA
ENSG00000270095	10x_H1	lncRNA
ITFG2-AS1.1	10x_H1	NA
ENSG00000278356	10x_H1	lncRNA
ENSG00000280202	10x_H1	TEC
RN7SL246P	10x_H1	misc_RNA
ENSG00000289401	10x_H1	lncRNA
RPL7P6	10x_H1	processed_pseudogene
GPR84-AS1.1	10x_H1	NA
ENSG00000289154	10x_H1	lncRNA
ENSG00000290040	10x_H1	lncRNA
ENSG00000256981	10x_H1	unprocessed_pseudogene
GOLGA2P5.1	10x_H1	NA
DSTNP2.1	10x_H1	NA
ENSG00000291182	10x_H1	lncRNA
ENSG00000277342	10x_H1	lncRNA
ENSG00000274964	10x_H1	lncRNA
ENSG00000276115	10x_H1	lncRNA
LINC00562	10x_H1	lncRNA
RBM22P2	10x_H1	processed_pseudogene
RGS17P1	10x_H1	processed_pseudogene
EEF1A1P3	10x_H1	processed_pseudogene
RPS26P47	10x_H1	processed_pseudogene
ENSG00000276672	10x_H1	lncRNA
ENSG00000224356	10x_H1	lncRNA
MTND5P2	10x_H1	processed_pseudogene
HMGB3P4	10x_H1	processed_pseudogene
ENSG00000276809	10x_H1	lncRNA
Metazoa-SRP.102	10x_H1	NA
RN7SL49P	10x_H1	misc_RNA
Metazoa-SRP.104	10x_H1	NA
ENSG00000287599	10x_H1	lncRNA
ENSG00000274929	10x_H1	lncRNA
RN7SL288P	10x_H1	misc_RNA
ENSG00000277662	10x_H1	lncRNA
ENSG00000276704	10x_H1	lncRNA
Metazoa-SRP.105	10x_H1	NA
ATP5PBP1	10x_H1	processed_pseudogene
ANKRD10-IT1	10x_H1	lncRNA
ENSG00000274898	10x_H1	lncRNA
ENSG00000274001	10x_H1	lncRNA
ENSG00000276248	10x_H1	lncRNA
N4BP2L2-IT2	10x_H1	lncRNA
ENSG00000289617	10x_H1	lncRNA
RN7SL166P	10x_H1	misc_RNA
ENSG00000279463	10x_H1	lncRNA
SUGT1P3.1	10x_H1	NA
METTL21EP.1	10x_H1	NA
MRPS31P5.1	10x_H1	NA
SCOCP1	10x_H1	processed_pseudogene
ENSG00000273797	10x_H1	lncRNA
CAP2P1	10x_H1	transcribed_processed_pseudogene
RPS19P3	10x_H1	processed_pseudogene
ENSG00000213315	10x_H1	processed_pseudogene
RNU6-8	10x_H1	snRNA
RNU2-33P	10x_H1	snRNA
ENSG00000280129	10x_H1	TEC
RPL21P10	10x_H1	processed_pseudogene
RN7SL452P	10x_H1	misc_RNA
ENSG00000269906	10x_H1	lncRNA
ENSG00000270062	10x_H1	lncRNA
FDPSP3	10x_H1	transcribed_processed_pseudogene
ENSG00000258768	10x_H1	lncRNA
ENSG00000270108	10x_H1	lncRNA
ENSG00000269940	10x_H1	lncRNA
ENSG00000269958	10x_H1	lncRNA
ENSG00000278576	10x_H1	lncRNA
ENSG00000278784	10x_H1	lncRNA
ENSG00000258682	10x_H1	lncRNA
GSC	10x_H1	protein_coding
ENSG00000279434	10x_H1	TEC
CTSG	10x_H1	protein_coding
ENSG00000260711	10x_H1	lncRNA
Y-RNA.576	10x_H1	NA
SYNJ2BP-COX16	10x_H1	protein_coding
ENSG00000222604	10x_H1	snoRNA
Metazoa-SRP.109	10x_H1	NA
CHMP4BP1	10x_H1	processed_pseudogene
HMGN1P1	10x_H1	processed_pseudogene
NGB	10x_H1	protein_coding
MIR5195	10x_H1	miRNA
ENSG00000280244	10x_H1	TEC
ENSG00000279495	10x_H1	TEC
ATP5MC1P1	10x_H1	processed_pseudogene
RN7SL530P	10x_H1	misc_RNA
ENSG00000258559	10x_H1	lncRNA
DPRXP3	10x_H1	processed_pseudogene
RN7SL587P	10x_H1	misc_RNA
ENSG00000270140	10x_H1	lncRNA
ENSG00000289523	10x_H1	lncRNA
ENSG00000289208	10x_H1	lncRNA
PSMA3-AS1	10x_H1	lncRNA
ENSG00000288855	10x_H1	lncRNA
ENSG00000241494	10x_H1	processed_pseudogene
ENSG00000278396	10x_H1	lncRNA
ENSG00000288928	10x_H1	lncRNA
RHOQP1	10x_H1	processed_pseudogene
ENSG00000258450	10x_H1	lncRNA
MIR151B	10x_H1	miRNA
GABPB1-IT1	10x_H1	lncRNA
MTCYBP23	10x_H1	processed_pseudogene
RPL36AP8	10x_H1	processed_pseudogene
RPL7AP62	10x_H1	processed_pseudogene
ENSG00000273855	10x_H1	lncRNA
RBM17P4	10x_H1	processed_pseudogene
NPTN-IT1	10x_H1	lncRNA
NDUFAF4P1	10x_H1	processed_pseudogene
ENSG00000259600	10x_H1	processed_pseudogene
HSP90AB4P	10x_H1	processed_pseudogene
ENSG00000285331	10x_H1	lncRNA
ENSG00000279409	10x_H1	TEC
MTND5P32	10x_H1	processed_pseudogene
DCAF13P3	10x_H1	processed_pseudogene
ENSG00000259735	10x_H1	lncRNA
ENSG00000274667	10x_H1	lncRNA
ENSG00000278022	10x_H1	lncRNA
ENSG00000259453	10x_H1	lncRNA
ENSG00000259767	10x_H1	lncRNA
RNU5B-1	10x_H1	snRNA
RNU6-1	10x_H1	snRNA
ENSG00000259415	10x_H1	lncRNA
Metazoa-SRP.112	10x_H1	NA
ENSG00000275601	10x_H1	lncRNA
ENSG00000261544	10x_H1	lncRNA
ENSG00000259924	10x_H1	processed_pseudogene
PIN4P1	10x_H1	processed_pseudogene
RPL32P2	10x_H1	processed_pseudogene
ENSG00000279092	10x_H1	TEC
ENSG00000259932	10x_H1	lncRNA
ENSG00000260035	10x_H1	lncRNA
ENSG00000279665	10x_H1	TEC
ENSG00000275580	10x_H1	lncRNA
ENSG00000259659	10x_H1	lncRNA
ENSG00000279394	10x_H1	TEC
ENSG00000286813	10x_H1	lncRNA
ENSG00000278600	10x_H1	lncRNA
Metazoa-SRP.114	10x_H1	NA
Y-RNA.609	10x_H1	NA
ENSG00000259935	10x_H1	lncRNA
ENSG00000276533	10x_H1	lncRNA
RNU6-322P	10x_H1	snRNA
RPS12P26	10x_H1	transcribed_processed_pseudogene
ENSG00000259553	10x_H1	lncRNA
ENSG00000273691	10x_H1	lncRNA
HSPE1P3	10x_H1	processed_pseudogene
ENSG00000259392	10x_H1	transcribed_processed_pseudogene
GOLGA8M.1	10x_H1	NA
RNA5SP399	10x_H1	rRNA_pseudogene
ENSG00000243403	10x_H1	processed_pseudogene
LINC02256.1	10x_H1	NA
ENSG00000288745	10x_H1	lncRNA
ENSG00000280036	10x_H1	lncRNA
ENSG00000278991	10x_H1	TEC
ENSG00000269951	10x_H1	lncRNA
ST20	10x_H1	lncRNA
SNURF	10x_H1	protein_coding
C2CD4B	10x_H1	protein_coding
ENSG00000289017	10x_H1	lncRNA
ENSG00000289948	10x_H1	lncRNA
H2AZ2P1	10x_H1	transcribed_processed_pseudogene
ENSG00000261219	10x_H1	lncRNA
ENSG00000261684	10x_H1	lncRNA
FABP5P9	10x_H1	transcribed_processed_pseudogene
ENSG00000276744	10x_H1	lncRNA
HERC2P3.1	10x_H1	NA
SORD2P.1	10x_H1	NA
UBE2Q2P13.1	10x_H1	NA
HERC2P7.1	10x_H1	NA
UBE2Q2P2.1	10x_H1	NA
ULK4P1.1	10x_H1	NA
CATSPER2P1.1	10x_H1	NA
HSP90B2P	10x_H1	processed_pseudogene
HERC2P9.1	10x_H1	NA
UBE2Q2P1.1	10x_H1	NA
LINC00933.1	10x_H1	NA
ENSG00000259562	10x_H1	transcribed_processed_pseudogene
ENSG00000278434	10x_H1	lncRNA
ENSG00000275056	10x_H1	lncRNA
ENSG00000275927	10x_H1	lncRNA
ENSG00000278979	10x_H1	TEC
ENSG00000260316	10x_H1	lncRNA
ENSG00000279410	10x_H1	TEC
ENSG00000279415	10x_H1	TEC
ENSG00000279620	10x_H1	TEC
ENSG00000258122	10x_H1	lncRNA
RPS2P44	10x_H1	processed_pseudogene
ENSG00000261997	10x_H1	lncRNA
ENSG00000279591	10x_H1	TEC
ENSG00000260417	10x_H1	lncRNA
ENSG00000261783	10x_H1	lncRNA
Metazoa-SRP.123	10x_H1	NA
ENSG00000274367	10x_H1	lncRNA
ENSG00000279330	10x_H1	TEC
ENSG00000262712	10x_H1	lncRNA
ENSG00000280063	10x_H1	TEC
ENSG00000277170	10x_H1	lncRNA
ENSG00000277440	10x_H1	lncRNA
ENSG00000262766	10x_H1	lncRNA
ENSG00000278133	10x_H1	lncRNA
TPRKBP2	10x_H1	processed_pseudogene
RNY1P10	10x_H1	misc_RNA
BOLA2B	10x_H1	protein_coding
MT3	10x_H1	protein_coding
ENSG00000278985	10x_H1	TEC
ENSG00000279476	10x_H1	TEC
ENSG00000262514	10x_H1	lncRNA
ENSG00000263276	10x_H1	lncRNA
ENSG00000279649	10x_H1	TEC
ENSG00000274677	10x_H1	lncRNA
ENSG00000279789	10x_H1	TEC
ENSG00000279122	10x_H1	TEC
ENSG00000259782	10x_H1	lncRNA
ENSG00000260751	10x_H1	lncRNA
ENSG00000278987	10x_H1	TEC
ENSG00000275092	10x_H1	lncRNA
ENSG00000243445	10x_H1	processed_pseudogene
ENSG00000279520	10x_H1	TEC
ENSG00000280402	10x_H1	TEC
ENSG00000279162	10x_H1	TEC
ENSG00000257769	10x_H1	lncRNA
ENSG00000262380	10x_H1	lncRNA
ENSG00000280206	10x_H1	lncRNA
ENSG00000278909	10x_H1	TEC
ENSG00000270120	10x_H1	lncRNA
ENSG00000259926	10x_H1	lncRNA
ENSG00000280392	10x_H1	TEC
ENSG00000279356	10x_H1	TEC
ENSG00000261270	10x_H1	lncRNA
ENSG00000261114	10x_H1	lncRNA
ENSG00000262691	10x_H1	lncRNA
ENSG00000274093	10x_H1	lncRNA
ENSG00000280137	10x_H1	TEC
Y-RNA.627	10x_H1	NA
ENSG00000260755	10x_H1	lncRNA
ENSG00000279901	10x_H1	TEC
ENSG00000260865	10x_H1	transcribed_processed_pseudogene
ENSG00000274038	10x_H1	lncRNA
RN7SL743P	10x_H1	misc_RNA
ENSG00000261056	10x_H1	transcribed_processed_pseudogene
ENSG00000279589	10x_H1	TEC
ENSG00000276007	10x_H1	lncRNA
ENSG00000280190	10x_H1	TEC
ENSG00000260816	10x_H1	lncRNA
ENSG00000280274	10x_H1	TEC
ENSG00000276564	10x_H1	lncRNA
ENSG00000279202	10x_H1	TEC
ENSG00000279554	10x_H1	TEC
RPL21P119	10x_H1	processed_pseudogene
ENSG00000276931	10x_H1	lncRNA
ENSG00000266801	10x_H1	lncRNA
RPS2P45	10x_H1	transcribed_processed_pseudogene
ENSG00000289415	10x_H1	lncRNA
ENSG00000289171	10x_H1	lncRNA
ENSG00000289023	10x_H1	lncRNA
ENSG00000270165	10x_H1	lncRNA
ENSG00000289164	10x_H1	lncRNA
CTCF-DT	10x_H1	lncRNA
ENSG00000262038	10x_H1	lncRNA
ENSG00000261596	10x_H1	lncRNA
ENSG00000261560	10x_H1	lncRNA
COX6CP1	10x_H1	processed_pseudogene
RPS23P6	10x_H1	processed_pseudogene
ENSG00000289353	10x_H1	lncRNA
ENSG00000276337	10x_H1	lncRNA
ENSG00000289618	10x_H1	lncRNA
RRN3P3.1	10x_H1	NA
MPHOSPH10P1.1	10x_H1	NA
SMG1P7.1	10x_H1	NA
SMG1P5.1	10x_H1	NA
NPIPA9.1	10x_H1	NA
Y-RNA.639	10x_H1	NA
ENSG00000260735	10x_H1	transcribed_processed_pseudogene
ENSG00000235672	10x_H1	transcribed_processed_pseudogene
TLK2P1	10x_H1	processed_pseudogene
ENSG00000265801	10x_H1	lncRNA
ENSG00000265713	10x_H1	transcribed_processed_pseudogene
ENSG00000278963	10x_H1	TEC
RPL32P32	10x_H1	processed_pseudogene
RPL23AP74	10x_H1	processed_pseudogene
HELZ-AS1	10x_H1	lncRNA
ENSG00000264895	10x_H1	lncRNA
ENSG00000279133	10x_H1	TEC
ENSG00000283045	10x_H1	lncRNA
ENSG00000279059	10x_H1	TEC
ENSG00000279089	10x_H1	TEC
ENSG00000239129	10x_H1	snoRNA
RNU6-450P	10x_H1	snRNA
RN7SL735P	10x_H1	misc_RNA
ENSG00000279917	10x_H1	TEC
ENSG00000279361	10x_H1	TEC
ENSG00000279573	10x_H1	TEC
ENSG00000279880	10x_H1	TEC
ENSG00000279555	10x_H1	TEC
ENSG00000279281	10x_H1	TEC
RN7SL449P	10x_H1	misc_RNA
ENSG00000227077	10x_H1	processed_pseudogene
UBE2SP2	10x_H1	processed_pseudogene
ENSG00000277450	10x_H1	lncRNA
RN7SL105P	10x_H1	misc_RNA
SRP14P3	10x_H1	processed_pseudogene
ENSG00000266498	10x_H1	lncRNA
ENSG00000271851	10x_H1	lncRNA
MAGOH2P	10x_H1	transcribed_processed_pseudogene
TMEM220-AS1	10x_H1	lncRNA
ENSG00000266709	10x_H1	lncRNA
ENSG00000266378	10x_H1	lncRNA
RPS18P12	10x_H1	processed_pseudogene
RPL7P49	10x_H1	processed_pseudogene
ENSG00000279801	10x_H1	TEC
ENSG00000267160	10x_H1	lncRNA
ENSG00000275888	10x_H1	lncRNA
ENSG00000264812	10x_H1	lncRNA
HEXD-IT1	10x_H1	lncRNA
ENSG00000279744	10x_H1	TEC
NARF-IT1	10x_H1	lncRNA
FAM215B	10x_H1	lncRNA
ENSG00000279432	10x_H1	TEC
RN7SL608P	10x_H1	misc_RNA
ENSG00000263120	10x_H1	lncRNA
ENSG00000264112	10x_H1	lncRNA
ENSG00000287337	10x_H1	lncRNA
MIR212	10x_H1	miRNA
EEF1DP7	10x_H1	transcribed_processed_pseudogene
ENSG00000263786	10x_H1	lncRNA
ENSG00000264853	10x_H1	lncRNA
ENSG00000267632	10x_H1	lncRNA
ENSG00000267222	10x_H1	lncRNA
ENSG00000236194	10x_H1	lncRNA
ENSG00000278829	10x_H1	lncRNA
KCTD9P1	10x_H1	transcribed_processed_pseudogene
Metazoa-SRP.134	10x_H1	NA
ENSG00000277911	10x_H1	lncRNA
ENSG00000277589	10x_H1	lncRNA
HMGB1P24	10x_H1	transcribed_processed_pseudogene
ENSG00000280351	10x_H1	TEC
ENSG00000262663	10x_H1	lncRNA
ENSG00000264546	10x_H1	lncRNA
ENSG00000271392	10x_H1	lncRNA
ENSG00000270894	10x_H1	lncRNA
ENSG00000271268	10x_H1	processed_pseudogene
ENSG00000264290	10x_H1	lncRNA
ENSG00000265625	10x_H1	lncRNA
RPL21P123	10x_H1	transcribed_processed_pseudogene
ENSG00000262228	10x_H1	lncRNA
ENSG00000280407	10x_H1	TEC
ENSG00000267074	10x_H1	lncRNA
TOMM20P2	10x_H1	processed_pseudogene
ENSG00000264456	10x_H1	lncRNA
DPRXP4	10x_H1	processed_pseudogene
ENSG00000266371	10x_H1	lncRNA
PRO1804	10x_H1	TEC
RN7SL45P	10x_H1	misc_RNA
ENSG00000131484	10x_H1	lncRNA
LINC02210	10x_H1	transcribed_unitary_pseudogene
KRT18P61	10x_H1	processed_pseudogene
ENSG00000227782	10x_H1	lncRNA
ENSG00000279570	10x_H1	TEC
ENSG00000279372	10x_H1	TEC
ENSG00000262979	10x_H1	lncRNA
ENSG00000280248	10x_H1	TEC
ENSG00000263164	10x_H1	lncRNA
U3.42	10x_H1	NA
RNA5SP437	10x_H1	rRNA_pseudogene
SH3GL1P1	10x_H1	transcribed_processed_pseudogene
ENSG00000278867	10x_H1	TEC
ENSG00000280033	10x_H1	TEC
ENSG00000261916	10x_H1	lncRNA
UPF3AP1	10x_H1	processed_pseudogene
ENSG00000239291	10x_H1	processed_pseudogene
ENSG00000262265	10x_H1	lncRNA
ENSG00000288748	10x_H1	lncRNA
ENSG00000282980	10x_H1	processed_pseudogene
ENSG00000263220	10x_H1	lncRNA
ENSG00000267637	10x_H1	lncRNA
ENSG00000266538	10x_H1	lncRNA
ENSG00000290039	10x_H1	lncRNA
ENSG00000288923	10x_H1	lncRNA
ENSG00000279781	10x_H1	TEC
ENSG00000257178	10x_H1	lncRNA
ZNF286B.1	10x_H1	NA
ENSG00000290793	10x_H1	lncRNA
YWHAEP7.1	10x_H1	NA
CCDC144NL.1	10x_H1	NA
ALOX12P2.1	10x_H1	NA
NPEPPSP1.2	10x_H1	NA
CCDC144BP.1	10x_H1	NA
TRIM16L.1	10x_H1	NA
AMZ2P1.1	10x_H1	NA
Y-RNA.676	10x_H1	NA
ENSG00000264754	10x_H1	lncRNA
ENSG00000279885	10x_H1	TEC
ZNF415P1	10x_H1	processed_pseudogene
ENSG00000265413	10x_H1	lncRNA
ENSG00000273284	10x_H1	lncRNA
ENSG00000266805	10x_H1	lncRNA
ENSG00000266965	10x_H1	lncRNA
ENSG00000274275	10x_H1	lncRNA
ENSG00000267655	10x_H1	lncRNA
ENSG00000268573	10x_H1	lncRNA
HNRNPA1P7	10x_H1	processed_pseudogene
ENSG00000279474	10x_H1	TEC
ENSG00000279416	10x_H1	TEC
ENSG00000276934	10x_H1	lncRNA
ENSG00000280205	10x_H1	TEC
ENSG00000279433	10x_H1	TEC
ENSG00000287509	10x_H1	lncRNA
ENSG00000279077	10x_H1	TEC
RNU6-1050P	10x_H1	snRNA
U3.44	10x_H1	NA
ENSG00000279354	10x_H1	TEC
ENSG00000263916	10x_H1	lncRNA
MRPL37P1	10x_H1	processed_pseudogene
ENSG00000267430	10x_H1	processed_pseudogene
ENSG00000280365	10x_H1	TEC
ENSG00000279319	10x_H1	TEC
ENSG00000279962	10x_H1	TEC
RN7SL362P	10x_H1	misc_RNA
CHORDC1P4	10x_H1	transcribed_processed_pseudogene
RBFADN	10x_H1	lncRNA
ENSG00000266783	10x_H1	lncRNA
ENSG00000264635	10x_H1	lncRNA
ENSG00000279981	10x_H1	TEC
ENSG00000288917	10x_H1	lncRNA
RN7SL233P	10x_H1	misc_RNA
ENSG00000288839	10x_H1	lncRNA
ENSG00000267249	10x_H1	lncRNA
ENSG00000266900	10x_H1	lncRNA
ENSG00000279236	10x_H1	TEC
Metazoa-SRP.142	10x_H1	NA
ENSG00000279811	10x_H1	TEC
ANKRD20A5P.1	10x_H1	NA
ROCK1P1.1	10x_H1	NA
ENSG00000226644	10x_H1	lncRNA
ENSG00000277581	10x_H1	lncRNA
DHX35-DT	10x_H1	lncRNA
ENSG00000273451	10x_H1	lncRNA
RPS2P7	10x_H1	processed_pseudogene
ENSG00000237788	10x_H1	processed_pseudogene
ENSG00000275437	10x_H1	lncRNA
ENSG00000276603	10x_H1	lncRNA
ENSG00000252096	10x_H1	snoRNA
Y-RNA.700	10x_H1	NA
RN7SL443P	10x_H1	misc_RNA
ENSG00000279253	10x_H1	TEC
RNA5SP477	10x_H1	rRNA_pseudogene
ENSG00000273951	10x_H1	lncRNA
ENSG00000273759	10x_H1	lncRNA
RPL41P1	10x_H1	processed_pseudogene
ENSG00000273893	10x_H1	lncRNA
ENSG00000235018	10x_H1	processed_pseudogene
Y-RNA.711	10x_H1	NA
ENSG00000277558	10x_H1	lncRNA
Y-RNA.712	10x_H1	NA
ENSG00000275632	10x_H1	lncRNA
RNU1-134P	10x_H1	snRNA
ENSG00000282542	10x_H1	TEC
ENSG00000267412	10x_H1	lncRNA
ENSG00000267749	10x_H1	lncRNA
ITGB1P1	10x_H1	processed_pseudogene
ENSG00000267474	10x_H1	lncRNA
RPL23AP2	10x_H1	processed_pseudogene
ENSG00000269578	10x_H1	lncRNA
ENSG00000280332	10x_H1	TEC
ENSG00000279977	10x_H1	TEC
ENSG00000268362	10x_H1	lncRNA
IPO5P1	10x_H1	transcribed_processed_pseudogene
ENSG00000279425	10x_H1	TEC
ENSG00000269688	10x_H1	lncRNA
ENSG00000279108	10x_H1	TEC
ZNF8-ERVK3-1	10x_H1	lncRNA
ENSG00000271598	10x_H1	processed_pseudogene
RNU6-2	10x_H1	snRNA
Metazoa-SRP.150	10x_H1	NA
RNA5SP469	10x_H1	rRNA_pseudogene
RN7SL368P	10x_H1	misc_RNA
RN7SL566P	10x_H1	misc_RNA
RN7SL364P	10x_H1	misc_RNA
Y-RNA.718	10x_H1	NA
ENSG00000269867	10x_H1	lncRNA
ENSG00000267672	10x_H1	lncRNA
ENSG00000267096	10x_H1	lncRNA
ENSG00000267298	10x_H1	lncRNA
ENSG00000286177	10x_H1	lncRNA
MIR150	10x_H1	miRNA
TPM3P9	10x_H1	transcribed_processed_pseudogene
ENSG00000279794	10x_H1	TEC
RN7SL337P	10x_H1	misc_RNA
RN7SL842P	10x_H1	misc_RNA
RPS6P25	10x_H1	processed_pseudogene
ENSG00000279407	10x_H1	TEC
BISPR	10x_H1	lncRNA
ENSG00000279203	10x_H1	TEC
ENSG00000242615	10x_H1	transcribed_processed_pseudogene
ENSG00000283236	10x_H1	transcribed_unprocessed_pseudogene
ENSG00000279103	10x_H1	TEC
ENSG00000278897	10x_H1	TEC
ENSG00000269044	10x_H1	lncRNA
ENSG00000267904	10x_H1	lncRNA
ENSG00000267576	10x_H1	lncRNA
MIR3188	10x_H1	miRNA
ENSG00000280121	10x_H1	TEC
ENSG00000279861	10x_H1	TEC
ENSG00000288827	10x_H1	lncRNA
ENSG00000288815	10x_H1	lncRNA
RNU6-9	10x_H1	snRNA
ENSG00000279617	10x_H1	TEC
ENSG00000289102	10x_H1	lncRNA
ENSG00000267054	10x_H1	lncRNA
ENSG00000288156	10x_H1	lncRNA
ENSG00000280353	10x_H1	TEC
ENSG00000279759	10x_H1	TEC
ENSG00000260160	10x_H1	lncRNA
RPL37P23	10x_H1	processed_pseudogene
ENSG00000288253	10x_H1	lncRNA
ENSG00000268683	10x_H1	lncRNA
ENSG00000267481	10x_H1	lncRNA
ENSG00000269246	10x_H1	lncRNA
CYP2G1P.1	10x_H1	NA
ZNF542P.1	10x_H1	NA
ZNF781.1	10x_H1	NA
CLEC4OP.1	10x_H1	NA
CYP2B7P.1	10x_H1	NA
SIGLEC17P.1	10x_H1	NA
PPP5D1P.1	10x_H1	NA
RPL31P61	10x_H1	processed_pseudogene
ENSG00000286130	10x_H1	lncRNA
ENSG00000240591	10x_H1	lncRNA
ENSG00000214093	10x_H1	processed_pseudogene
DUXAP8.1	10x_H1	NA
ENSG00000287817	10x_H1	lncRNA
ENSG00000279175	10x_H1	lncRNA
RPL35AP36	10x_H1	processed_pseudogene
ENSG00000280216	10x_H1	TEC
ENSG00000280434	10x_H1	lncRNA
YES1P1	10x_H1	processed_pseudogene
RN7SL20P	10x_H1	misc_RNA
Y-RNA.731	10x_H1	NA
RPL4P6	10x_H1	processed_pseudogene
DGCR11	10x_H1	lncRNA
ENSG00000270083	10x_H1	lncRNA
ENSG00000285531	10x_H1	processed_pseudogene
Metazoa-SRP.161	10x_H1	NA
RN7SL280P	10x_H1	misc_RNA
KRT18P5	10x_H1	processed_pseudogene
ENSG00000272787	10x_H1	lncRNA
ENSG00000273216	10x_H1	lncRNA
ENSG00000244491	10x_H1	lncRNA
ENSG00000273096	10x_H1	lncRNA
FBXW4P1	10x_H1	processed_pseudogene
ENSG00000288719	10x_H1	lncRNA
ENSG00000250318	10x_H1	unprocessed_pseudogene
ENSG00000237214	10x_H1	processed_pseudogene
IGLC5	10x_H1	IG_C_pseudogene
IGLC6	10x_H1	IG_C_pseudogene
TPTEP1.1	10x_H1	NA
PRAMENP.1	10x_H1	NA
RRP7BP.1	10x_H1	NA
RPL23AP7.1	10x_H1	NA
TMEM191A.1	10x_H1	NA
CRYBB2P1.1	10x_H1	NA
ENSG00000273353	10x_H1	lncRNA
ENSG00000231125	10x_H1	lncRNA
BACH1-IT1	10x_H1	lncRNA
BACH1-IT2	10x_H1	lncRNA
ENSG00000273017	10x_H1	lncRNA
BRWD1-IT1	10x_H1	lncRNA
ENSG00000237604	10x_H1	lncRNA
ENSG00000275799	10x_H1	lncRNA
DNMT3L-AS1	10x_H1	lncRNA
ENSG00000241728	10x_H1	lncRNA
ENSG00000239415	10x_H1	lncRNA
ENSG00000238390	10x_H1	snoRNA
ENSG00000228107	10x_H1	lncRNA
ENSG00000280164	10x_H1	lncRNA
ENSG00000289001	10x_H1	lncRNA
DIP2A-IT1	10x_H1	lncRNA
ENSG00000270116	10x_H1	lncRNA
ENSG00000289546	10x_H1	lncRNA
ENSG00000289905	10x_H1	lncRNA
ENSG00000278158	10x_H1	lncRNA
TEKT4P2.1	10x_H1	NA
ANKRD20A11P.1	10x_H1	NA
MT-TF	10x_H1	Mt_tRNA
MT-TV	10x_H1	Mt_tRNA
MT-TL1	10x_H1	Mt_tRNA
MT-TI	10x_H1	Mt_tRNA
MT-TM	10x_H1	Mt_tRNA
MT-TA	10x_H1	Mt_tRNA
MT-TN	10x_H1	Mt_tRNA
MT-TC	10x_H1	Mt_tRNA
MT-TY	10x_H1	Mt_tRNA
MT-TD	10x_H1	Mt_tRNA
MT-TK	10x_H1	Mt_tRNA
MT-TG	10x_H1	Mt_tRNA
MT-TR	10x_H1	Mt_tRNA
MT-TH	10x_H1	Mt_tRNA
MT-TS2	10x_H1	Mt_tRNA
MT-TL2	10x_H1	Mt_tRNA
MT-TE	10x_H1	Mt_tRNA
MT-TT	10x_H1	Mt_tRNA
MT-TP	10x_H1	Mt_tRNA
U1.5	10x_H1	NA
TMEM132A	parse_H1	protein_coding
RHBDF1	parse_H1	protein_coding
TFAP2D	parse_H1	protein_coding
MLXIPL	parse_H1	protein_coding
SLC6A7	parse_H1	protein_coding
SYT7	parse_H1	protein_coding
CLCA4	parse_H1	protein_coding
ATP1A2	parse_H1	protein_coding
SYT13	parse_H1	protein_coding
DEPDC1	parse_H1	protein_coding
MUSK	parse_H1	protein_coding
OTC	parse_H1	protein_coding
SLC18A1	parse_H1	protein_coding
CDH10	parse_H1	protein_coding
ROS1	parse_H1	protein_coding
CCDC85A	parse_H1	protein_coding
GYG2	parse_H1	protein_coding
PTPRU	parse_H1	protein_coding
COL11A1	parse_H1	protein_coding
PRDM6	parse_H1	protein_coding
SNCAIP	parse_H1	protein_coding
POU1F1	parse_H1	protein_coding
GLP2R	parse_H1	protein_coding
PMS2P4	parse_H1	transcribed_unprocessed_pseudogene
TRPC7	parse_H1	protein_coding
ADAM7	parse_H1	protein_coding
MAOB	parse_H1	protein_coding
SCT	parse_H1	protein_coding
PTPN3	parse_H1	protein_coding
FGF10	parse_H1	protein_coding
CAMK2A	parse_H1	protein_coding
EPHA8	parse_H1	protein_coding
CDH19	parse_H1	protein_coding
ABCB11	parse_H1	protein_coding
CA12	parse_H1	protein_coding
CACNG4	parse_H1	protein_coding
TYR	parse_H1	protein_coding
PMS2P1	parse_H1	transcribed_unprocessed_pseudogene
RUNX1T1	parse_H1	protein_coding
PTPRH	parse_H1	protein_coding
CROCCP3	parse_H1	transcribed_unprocessed_pseudogene
PCDHA6	parse_H1	protein_coding
PCDHGA2	parse_H1	protein_coding
KCNK2	parse_H1	protein_coding
FAT1	parse_H1	protein_coding
SLCO1A2	parse_H1	protein_coding
FAT2	parse_H1	protein_coding
ARHGAP28	parse_H1	protein_coding
ZFHX4	parse_H1	protein_coding
TDRD1	parse_H1	protein_coding
HSD17B7P2	parse_H1	transcribed_unprocessed_pseudogene
CRYBB2P1	parse_H1	transcribed_unprocessed_pseudogene
LRP5L	parse_H1	transcribed_unprocessed_pseudogene
SLC8A3	parse_H1	protein_coding
HNF4A	parse_H1	protein_coding
AVP	parse_H1	protein_coding
PLCB4	parse_H1	protein_coding
PAK5	parse_H1	protein_coding
LIPG	parse_H1	protein_coding
GUCY2F	parse_H1	protein_coding
CHRDL1	parse_H1	protein_coding
SRPX	parse_H1	protein_coding
TOX3	parse_H1	protein_coding
RASL12	parse_H1	protein_coding
GOLGA8UP	parse_H1	unprocessed_pseudogene
EYA1	parse_H1	protein_coding
SFRP1	parse_H1	protein_coding
ADAM2	parse_H1	protein_coding
NOVA2	parse_H1	protein_coding
KIR3DX1	parse_H1	transcribed_unprocessed_pseudogene
PDE4C	parse_H1	protein_coding
UPK1A	parse_H1	protein_coding
PTN	parse_H1	protein_coding
HOXA2	parse_H1	protein_coding
HOXA6	parse_H1	protein_coding
NSUN5P2	parse_H1	transcribed_unprocessed_pseudogene
NPTX2	parse_H1	protein_coding
MEOX2	parse_H1	protein_coding
STAG3L4	parse_H1	transcribed_unprocessed_pseudogene
GCK	parse_H1	protein_coding
GALNTL5	parse_H1	protein_coding
MPDZ	parse_H1	protein_coding
LHX3	parse_H1	protein_coding
SH3GL2	parse_H1	protein_coding
TRIM16L	parse_H1	transcribed_unprocessed_pseudogene
HSD17B1P1	parse_H1	unprocessed_pseudogene
GLRB	parse_H1	protein_coding
SYT10	parse_H1	protein_coding
ACSS3	parse_H1	protein_coding
SLCO1B3	parse_H1	protein_coding
APOBEC1	parse_H1	protein_coding
GYS2	parse_H1	protein_coding
FRK	parse_H1	protein_coding
ULBP1	parse_H1	protein_coding
BVES	parse_H1	protein_coding
EYA4	parse_H1	protein_coding
LAMA4	parse_H1	protein_coding
CDH9	parse_H1	protein_coding
GABRG2	parse_H1	protein_coding
CLDN16	parse_H1	protein_coding
GNAT1	parse_H1	protein_coding
CSPG5	parse_H1	protein_coding
PLSCR4	parse_H1	protein_coding
SLC4A3	parse_H1	protein_coding
SLC30A3	parse_H1	protein_coding
PRRX1	parse_H1	protein_coding
IGSF21	parse_H1	protein_coding
PLA2G2D	parse_H1	protein_coding
MPL	parse_H1	protein_coding
ARTN	parse_H1	protein_coding
MROH9	parse_H1	protein_coding
FMO6P	parse_H1	transcribed_unitary_pseudogene
MUC5B	parse_H1	protein_coding
TTR	parse_H1	protein_coding
ZC2HC1B	parse_H1	protein_coding
ADGB	parse_H1	protein_coding
STBD1	parse_H1	protein_coding
PCDH17	parse_H1	protein_coding
TEK	parse_H1	protein_coding
MYCT1	parse_H1	protein_coding
TNFSF18	parse_H1	protein_coding
SEC16B	parse_H1	protein_coding
SEPTIN7P9	parse_H1	transcribed_unprocessed_pseudogene
LRAT	parse_H1	protein_coding
MND1	parse_H1	protein_coding
TRIM6	parse_H1	protein_coding
RGSL1	parse_H1	protein_coding
PLG	parse_H1	protein_coding
HS3ST2	parse_H1	protein_coding
PTGFR	parse_H1	protein_coding
NXPH1	parse_H1	protein_coding
HOXA7	parse_H1	protein_coding
TAF1L	parse_H1	protein_coding
DNAI1	parse_H1	protein_coding
ITIH5	parse_H1	protein_coding
KCNS1	parse_H1	protein_coding
PPP4R1L	parse_H1	transcribed_unprocessed_pseudogene
CHST8	parse_H1	protein_coding
BTN2A3P	parse_H1	transcribed_unprocessed_pseudogene
KCNK17	parse_H1	protein_coding
ENSG00000124835	parse_H1	lncRNA
SSUH2	parse_H1	protein_coding
TEKT3	parse_H1	protein_coding
HTR5BP	parse_H1	transcribed_unprocessed_pseudogene
TGM3	parse_H1	protein_coding
C20orf173	parse_H1	protein_coding
GLIS2	parse_H1	protein_coding
NXF5	parse_H1	transcribed_unprocessed_pseudogene
TAS2R3	parse_H1	protein_coding
TRPV5	parse_H1	protein_coding
PMS2P3	parse_H1	transcribed_unprocessed_pseudogene
ADORA2A	parse_H1	protein_coding
TBC1D27P	parse_H1	transcribed_unprocessed_pseudogene
GAD1	parse_H1	protein_coding
CGNL1	parse_H1	protein_coding
CDH15	parse_H1	protein_coding
ZSCAN10	parse_H1	protein_coding
LRCH2	parse_H1	protein_coding
GDF1	parse_H1	protein_coding
KIF1A	parse_H1	protein_coding
PLVAP	parse_H1	protein_coding
FIBCD1	parse_H1	protein_coding
SLC7A10	parse_H1	protein_coding
HSD17B3	parse_H1	protein_coding
EDA2R	parse_H1	protein_coding
C1QL1	parse_H1	protein_coding
NAPSB	parse_H1	transcribed_unprocessed_pseudogene
ANO1	parse_H1	protein_coding
CLUHP3	parse_H1	transcribed_unprocessed_pseudogene
MATN3	parse_H1	protein_coding
GUCY2D	parse_H1	protein_coding
SYT4	parse_H1	protein_coding
RXFP2	parse_H1	protein_coding
ZNF767P	parse_H1	transcribed_unprocessed_pseudogene
LRRIQ1	parse_H1	protein_coding
SPINK5	parse_H1	protein_coding
LYVE1	parse_H1	protein_coding
SYT6	parse_H1	protein_coding
SAA2	parse_H1	protein_coding
ANO3	parse_H1	protein_coding
SLCO1B1	parse_H1	protein_coding
PRH2	parse_H1	protein_coding
CLDN10	parse_H1	protein_coding
OCM2	parse_H1	protein_coding
GARIN1B	parse_H1	protein_coding
MRAP2	parse_H1	protein_coding
PPP1R1A	parse_H1	protein_coding
MIP	parse_H1	protein_coding
TBR1	parse_H1	protein_coding
SCN7A	parse_H1	protein_coding
DMRT1	parse_H1	protein_coding
HCRTR2	parse_H1	protein_coding
TTC29	parse_H1	protein_coding
SLCO2B1	parse_H1	protein_coding
SULF1	parse_H1	protein_coding
CYP19A1	parse_H1	protein_coding
LHCGR	parse_H1	protein_coding
BTBD16	parse_H1	protein_coding
CUZD1	parse_H1	protein_coding
GPR87	parse_H1	protein_coding
PLA2G12B	parse_H1	protein_coding
AOX1	parse_H1	protein_coding
PCDH10	parse_H1	protein_coding
NDST4	parse_H1	protein_coding
ENPEP	parse_H1	protein_coding
TTLL8	parse_H1	protein_coding
PIK3C2G	parse_H1	protein_coding
SLCO1C1	parse_H1	protein_coding
INHBE	parse_H1	protein_coding
PTPRQ	parse_H1	protein_coding
HNRNPA1L2	parse_H1	protein_coding
SRRM4	parse_H1	protein_coding
SLC25A47	parse_H1	protein_coding
LMAN1L	parse_H1	protein_coding
ST8SIA2	parse_H1	protein_coding
SPATA22	parse_H1	protein_coding
ASXL3	parse_H1	protein_coding
MEP1B	parse_H1	protein_coding
CBLN2	parse_H1	protein_coding
ENSG00000142539	parse_H1	protein_coding
IGLON5	parse_H1	protein_coding
LSP1P4	parse_H1	transcribed_unprocessed_pseudogene
ST6GAL2	parse_H1	protein_coding
NXPH2	parse_H1	protein_coding
ADGRG7	parse_H1	protein_coding
TAGLN3	parse_H1	protein_coding
FAM86B2	parse_H1	protein_coding
NICN1	parse_H1	protein_coding
MUC4	parse_H1	protein_coding
SLIT2	parse_H1	protein_coding
VWA5B2	parse_H1	protein_coding
PYURF	parse_H1	protein_coding
MEGF10	parse_H1	protein_coding
ADAMTS19	parse_H1	protein_coding
GABRA6	parse_H1	protein_coding
DAAM2	parse_H1	protein_coding
MLIP	parse_H1	protein_coding
HMGCLL1	parse_H1	protein_coding
FAXC	parse_H1	protein_coding
CLVS2	parse_H1	protein_coding
WASH2P	parse_H1	transcribed_unprocessed_pseudogene
CNPY1	parse_H1	protein_coding
SYTL5	parse_H1	protein_coding
SLC16A2	parse_H1	protein_coding
TRIM55	parse_H1	protein_coding
PRDM14	parse_H1	protein_coding
ATP6V0D2	parse_H1	protein_coding
IFNK	parse_H1	protein_coding
A1CF	parse_H1	protein_coding
NPFFR1	parse_H1	protein_coding
GLYAT	parse_H1	protein_coding
CDH8	parse_H1	protein_coding
FREM2	parse_H1	protein_coding
ENSG00000151303	parse_H1	lncRNA
KCTD14	parse_H1	protein_coding
ANO4	parse_H1	protein_coding
TDO2	parse_H1	protein_coding
PABPC3	parse_H1	protein_coding
GFRA1	parse_H1	protein_coding
SCHIP1	parse_H1	protein_coding
CNTNAP4	parse_H1	protein_coding
TEKT5	parse_H1	protein_coding
CLGN	parse_H1	protein_coding
PLEKHG4B	parse_H1	protein_coding
C16orf89	parse_H1	protein_coding
CHST9	parse_H1	protein_coding
PPP1R3A	parse_H1	protein_coding
CCDC144BP	parse_H1	transcribed_unprocessed_pseudogene
WIF1	parse_H1	protein_coding
MMP16	parse_H1	protein_coding
UNC5D	parse_H1	protein_coding
STEAP2	parse_H1	protein_coding
CLEC18C	parse_H1	protein_coding
FAM86C1P	parse_H1	transcribed_unprocessed_pseudogene
GIP	parse_H1	protein_coding
ENSG00000159239	parse_H1	protein_coding
CLDN14	parse_H1	protein_coding
ZNF890P	parse_H1	transcribed_unprocessed_pseudogene
FAM86C2P	parse_H1	transcribed_unprocessed_pseudogene
S100A1	parse_H1	protein_coding
GBAP1	parse_H1	transcribed_unprocessed_pseudogene
CYP3A7	parse_H1	protein_coding
USP41	parse_H1	transcribed_unprocessed_pseudogene
MEIOB	parse_H1	protein_coding
KNCN	parse_H1	protein_coding
LINC01931	parse_H1	lncRNA
CAPN13	parse_H1	protein_coding
ZSWIM2	parse_H1	protein_coding
ALMS1P1	parse_H1	transcribed_unprocessed_pseudogene
SPATA18	parse_H1	protein_coding
TAFA4	parse_H1	protein_coding
NFASC	parse_H1	protein_coding
SPTA1	parse_H1	protein_coding
C4orf36	parse_H1	protein_coding
ADAMTS9	parse_H1	protein_coding
PCOLCE2	parse_H1	protein_coding
[truncated: 5,292 more rows]

## Sheet: STable 6
Supplementary Table S6. Cell type abundance
	sample_id	patient_id	protocol	celltype.coarse	n	freq	logfreq
1	10x_H1	H1	10x	T cells	5013	0.156568	3.1947
2	10x_H1	H1	10x	NK cells	1145	0.0357611	2.55341
3	10x_H1	H1	10x	Monocytes	277	0.00865138	1.93709
4	10x_H1	H1	10x	B cells	485	0.0151477	2.18035
5	10x_H1	H1	10x	Plasmablasts	0	0	NA
6	10x_H1	H1	10x	DCs	0	0	NA
7	10x_H1	H1	10x	HSPC	0	0	NA
8	10x_H1	H1	10x	Prolif. cells	0	0	NA
9	10x_H2	H2	10x	T cells	4579	0.143013	3.15538
10	10x_H2	H2	10x	NK cells	1258	0.0392904	2.59429
11	10x_H2	H2	10x	Monocytes	492	0.0153664	2.18657
12	10x_H2	H2	10x	B cells	691	0.0215816	2.33408
13	10x_H2	H2	10x	Plasmablasts	0	0	NA
14	10x_H2	H2	10x	DCs	0	0	NA
15	10x_H2	H2	10x	HSPC	0	0	NA
16	10x_H2	H2	10x	Prolif. cells	0	0	NA
17	parse_H1	H1	parse	T cells	6529	0.203917	3.30945
18	parse_H1	H1	parse	NK cells	1793	0.0559998	2.74819
19	parse_H1	H1	parse	Monocytes	640	0.0199888	2.30079
20	parse_H1	H1	parse	B cells	744	0.0232369	2.36618
21	parse_H1	H1	parse	Plasmablasts	17	0.000530951	0.725055
22	parse_H1	H1	parse	DCs	55	0.00171778	1.23497
23	parse_H1	H1	parse	HSPC	11	0.000343557	0.535998
24	parse_H1	H1	parse	Prolif. cells	30	0.000936973	0.971727
25	parse_H2	H2	parse	T cells	5114	0.159723	3.20337
26	parse_H2	H2	parse	NK cells	1337	0.0417578	2.62074
27	parse_H2	H2	parse	Monocytes	899	0.028078	2.44837
28	parse_H2	H2	parse	B cells	808	0.0252358	2.40202
29	parse_H2	H2	parse	Plasmablasts	14	0.000437254	0.640734
30	parse_H2	H2	parse	DCs	47	0.00146792	1.1667
31	parse_H2	H2	parse	HSPC	4	0.00012493	0.0966658
32	parse_H2	H2	parse	Prolif. cells	36	0.00112437	1.05091

## Sheet: STable 7
Supplementary Table S7. Gene-level meta data
p_val	avg_log2FC	pct.1	pct.2	p_val_adj	cluster	gene	ENSEMBL	SYMBOL	Gene.name	Gene.type	length	GC	geneName	hgncID	geneLoc	geneLoc_full	CD_markers	expr	if_TF
0	3.82692	0.946	0	0	parse	7SK	ENSG00000202198	RN7SK	7SK	misc_RNA	331	58.01	NA	NA	NA	NA	FALSE	7.93523	FALSE
0	3.16783	0.943	0.454	0	parse	FOXP1	ENSG00000114861	FOXP1	FOXP1	protein_coding	1814.55	41.11	FOXP1	HGNC:3823	multiple	cytoplasm|nucleus	FALSE	11.0215	TRUE
0	2.53031	0.89	0.055	0	parse	ANKHD1	ENSG00000131503	ANKHD1	ANKHD1	protein_coding	2495.1	38.44	ANKHD1	HGNC:24714	cytoplasm	cytoplasm	FALSE	3.04967	FALSE
0	2.48593	0.872	0.373	0	parse	VPS37B	ENSG00000139722	VPS37B	VPS37B	protein_coding	1782.5	47.13	VPS37B	HGNC:25754	multiple	cytoplasm|endosome	FALSE	6.11157	FALSE
0	2.45154	0.743	0.116	0	parse	LRRC8C	ENSG00000171488	LRRC8C	LRRC8C	protein_coding	3125.5	39.69	LRRC8C	HGNC:25075	endoplasmicreticulum	endoplasmicreticulum	FALSE	3.14161	FALSE
0	2.40073	0.871	0.068	0	parse	MATR3	ENSG00000015479	MATR3	MATR3	protein_coding	1525.19	38.77	MATR3	HGNC:6912	multiple	cytoplasm|mitochondrion|nucleus	FALSE	2.76778	FALSE
0	2.33943	0.754	0.063	0	parse	RAPGEF6	ENSG00000158987	RAPGEF6	RAPGEF6	protein_coding	3422.06	37.88	RAPGEF6	HGNC:20655	multiple	cytoplasm|nucleus	FALSE	2.60632	FALSE
0	2.31304	0.944	0.483	0	parse	FOXN3	ENSG00000053254	FOXN3	FOXN3	protein_coding	1530.63	44.31	FOXN3	HGNC:1928	nucleus	nucleus	FALSE	6.25567	TRUE
0	2.24288	0.898	0.587	0	parse	ZHX2	ENSG00000178764	ZHX2	ZHX2	protein_coding	2617	46.3	ZHX2	HGNC:18513	nucleus	nucleus	FALSE	9.35883	TRUE
0	2.17734	0.698	0.032	0	parse	RABGEF1	ENSG00000154710	RABGEF1	RABGEF1	protein_coding	2084.71	44.49	RABGEF1	HGNC:17676	multiple	cytoplasm|endosome	FALSE	2.32941	FALSE
0	2.15393	0.767	0.322	0	parse	RNF125	ENSG00000101695	RNF125	RNF125	protein_coding	1574.6	42.32	RNF125	HGNC:21150	endoplasmicreticulummembrane	endoplasmicreticulummembrane	FALSE	3.92781	FALSE
0	2.13183	0.624	0.007	0	parse	TAS2R14	ENSG00000212127	TAS2R14	TAS2R14	protein_coding	1758	36.14	TAS2R14	HGNC:14920	plasmamembrane	plasmamembrane	FALSE	1.91858	FALSE
0	2.11232	0.902	0.491	0	parse	RASA3	ENSG00000185989	RASA3	RASA3	protein_coding	2589	56.73	RASA3	HGNC:20331	multiple	cytoplasm|plasmamembrane	FALSE	5.40878	FALSE
0	2.06014	0.842	0.489	0	parse	HIVEP2	ENSG00000010818	HIVEP2	HIVEP2	protein_coding	5683	38.72	HIVEP2	HGNC:4921	nucleus	nucleus	FALSE	5.73277	TRUE
0	1.9865	0.976	0.688	0	parse	UTRN	ENSG00000152818	UTRN	UTRN	protein_coding	2189.67	38.01	UTRN	HGNC:12635	multiple	cytoplasm|nucleus	FALSE	9.26795	FALSE
0	1.97569	0.987	0.794	0	parse	CHD2	ENSG00000173575	CHD2	CHD2	protein_coding	2297.53	39.03	CHD2	HGNC:1917	nucleus	nucleus	FALSE	11.5433	FALSE
0	1.95235	0.829	0.348	0	parse	SKI	ENSG00000157933	SKI	SKI	protein_coding	1523.2	57.89	SKI	HGNC:10896	multiple	cytoplasm|nucleus	FALSE	3.68702	FALSE
0	1.94294	0.928	0.502	0	parse	DOCK2	ENSG00000134516	DOCK2	DOCK2	protein_coding	2330.83	43.39	DOCK2	HGNC:2988	cytoplasm	cytoplasm	FALSE	5.27337	FALSE
0	1.93645	0.916	0.495	0	parse	MACF1	ENSG00000127603	MACF1	MACF1	protein_coding	5178.71	42.57	KIAA0754	HGNC:29111	secreted	secreted	FALSE	4.91365	FALSE
0	1.93645	0.916	0.495	0	parse	MACF1	ENSG00000127603	MACF1	MACF1	protein_coding	5178.71	42.57	MACF1	HGNC:13664	multiple	cytoplasm|golgiapparatus|mitochondrion|nucleus	FALSE	4.91365	FALSE
0	1.90896	0.88	0.67	0	parse	SYNE2	ENSG00000054654	SYNE2	SYNE2	protein_coding	5276.13	41.08	SYNE2	HGNC:17084	multiple	cytoplasm|endoplasmicreticulum|mitochondrion|nucleus|plasmamembrane	FALSE	8.78161	FALSE
0	1.89559	0.953	0.524	0	parse	ANKRD11	ENSG00000167522	ANKRD11	ANKRD11	protein_coding	2071.34	51.19	ANKRD11	HGNC:21316	nucleus	nucleus	FALSE	5.12833	FALSE
0	1.88177	0.985	0.719	0	parse	ANKRD44	ENSG00000065413	ANKRD44	ANKRD44	protein_coding	2302.31	40.24	ANKRD44	HGNC:25259	nucleus	nucleus	FALSE	8.15444	FALSE
0	1.88158	0.903	0.466	0	parse	IVNS1ABP	ENSG00000116679	IVNS1ABP	IVNS1ABP	protein_coding	2048.11	37.25	IVNS1ABP	HGNC:16951	multiple	cytoplasm|nucleus	FALSE	4.33112	FALSE
0	1.86154	0.403	0.112	0	parse	TTN	ENSG00000155657	TTN	TTN	protein_coding	36797.5	37.71	TTN	HGNC:12403	multiple	cytoplasm|endoplasmicreticulum|nucleus	FALSE	2.01278	FALSE
0	1.85278	0.663	0.184	0	parse	CHD4	ENSG00000111642	CHD4	CHD4	protein_coding	3035.09	49.02	CHD4	HGNC:1919	multiple	cytoplasm|mitochondrion|nucleus	FALSE	2.25927	FALSE
0	1.85106	0.715	0.234	0	parse	HCG18	ENSG00000231074	HCG18	HCG18	lncRNA	3671.55	42.85	NA	NA	NA	NA	FALSE	2.63071	FALSE
0	1.84098	0.872	0.437	0	parse	TBC1D5	ENSG00000131374	TBC1D5	TBC1D5	protein_coding	1277.26	37.62	TBC1D5	HGNC:19166	cytoplasm	cytoplasm	FALSE	4.57357	FALSE
0	1.79503	0.653	0.441	0	parse	CMSS1	ENSG00000184220	CMSS1	CMSS1	protein_coding	1244.78	38.77	CMSS1	HGNC:28666	mitochondrion	mitochondrion	FALSE	6.27603	FALSE
0	1.77928	0.734	0.352	0	parse	CMIP	ENSG00000153815	CMIP	CMIP	protein_coding	2235.18	51.38	CMIP	HGNC:24319	multiple	cytoplasm|nucleus	FALSE	3.88909	FALSE
0	1.76176	0.915	0.589	0	parse	ELMO1	ENSG00000155849	ELMO1	ELMO1	protein_coding	1406.16	41.67	ELMO1	HGNC:16286	cytoplasm	cytoplasm	FALSE	5.69018	FALSE
0	1.73043	0.78	0.454	0	parse	CHST11	ENSG00000171310	CHST11	CHST11	protein_coding	2353	46.04	CHST11	HGNC:17422	golgiapparatus	golgiapparatus	FALSE	4.5489	FALSE
0	1.72874	0.859	0.607	0	parse	PRKCH	ENSG00000027075	PRKCH	PRKCH	protein_coding	846.778	42.48	PRKCH	HGNC:9403	cytoplasm	cytoplasm	FALSE	6.10156	FALSE
0	1.7287	0.58	0.351	0	parse	LDLRAD4	ENSG00000168675	LDLRAD4	LDLRAD4	protein_coding	2506.65	46.44	LDLRAD4	HGNC:1224	secreted	secreted	FALSE	4.20129	FALSE
0	1.71834	0.847	0.331	0	parse	UBR4	ENSG00000127481	UBR4	UBR4	protein_coding	2828.41	43.74	UBR4	HGNC:30313	multiple	cytoplasm|nucleus	FALSE	2.83178	FALSE
0	1.71137	0.519	0.329	0	parse	ANK3	ENSG00000151150	ANK3	ANK3	protein_coding	2490.75	37.75	ANK3	HGNC:494	cytoplasm	cytoplasm	FALSE	3.91603	FALSE
0	1.7034	0.857	0.552	0	parse	ELOVL5	ENSG00000012660	ELOVL5	ELOVL5	protein_coding	1650.29	41.88	ELOVL5	HGNC:21308	multiple	endoplasmicreticulummembrane|nucleus	FALSE	5.24892	FALSE
0	1.69965	0.958	0.827	0	parse	FYN	ENSG00000010810	FYN	FYN	protein_coding	1112.54	42.42	FYN	HGNC:4037	multiple	cytoplasm|nucleus	FALSE	14.7042	FALSE
0	1.69965	0.958	0.827	0	parse	FYN	ENSG00000010810	FYN	FYN	protein_coding	1112.54	42.42	SLK	HGNC:11088	cytoplasm	cytoplasm	FALSE	14.7042	FALSE
0	1.69085	0.957	0.659	0	parse	HERC1	ENSG00000103657	HERC1	HERC1	protein_coding	1781.47	38.81	HERC1	HGNC:4867	multiple	cytoplasm|golgiapparatus	FALSE	6.85131	FALSE
0	1.68527	0.986	0.83	0	parse	SMCHD1	ENSG00000101596	SMCHD1	SMCHD1	protein_coding	2961.78	36.81	SMCHD1	HGNC:29090	nucleus	nucleus	FALSE	11.6797	FALSE
0	1.68292	0.944	0.541	0	parse	KMT2C	ENSG00000055609	KMT2C	KMT2C	protein_coding	5418.06	38.74	KMT2C	HGNC:13726	nucleus	nucleus	FALSE	4.61058	TRUE
0	1.67649	0.95	0.601	0	parse	DYRK1A	ENSG00000157540	DYRK1A	DYRK1A	protein_coding	3496.96	39.17	DYRK1A	HGNC:3091	multiple	cytoplasm|nucleus	FALSE	5.32415	FALSE
0	1.67467	0.926	0.57	0	parse	XIST	ENSG00000229807	XIC	XIST	lncRNA	4471.47	39.78	NA	NA	NA	NA	FALSE	4.80501	FALSE
0	1.67068	0.782	0.403	0	parse	AKNA	ENSG00000106948	AKNA	AKNA	protein_coding	3825.33	50.65	AKNA	HGNC:24108	nucleus	nucleus	FALSE	3.71579	TRUE
0	1.66991	0.702	0.097	0	parse	LUC7L2	ENSG00000146963	LUC7L2	LUC7L2	protein_coding	2060.6	40.36	LUC7L2	HGNC:21608	multiple	cytoplasm|nucleus	FALSE	1.57877	FALSE
0	1.669	0.451	0.21	0	parse	ABTB3	ENSG00000151136	ABTB3	ABTB3	protein_coding	2878	46.12	BTBD11	HGNC:23844	nucleus	nucleus	FALSE	2.45254	FALSE
0	1.66235	0.75	0.271	0	parse	IFRD1	ENSG00000006652	IFRD1	IFRD1	protein_coding	1600	39.46	IFRD1	HGNC:5456	multiple	cytoplasm|nucleus|plasmamembrane	FALSE	2.40823	FALSE
0	1.66131	0.661	0.364	0	parse	SYNE1	ENSG00000131018	SYNE1	SYNE1	protein_coding	4252.37	38.41	SYNE1	HGNC:17089	multiple	cytoplasm|endoplasmicreticulum|golgiapparatus|nucleus	FALSE	3.57047	FALSE
0	1.66074	0.777	0.353	0	parse	MSI2	ENSG00000153944	MSI2	MSI2	protein_coding	1826.61	47.5	MSI2	HGNC:18585	cytoplasm	cytoplasm	FALSE	2.79362	FALSE
0	1.65611	0.796	0.359	0	parse	TRAPPC9	ENSG00000167632	TRAPPC9	TRAPPC9	protein_coding	1652.5	47.53	TRAPPC9	HGNC:30832	golgiapparatus	golgiapparatus	FALSE	2.99679	FALSE
0	1.65611	0.992	0.876	0	parse	ARHGAP15	ENSG00000075884	ARHGAP15	ARHGAP15	protein_coding	837.154	36.48	ARHGAP15	HGNC:21030	cytoplasm	cytoplasm	FALSE	15.1966	FALSE
0	1.65431	0.909	0.622	0	parse	DOCK10	ENSG00000135905	DOCK10	DOCK10	protein_coding	2936.67	39.37	DOCK10	HGNC:23479	cytoplasm	cytoplasm	FALSE	5.7399	FALSE
0	1.64438	0.88	0.604	0	parse	AHNAK	ENSG00000124942	AHNAK	AHNAK	protein_coding	2948.75	50.05	AHNAK	HGNC:347	nucleus	nucleus	FALSE	6.30214	FALSE
0	1.6416	0.525	0.017	0	parse	MAD1L1	ENSG00000002822	MAD1L1	MAD1L1	protein_coding	972.261	55.65	MAD1L1	HGNC:6762	multiple	cytoplasm|nucleus	FALSE	1.29052	FALSE
0	1.63594	0.788	0.306	0	parse	KIAA1109	NA	NA	NA	NA	NA	NA	NA	NA	NA	NA	NA	2.5094	FALSE
0	1.63048	0.885	0.435	0	parse	OGT	ENSG00000147162	OGT	OGT	protein_coding	3520.57	40.59	OGT	HGNC:8127	multiple	cytoplasm|mitochondrion|nucleus	FALSE	3.30584	FALSE
0	1.62862	0.657	0.174	0	parse	FNIP1	ENSG00000217128	FNIP1	FNIP1	protein_coding	4483	37.76	FNIP1	HGNC:29418	cytoplasm	cytoplasm	FALSE	1.90668	FALSE
0	1.62392	0.628	0.365	0	parse	AGPAT4	ENSG00000026652	AGPAT4	AGPAT4	protein_coding	4001.17	45.36	AGPAT4	HGNC:20885	endoplasmicreticulummembrane	endoplasmicreticulummembrane	FALSE	4.54575	FALSE
0	1.62316	0.93	0.725	0	parse	KLF12	ENSG00000118922	KLF12	KLF12	protein_coding	7675	37.51	KLF12	HGNC:6346	nucleus	nucleus	FALSE	8.25003	TRUE
0	1.61668	0.784	0.589	0	parse	PDE3B	ENSG00000152270	PDE3B	PDE3B	protein_coding	3332.4	36.95	PDE3B	HGNC:8779	endoplasmicreticulum	endoplasmicreticulum	FALSE	8.80556	FALSE
0	1.61604	0.669	0.099	0	parse	ITCH	ENSG00000078747	ITCH	ITCH	protein_coding	3135.37	40.54	ITCH	HGNC:13890	multiple	endosome|nucleus|plasmamembrane	FALSE	1.51488	FALSE
0	1.61334	0.998	0.954	0	parse	LINC-PINT	ENSG00000231721	LINC-PINT	LINC-PINT	lncRNA	1649.74	41.71	NA	NA	NA	NA	FALSE	35.9981	FALSE
0	1.60363	0.492	0.046	0	parse	UMAD1	ENSG00000219545	UMAD1	UMAD1	protein_coding	1436.3	37.6	NA	NA	NA	NA	FALSE	1.29705	FALSE
0	1.60144	0.935	0.605	0	parse	RNF213	ENSG00000173821	RNF213	RNF213	protein_coding	3689.65	49.93	RNF213	HGNC:14539	cytoplasm	cytoplasm	FALSE	4.66562	FALSE
0	1.59718	0.951	0.596	0	parse	HNRNPH1	ENSG00000169045	HNRNPH1	HNRNPH1	protein_coding	1091.67	45.97	HNRNPH1	HGNC:5041	multiple	cytoplasm|nucleus	FALSE	4.23869	FALSE
0	1.59609	0.965	0.731	0	parse	ANKRD12	ENSG00000101745	ANKRD12	ANKRD12	protein_coding	2958	37.33	ANKRD12	HGNC:29135	nucleus	nucleus	FALSE	6.8626	FALSE
0	1.59362	0.916	0.521	0	parse	USP9X	ENSG00000124486	USP9X	USP9X	protein_coding	6128.28	38.54	USP9X	HGNC:12632	multiple	cytoplasm|nucleus	FALSE	3.9084	FALSE
0	1.59305	0.796	0.646	0	parse	BACH2	ENSG00000112182	BACH2	BACH2	protein_coding	2287.77	40.5	BACH2	HGNC:14078	multiple	cytoplasm|nucleus	FALSE	11.8327	TRUE
0	1.59291	0.799	0.497	0	parse	SIPA1L1	ENSG00000197555	SIPA1L1	SIPA1L1	protein_coding	2120.39	39.56	SIPA1L1	HGNC:20284	nucleus	nucleus	FALSE	7.35142	FALSE
0	1.59249	0.923	0.542	0	parse	VPS13B	ENSG00000132549	VPS13B	VPS13B	protein_coding	5087.71	36.65	VPS13B	HGNC:2183	multiple	cytoplasm|nucleus|plasmamembrane	FALSE	4.32736	FALSE
0	1.5922	0.957	0.739	0	parse	CELF2	ENSG00000048740	CELF2	CELF2	protein_coding	4112.53	41.91	CELF2	HGNC:2550	multiple	cytoplasm|nucleus	FALSE	6.98086	FALSE
0	1.58957	0.879	0.498	0	parse	KDM4C	ENSG00000107077	KDM4C	KDM4C	protein_coding	2004.53	40.37	KDM4C	HGNC:17071	nucleus	nucleus	FALSE	3.69366	FALSE
0	1.58489	0.86	0.464	0	parse	PCNX1	ENSG00000100731	PCNX1	PCNX1	protein_coding	2444.27	36.87	PCNX	HGNC:19740	mitochondrionmembrane	mitochondrionmembrane	FALSE	3.37709	FALSE
0	1.58319	0.512	0	0	parse	ZNF767P-dup1	NA	NA	NA	NA	NA	NA	NA	NA	NA	NA	NA	1.12673	FALSE
0	1.58205	0.596	0.379	0	parse	IMMP2L	ENSG00000184903	IMMP2L	IMMP2L	protein_coding	878	36.11	IMMP2L	HGNC:14598	mitochondrionmembrane	mitochondrionmembrane	FALSE	3.62136	FALSE
0	1.58173	0.661	0.517	0	parse	BCL2	ENSG00000171791	BCL2	BCL2	protein_coding	5079.78	42.74	BCL2	HGNC:990	multiple	cytoplasm|endoplasmicreticulum|endoplasmicreticulummembrane|mitochondrion|mitochondrionmembrane|nucleus|nucleusmembrane	FALSE	5.45796	FALSE
0	1.57905	0.649	0.318	0	parse	ITPKB	ENSG00000143772	ITPKB	ITPKB	protein_coding	5159.33	49.82	ITPKB	HGNC:6179	multiple	cytoplasm|endoplasmicreticulum	FALSE	2.5328	FALSE
0	1.57865	0.655	0.102	0	parse	PPM1B	ENSG00000138032	PPM1B	PPM1B	protein_coding	1782.36	38.72	PPM1B	HGNC:9276	cytoplasm	cytoplasm	FALSE	1.4308	FALSE
0	1.57325	0.438	0.056	0	parse	ERCC5	ENSG00000134899	ERCC5	ERCC5	protein_coding	3005.17	39.58	ERCC5	HGNC:3437	nucleus	nucleus	FALSE	1.30739	FALSE
0	1.57247	0.986	0.793	0	parse	PRRC2C	ENSG00000117523	PRRC2C	PRRC2C	protein_coding	4600.31	38.3	PRRC2C	HGNC:24903	cytoplasm	cytoplasm	FALSE	7.03042	FALSE
0	1.56451	0.795	0.327	0	parse	PER1	ENSG00000179094	PER1	PER1	protein_coding	1472.84	58.98	PER1	HGNC:8845	multiple	cytoplasm|nucleus	FALSE	2.34401	FALSE
0	1.56217	0.467	0.299	0	parse	PLCL1	ENSG00000115896	PLCL1	PLCL1	protein_coding	3975.67	37.39	PLCL1	HGNC:9063	cytoplasm	cytoplasm	FALSE	3.10626	FALSE
0	1.56184	0.746	0.566	0	parse	PRKCA	ENSG00000154229	PRKCA	PRKCA	protein_coding	2851	43.87	PRKCA	HGNC:9393	multiple	cytoplasm|nucleus	FALSE	5.4417	FALSE
0	1.5607	0.674	0.346	0	parse	MGAT5	ENSG00000152127	MGAT5	MGAT5	protein_coding	3683.2	42.88	MGAT5	HGNC:7049	multiple	golgiapparatus|golgiapparatusmembrane|secreted	FALSE	2.90165	FALSE
0	1.55743	0.82	0.502	0	parse	RUNX1	ENSG00000159216	RUNX1	RUNX1	protein_coding	2351.89	41.54	RUNX1	HGNC:10471	nucleus	nucleus	FALSE	4.18453	TRUE
0	1.55734	0.928	0.743	0	parse	EZR	ENSG00000092820	EZR	EZR	protein_coding	2358.67	46.15	EZR	HGNC:12691	multiple	cytoplasm|mitochondrion	FALSE	7.85037	FALSE
0	1.55692	0.601	0.007	0	parse	ZC3H11A	ENSG00000058673	ZC3H11A	ZC3H11A	protein_coding	3661.4	40.74	ZC3H11A	HGNC:29093	cytoplasm	cytoplasm	FALSE	1.15361	FALSE
0	1.55629	0.947	0.714	0	parse	CHD1	ENSG00000153922	CHD1	CHD1	protein_coding	3021	35.18	CHD1	HGNC:1915	multiple	cytoplasm|nucleus	FALSE	7.21905	FALSE
0	1.55259	0.62	0.315	0	parse	PRKCE	ENSG00000171132	PRKCE	PRKCE	protein_coding	1010.47	44.43	PRKCE	HGNC:9401	multiple	cytoplasm|golgiapparatus	FALSE	3.17037	FALSE
0	1.55147	0.794	0.467	0	parse	ARHGAP26	ENSG00000145819	ARHGAP26	ARHGAP26	protein_coding	1950.7	42.17	ARHGAP26	HGNC:17073	cytoplasm	cytoplasm	FALSE	6.19001	FALSE
0	1.54842	0.808	0.518	0	parse	RASGEF1B	ENSG00000138670	RASGEF1B	RASGEF1B	protein_coding	1631.92	39.05	RASGEF1B	HGNC:24881	nucleus	nucleus	FALSE	4.86453	FALSE
0	1.54613	0.935	0.662	0	parse	GLS	ENSG00000115419	GLS	GLS	protein_coding	1761.25	35.11	GLS	HGNC:4331	multiple	cytoplasm|golgiapparatus|mitochondrion	FALSE	5.99513	FALSE
0	1.54577	0.761	0.493	0	parse	NR4A3	ENSG00000119508	NR4A3	NR4A3	protein_coding	4720	42.99	NR4A3	HGNC:7982	nucleus	nucleus	FALSE	5.17613	TRUE
0	1.54483	0.889	0.625	0	parse	SLC38A1	ENSG00000111371	SLC38A1	SLC38A1	protein_coding	2242.91	39.96	SLC38A1	HGNC:13447	plasmamembrane	plasmamembrane	FALSE	5.05133	FALSE
0	1.5435	0.898	0.581	0	parse	ATM	ENSG00000149311	ATM	ATM	protein_coding	3602.43	37.43	ATM	HGNC:795	multiple	cytoplasm|nucleus|peroxisome	FALSE	4.18929	FALSE
0	1.5425	0.855	0.534	0	parse	BTBD9	ENSG00000183826	BTBD9	BTBD9	protein_coding	3323.56	40.63	BTBD9	HGNC:21228	cytoplasm	cytoplasm	FALSE	4.76474	FALSE
0	1.5414	0.877	0.619	0	parse	PARP8	ENSG00000151883	PARP8	PARP8	protein_coding	1653.23	35.7	PARP8	HGNC:26124	nucleus	nucleus	FALSE	5.7123	FALSE
0	1.53986	0.709	0.148	0	parse	ENSG00000242588	ENSG00000242588	NA		lncRNA	17286	43.61	NA	NA	NA	NA	FALSE	1.56909	FALSE
0	1.5383	0.826	0.416	0	parse	ATXN7	ENSG00000163635	ATXN7	ATXN7	protein_coding	2192.6	41.12	ATXN7	HGNC:10560	multiple	cytoplasm|nucleus	FALSE	2.87272	FALSE
0	1.53601	0.868	0.564	0	parse	RFX3	ENSG00000080298	RFX3	RFX3	protein_coding	2359.83	35	RFX3	HGNC:9984	nucleus	nucleus	FALSE	4.87416	TRUE
0	1.53476	0.946	0.665	0	parse	CYTH1	ENSG00000108669	CYTH1	CYTH1	protein_coding	1971.65	45.26	CYTH1	HGNC:9501	multiple	cytoplasm|golgiapparatus|lysosome|nucleus	FALSE	5.39573	FALSE
0	1.53252	0.959	0.665	0	parse	SFPQ	ENSG00000116560	SFPQ	SFPQ	protein_coding	1450.27	42.02	SFPQ	HGNC:10774	multiple	cytoplasm|nucleus	FALSE	4.76884	TRUE
0	1.53249	0.609	0.275	0	parse	PELI2	ENSG00000139946	PELI2	PELI2	protein_coding	3268.5	39.92	PELI2	HGNC:8828	nucleus	nucleus	FALSE	2.62861	FALSE
0	1.52896	0.775	0.37	0	parse	TBC1D22A	ENSG00000054611	TBC1D22A	TBC1D22A	protein_coding	1879	49.42	TBC1D22A	HGNC:1309	nucleus	nucleus	FALSE	2.858	FALSE
0	1.52806	0.747	0.206	0	parse	ARMH4	ENSG00000139971	ARMH4	ARMH4	protein_coding	1997.5	40.15	C14orf37	HGNC:19846	endoplasmicreticulummembrane	endoplasmicreticulummembrane	FALSE	1.79262	FALSE
0	1.5275	0.533	0.023	0	parse	ENSG00000283782	ENSG00000283782	NA		protein_coding	7863.2	43.2	NA	NA	NA	NA	FALSE	1.12623	FALSE
0	1.52665	0.837	0.525	0	parse	EXOC4	ENSG00000131558	EXOC4	EXOC4	protein_coding	865.458	38.3	EXOC4	HGNC:30389	cytoplasm	cytoplasm	FALSE	4.11871	FALSE
0	1.52343	0.809	0.411	0	parse	ITPR2	ENSG00000123104	ITPR2	ITPR2	protein_coding	1951.7	38.26	ITPR2	HGNC:6181	multiple	endoplasmicreticulummembrane|plasmamembrane	FALSE	3.12474	FALSE
0	1.52167	0.479	0	0	parse	LINC03009-dup1	NA	NA	NA	NA	NA	NA	NA	NA	NA	NA	NA	1.07822	FALSE
0	1.5203	0.881	0.471	0	parse	VPS13C	ENSG00000129003	VPS13C	VPS13C	protein_coding	6242.67	34.88	VPS13C	HGNC:23594	nucleus	nucleus	FALSE	3.22657	FALSE
0	1.51761	0.78	0.596	0	parse	MAML2	ENSG00000184384	CRTC1	MAML2	protein_coding	5137.5	40.05	NA	NA	NA	NA	FALSE	6.39816	FALSE
0	1.5133	0.913	0.679	0	parse	ZBTB20	ENSG00000181722	ZBTB20	ZBTB20	protein_coding	3973.17	36.07	ZBTB20	HGNC:13503	nucleus	nucleus	FALSE	6.61201	TRUE
0	1.5129	0.698	0.463	0	parse	ZEB1	ENSG00000148516	ZEB1	ZEB1	protein_coding	2515.91	36.04	ZEB1	HGNC:11642	nucleus	nucleus	FALSE	4.69455	TRUE
0	1.50457	0.671	0.314	0	parse	ZNF407	ENSG00000215421	ZNF407	ZNF407	protein_coding	3975	37.97	ZNF407	HGNC:19904	nucleus	nucleus	FALSE	2.44773	TRUE
0	1.49524	0.784	0.376	0	parse	SND1	ENSG00000197157	SND1	SND1	protein_coding	819.312	42.44	SND1	HGNC:30646	multiple	cytoplasm|melanosome|nucleus	FALSE	2.58231	FALSE
0	1.49204	0.759	0.359	0	parse	FAM214A	NA	NA	NA	NA	NA	NA	NA	NA	NA	NA	NA	2.67458	FALSE
0	1.49119	0.984	0.839	0	parse	HNRNPA2B1	ENSG00000122566	HNRNPA2B1	HNRNPA2B1	protein_coding	3506.16	41.39	HNRNPA2B1	HGNC:5033	multiple	cytoplasm|mitochondrion|nucleus	FALSE	7.81165	FALSE
0	1.49042	0.616	0.154	0	parse	CORO7	ENSG00000262246	CORO7	CORO7	protein_coding	1177.12	57.56	CORO7	HGNC:26161	multiple	cytoplasm|golgiapparatusmembrane	FALSE	1.52456	FALSE
0	1.48899	0.616	0.43	0	parse	INPP4B	ENSG00000109452	INPP4B	INPP4B	protein_coding	1874.28	36.41	INPP4B	HGNC:6075	cytoplasm	cytoplasm	FALSE	4.12358	FALSE
0	1.48761	0.578	0.333	0	parse	RAD51B	ENSG00000182185	RAD51B	RAD51B	protein_coding	870.958	40.99	RAD51B	HGNC:9822	multiple	cytoplasm|nucleus	FALSE	2.98368	FALSE
0	1.48589	0.905	0.594	0	parse	LRBA	ENSG00000198589	LRBA	LRBA	protein_coding	4412.35	36.23	LRBA	HGNC:1742	multiple	endoplasmicreticulum|golgiapparatus|lysosome|plasmamembrane	FALSE	4.51527	FALSE
0	1.48475	0.904	0.632	0	parse	DPYD	ENSG00000188641	DPYD	DPYD	protein_coding	1717.6	35.1	DPYD	HGNC:3012	cytoplasm	cytoplasm	FALSE	6.34097	FALSE
0	1.48257	0.923	0.545	0	parse	CLK1	ENSG00000013441	CLK1	CLK1	protein_coding	1326	41.73	CLK1	HGNC:2068	multiple	cytoplasm|nucleus	FALSE	3.47909	FALSE
0	1.48053	0.293	0.016	0	parse	CHN2	ENSG00000106069	CHN2	CHN2	protein_coding	1662.97	42.06	CHN2	HGNC:1944	multiple	cytoplasm|golgiapparatus|nucleus	FALSE	1.23753	FALSE
0	1.47861	0.543	0.36	0	parse	WWOX	ENSG00000186153	WWOX	WWOX	protein_coding	1779.52	42.64	WWOX	HGNC:12799	multiple	cytoplasm|golgiapparatus|mitochondrion|nucleus	FALSE	3.67701	FALSE
0	1.47578	0.929	0.696	0	parse	ATP2B1	ENSG00000070961	ATP2B1	ATP2B1	protein_coding	3021.64	36.39	ATP2B1	HGNC:814	multiple	cytoplasm|mitochondrion|nucleus|plasmamembrane	FALSE	8.48761	FALSE
0	1.47465	0.817	0.493	0	parse	SORL1	ENSG00000137642	SORL1	SORL1	protein_coding	2945.38	43.54	SORL1	HGNC:11185	multiple	cytoplasm|golgiapparatus|plasmamembrane	FALSE	3.33914	FALSE
0	1.4721	0.652	0.102	0	parse	KLC1	ENSG00000126214	KLC1	KLC1	protein_coding	2165.33	49.58	KLC1	HGNC:6387	multiple	cytoplasm|golgiapparatus	FALSE	1.33079	FALSE
0	1.47054	0.772	0.436	0	parse	FOXO1	ENSG00000150907	FOXO1	FOXO1	protein_coding	1739.25	42	FOXO1	HGNC:3819	multiple	cytoplasm|nucleus	FALSE	3.00636	TRUE
0	1.46591	0.877	0.61	0	parse	PRKCB	ENSG00000166501	PRKCB	PRKCB	protein_coding	1390.83	43.77	PRKCB	HGNC:9395	multiple	cytoplasm|nucleus	FALSE	5.74986	FALSE
0	1.46553	0.804	0.531	0	parse	AKT3	ENSG00000117020	AKT3	AKT3	protein_coding	2568.41	37.34	AKT3	HGNC:393	multiple	cytoplasm|nucleus	FALSE	4.02832	FALSE
0	1.46519	0.934	0.654	0	parse	ARID1B	ENSG00000049618	ARID1B	ARID1B	protein_coding	3731.38	40.89	ARID1B	HGNC:18040	nucleus	nucleus	FALSE	5.03861	TRUE
0	1.4626	0.761	0.513	0	parse	ATXN1	ENSG00000124788	ATXN1	ATXN1	protein_coding	2746.53	41.86	ATXN1	HGNC:10548	multiple	cytoplasm|nucleus	FALSE	4.37521	FALSE
0	1.46132	0.841	0.432	0	parse	UBR5	ENSG00000104517	UBR5	UBR5	protein_coding	2926.23	38.31	UBR5	HGNC:16806	nucleus	nucleus	FALSE	2.94916	FALSE
0	1.4595	0.47	0.001	0	parse	HERC3	ENSG00000138641	HERC3	HERC3	protein_coding	1778.11	39.04	HERC3	HGNC:4876	multiple	cytoplasm|endosome	FALSE	1.00238	FALSE
0	1.45719	0.63	0.334	0	parse	SLCO3A1	ENSG00000176463	SLCO3A1	SLCO3A1	protein_coding	1593.31	45.12	SLCO3A1	HGNC:10952	plasmamembrane	plasmamembrane	FALSE	2.94894	FALSE
0	1.45594	0.814	0.378	0	parse	HUWE1	ENSG00000086758	HUWE1	HUWE1	protein_coding	4162.84	41.2	HUWE1	HGNC:30892	multiple	cytoplasm|nucleus	FALSE	2.4651	FALSE
0	1.4547	0.485	0.029	0	parse	MEMO1	ENSG00000162959	MEMO1	MEMO1	protein_coding	1354.44	38.06	MEMO1	HGNC:14014	cytoplasm	cytoplasm	FALSE	1.09409	FALSE
0	1.45427	0.944	0.806	0	parse	CNOT6L	ENSG00000138767	CNOT6L	CNOT6L	protein_coding	3464.5	36.25	CNOT6L	HGNC:18042	multiple	cytoplasm|nucleus	FALSE	9.04492	FALSE
0	1.44875	0.904	0.517	0	parse	BCLAF1	ENSG00000029363	BCLAF1	BCLAF1	protein_coding	2830.25	35.59	BCLAF1	HGNC:16863	multiple	cytoplasm|nucleus	FALSE	3.16407	TRUE
0	1.44844	0.157	0.011	0	parse	LINC00298	ENSG00000235665	LINC00298	LINC00298	lncRNA	1629.5	42.09	NA	NA	NA	NA	FALSE	0.972895	FALSE
0	1.44528	0.732	0.216	0	parse	CDC42	ENSG00000070831	CDC42	CDC42	protein_coding	2993.17	41.94	CDC42	HGNC:1736	multiple	cytoplasm|secreted	FALSE	1.69687	FALSE
0	1.44037	0.926	0.694	0	parse	ZSWIM6	ENSG00000130449	ZSWIM6	ZSWIM6	protein_coding	5518	38.18	ZSWIM6	HGNC:29316	nucleus	nucleus	FALSE	8.28305	FALSE
0	1.43715	0.339	0.035	0	parse	PLCG2	ENSG00000197943	PLCG2	PLCG2	protein_coding	2917.15	46.71	PLCG2	HGNC:9066	cytoplasm	cytoplasm	FALSE	1.18785	FALSE
0	1.43528	0.693	0.349	0	parse	ATP8A1	ENSG00000124406	ATP8A1	ATP8A1	protein_coding	3273	38.15	ATP8A1	HGNC:13531	endoplasmicreticulum	endoplasmicreticulum	FALSE	2.54387	FALSE
0	1.43267	0.788	0.569	0	parse	RORA	ENSG00000069667	RORA	RORA	protein_coding	1801.29	41.64	RORA	HGNC:10258	nucleus	nucleus	FALSE	4.76142	TRUE
0	1.43034	0.451	0.072	0	parse	FAM53B	ENSG00000189319	FAM53B	FAM53B	protein_coding	3628	52.7	FAM53B	HGNC:28968	nucleus	nucleus	FALSE	1.18747	FALSE
0	1.42933	0.874	0.439	0	parse	OGA	ENSG00000198408	OGA	OGA	protein_coding	2089.45	41.92	MGEA5	HGNC:7056	multiple	cytoplasm|nucleus	FALSE	2.71628	FALSE
0	1.42834	0.717	0.375	0	parse	FNDC3B	ENSG00000075420	FNDC3B	FNDC3B	protein_coding	2486.75	39.76	FNDC3B	HGNC:24670	cytoplasm	cytoplasm	FALSE	3.40386	FALSE
0	1.42621	0.527	0.032	0	parse	ENSG00000271793	ENSG00000271793	NA		protein_coding	4701.27	38.73	NA	NA	NA	NA	FALSE	1.01261	FALSE
0	1.42288	0.687	0.334	0	parse	ARAP2	ENSG00000047365	ARAP2	ARAP2	protein_coding	1920.44	35.53	ARAP2	HGNC:16924	nucleus	nucleus	FALSE	2.47113	FALSE
0	1.42239	0.983	0.633	0	parse	TALAM1	ENSG00000289740	TALAM1	TALAM1	lncRNA	8121	39.91	NA	NA	NA	NA	FALSE	5.99873	FALSE
0	1.42189	0.921	0.742	0	parse	CD55	ENSG00000196352	CD55	CD55	protein_coding	1876.78	36.32	CD55	HGNC:2665	multiple	plasmamembrane|secreted	TRUE	8.1587	FALSE
0	1.42018	0.802	0.473	0	parse	SMARCA2	ENSG00000080503	SMARCA2	SMARCA2	protein_coding	1882.54	40.37	SMARCA2	HGNC:11098	multiple	cytoplasm|nucleus|secreted	FALSE	3.02887	FALSE
0	1.41972	0.675	0.206	0	parse	SPDYA	ENSG00000163806	SPDYA	SPDYA	protein_coding	1206.43	39.58	SPDYA	HGNC:30613	nucleus	nucleus	FALSE	2.03203	FALSE
0	1.41697	0.694	0.23	0	parse	USP24	ENSG00000162402	USP24	USP24	protein_coding	3109	37.85	USP24	HGNC:12623	cytoplasm	cytoplasm	FALSE	1.71623	FALSE
0	1.40887	0.492	0.187	0	parse	GSE1	ENSG00000131149	GSE1	GSE1	protein_coding	2598.12	56.58	GSE1	HGNC:28979	cytoplasm	cytoplasm	FALSE	1.66185	FALSE
0	1.40374	0.873	0.607	0	parse	TLE4	ENSG00000106829	TLE4	TLE4	protein_coding	1347.72	39.28	TLE4	HGNC:11840	nucleus	nucleus	FALSE	4.61849	FALSE
0	1.40098	0.712	0.368	0	parse	ITPR1	ENSG00000150995	ITPR1	ITPR1	protein_coding	3742.53	42.9	ITPR1	HGNC:6180	multiple	cytoplasm|endoplasmicreticulum|endoplasmicreticulummembrane|golgiapparatus|plasmamembrane	FALSE	2.63077	FALSE
0	1.40093	0.938	0.713	0	parse	JMJD1C	ENSG00000171988	JMJD1C	JMJD1C	protein_coding	3110.45	38.11	JMJD1C	HGNC:12313	nucleus	nucleus	FALSE	7.07058	FALSE
0	1.3968	0.961	0.679	0	parse	SRRM2	ENSG00000167978	SRRM2	SRRM2	protein_coding	1914.81	52.69	SRRM2	HGNC:16639	multiple	cytoplasm|nucleus	FALSE	4.36094	FALSE
0	1.39657	0.928	0.605	0	parse	USP34	ENSG00000115464	USP34	USP34	protein_coding	1747.41	38.8	USP34	HGNC:20066	nucleus	nucleus	FALSE	3.91288	FALSE
0	1.38992	0.32	0.253	0	parse	TSHZ2	ENSG00000182463	TSHZ2	TSHZ2	protein_coding	4156.4	42.02	TSHZ2	HGNC:13010	nucleus	nucleus	FALSE	3.52351	FALSE
0	1.38796	0.936	0.623	0	parse	KDM6A	ENSG00000147050	KDM6A	KDM6A	protein_coding	4997.81	38.54	KDM6A	HGNC:12637	nucleus	nucleus	FALSE	4.4105	FALSE
0	1.3859	0.782	0.392	0	parse	AGO2	ENSG00000123908	AGO2	AGO2	protein_coding	2390.1	51.18	AGO2	HGNC:3263	multiple	cytoplasm|nucleus	FALSE	2.5182	FALSE
0	1.38576	0.934	0.597	0	parse	NIPBL	ENSG00000164190	NIPBL	NIPBL	protein_coding	4175.67	35.04	NIPBL	HGNC:28862	multiple	cytoplasm|nucleus	FALSE	3.99386	FALSE
0	1.38305	0.801	0.387	0	parse	BTAF1	ENSG00000095564	BTAF1	BTAF1	protein_coding	3628.67	37.3	BTAF1	HGNC:17307	nucleus	nucleus	FALSE	2.4927	FALSE
0	1.38255	0.743	0.375	0	parse	MAN2A1	ENSG00000112893	MAN2A1	MAN2A1	protein_coding	2688.67	36.47	MAN2A1	HGNC:6824	golgiapparatus	golgiapparatus	FALSE	2.38594	FALSE
0	1.38248	0.786	0.404	0	parse	ATP9B	ENSG00000166377	ATP9B	ATP9B	protein_coding	1390.12	41.83	ATP9B	HGNC:13541	golgiapparatusmembrane	golgiapparatusmembrane	FALSE	2.49712	FALSE
0	1.38131	0.455	0.067	0	parse	HSD17B12	ENSG00000149084	HSD17B12	HSD17B12	protein_coding	1138.71	38.14	HSD17B12	HGNC:18646	multiple	endoplasmicreticulum|endoplasmicreticulummembrane|mitochondrion	FALSE	1.14117	FALSE
0	1.37457	0.831	0.58	0	parse	CAMK1D	ENSG00000183049	CAMK1D	CAMK1D	protein_coding	3379.67	45.61	CAMK1D	HGNC:19341	multiple	cytoplasm|nucleus	FALSE	4.97428	FALSE
0	1.37225	0.722	0.493	0	parse	SMYD3	ENSG00000185420	SMYD3	SMYD3	protein_coding	906.722	40.6	SMYD3	HGNC:15513	multiple	cytoplasm|nucleus	FALSE	4.12767	FALSE
0	1.36883	0.755	0.492	0	parse	TNIK	ENSG00000154310	TNIK	TNIK	protein_coding	3043.47	39.52	TNIK	HGNC:30765	multiple	cytoplasm|endosome|nucleus	FALSE	3.42178	FALSE
0	1.3684	0.612	0.325	0	parse	GRK5	ENSG00000198873	GRK5	GRK5	protein_coding	6032.5	50.47	GRK5	HGNC:4544	multiple	cytoplasm|nucleus	FALSE	2.35308	FALSE
0	1.3676	0.505	0.085	0	parse	PPP3R1	ENSG00000221823	PPP3R1	PPP3R1	protein_coding	1519.67	37.41	PPP3R1	HGNC:9317	multiple	cytoplasm|nucleus	FALSE	1.13962	FALSE
0	1.3646	0.793	0.491	0	parse	LPP	ENSG00000145012	LPP	LPP	protein_coding	3191.82	39.17	LPP	HGNC:6679	multiple	cytoplasm|nucleus	FALSE	3.65289	FALSE
0	1.36446	0.92	0.573	0	parse	DDX17	ENSG00000100201	DDX17	DDX17	protein_coding	2230.6	43.03	DDX17	HGNC:2740	nucleus	nucleus	FALSE	3.39313	FALSE
0	1.36331	0.744	0.382	0	parse	PHF20L1	ENSG00000129292	PHF20L1	PHF20L1	protein_coding	2841.9	34.77	PHF20L1	HGNC:24280	nucleus	nucleus	FALSE	2.43484	FALSE
0	1.36082	0.578	0.059	0	parse	PPP2CA	ENSG00000113575	PPP2CA	PPP2CA	protein_coding	1835.08	40.19	PPP2CA	HGNC:9299	multiple	cytoplasm|nucleus	FALSE	1.04547	FALSE
0	1.35248	0.958	0.8	0	parse	ESYT2	ENSG00000117868	ESYT2	ESYT2	protein_coding	3519.67	43.39	ESYT2	HGNC:22211	multiple	mitochondrion|plasmamembrane	FALSE	8.3673	FALSE
0	1.35239	0.995	0.909	0	parse	MBNL1	ENSG00000152601	MBNL1	MBNL1	protein_coding	3153.96	35.71	MBNL1	HGNC:6923	multiple	cytoplasm|nucleus	FALSE	13.5283	FALSE
0	1.35165	0.63	0.488	0	parse	CAMK4	ENSG00000152495	CAMK4	CAMK4	protein_coding	1837.15	37.31	CAMK4	HGNC:1464	multiple	cytoplasm|nucleus	FALSE	4.26906	FALSE
0	1.34898	0.934	0.841	0	parse	CD44	ENSG00000026508	CD44	CD44	protein_coding	1080.79	41.56	CD44	HGNC:1681	multiple	cytoplasm|nucleus|plasmamembrane	TRUE	11.1469	FALSE
0	1.3478	0.912	0.584	0	parse	BIRC6	ENSG00000115760	BIRC6	BIRC6	protein_coding	4641.07	37.57	BIRC6	HGNC:13516	multiple	cytoplasm|endosome|nucleus	FALSE	3.83228	FALSE
0	1.34713	0.612	0.216	0	parse	HDAC4	ENSG00000068024	HDAC4	HDAC4	protein_coding	2252.33	51.33	HDAC4	HGNC:14063	multiple	cytoplasm|nucleus	FALSE	1.57484	FALSE
0	1.34276	0.604	0.169	0	parse	ANKRD36	ENSG00000135976	ANKRD36	ANKRD36	protein_coding	4421.67	36	ANKRD36	HGNC:24079	cytoplasm	cytoplasm	FALSE	1.32736	FALSE
0	1.34044	0.827	0.415	0	parse	NKTR	ENSG00000114857	NKTR	NKTR	protein_coding	2385.72	37.52	NKTR	HGNC:7833	multiple	cytoplasm|nucleus	FALSE	2.37167	FALSE
0	1.33951	0.768	0.468	0	parse	USP36	ENSG00000055483	USP36	USP36	protein_coding	2007.96	50.03	USP36	HGNC:20062	nucleus	nucleus	FALSE	3.06903	FALSE
0	1.33728	0.376	0.251	0	parse	NELL2	ENSG00000184613	NELL2	NELL2	protein_coding	1603.4	36.23	NELL2	HGNC:7751	secreted	secreted	FALSE	2.50636	FALSE
0	1.33728	0.376	0.251	0	parse	NELL2	ENSG00000184613	NELL2	NELL2	protein_coding	1603.4	36.23	NRP2	HGNC:8005	multiple	plasmamembrane|secreted	FALSE	2.50636	FALSE
0	1.33382	0.885	0.583	0	parse	FAM172A	ENSG00000113391	FAM172A	FAM172A	protein_coding	1388.67	36.4	FAM172A	HGNC:25365	cytoplasm	cytoplasm	FALSE	3.97566	FALSE
0	1.33103	0.34	0.194	0	parse	TAFA1	ENSG00000183662	TAFA1	TAFA1	protein_coding	1514.67	38.15	FAM19A1	HGNC:21587	secreted	secreted	FALSE	1.70113	FALSE
0	1.33075	0.914	0.695	0	parse	RABGAP1L	ENSG00000152061	RABGAP1L	RABGAP1L	protein_coding	2146.39	37.91	RABGAP1L	HGNC:24663	cytoplasm	cytoplasm	FALSE	6.50426	FALSE
0	1.33042	0.874	0.606	0	parse	POLR2A	ENSG00000181222	POLR2A	POLR2A	protein_coding	1888.4	49.69	POLR2A	HGNC:9187	nucleus	nucleus	FALSE	4.1785	FALSE
0	1.32778	0.87	0.547	0	parse	PCM1	ENSG00000078674	MBD1	PCM1	protein_coding	2053.55	36.54	NA	NA	NA	NA	FALSE	3.27155	FALSE
0	1.32671	0.698	0.333	0	parse	INPP4A	ENSG00000040933	INPP4A	INPP4A	protein_coding	3547.1	47.33	INPP4A	HGNC:6074	cytoplasm	cytoplasm	FALSE	2.11655	FALSE
0	1.32463	0.818	0.512	0	parse	JARID2	ENSG00000008083	JARID2	JARID2	protein_coding	4039.33	43.92	JARID2	HGNC:6196	multiple	cytoplasm|nucleus	FALSE	4.0494	TRUE
0	1.32342	0.91	0.609	0	parse	PRDM2	ENSG00000116731	PRDM2	PRDM2	protein_coding	2559.79	43.44	PRDM2	HGNC:9347	multiple	cytoplasm|nucleus	FALSE	4.18968	TRUE
0	1.32338	0.737	0.343	0	parse	TPP2	ENSG00000134900	TPP2	TPP2	protein_coding	3169.38	37.71	TPP2	HGNC:12016	multiple	cytoplasm|nucleus	FALSE	2.03833	FALSE
0	1.32158	0.853	0.597	0	parse	PDE7A	ENSG00000205268	PDE7A	PDE7A	protein_coding	2004.25	37.81	PDE7A	HGNC:8791	cytoplasm	cytoplasm	FALSE	4.67037	FALSE
0	1.32111	0.625	0.259	0	parse	CCND2	ENSG00000118971	CCND2	CCND2	protein_coding	4289.62	50.21	CCND2	HGNC:1583	multiple	cytoplasm|nucleus	FALSE	1.70771	FALSE
0	1.31935	0.861	0.58	0	parse	FBXW7	ENSG00000109670	FBXW7	FBXW7	protein_coding	2139.14	35.41	FBXO30	HGNC:15600	cytoplasm	cytoplasm	FALSE	4.28073	FALSE
0	1.31935	0.861	0.58	0	parse	FBXW7	ENSG00000109670	FBXW7	FBXW7	protein_coding	2139.14	35.41	FBXW7	HGNC:16712	multiple	cytoplasm|nucleus	FALSE	4.28073	FALSE
0	1.31837	0.562	0.258	0	parse	DOCK9	ENSG00000088387	DOCK9	DOCK9	protein_coding	4386.14	41.78	DOCK9	HGNC:14132	cytoplasm	cytoplasm	FALSE	1.70362	FALSE
0	1.31797	0.906	0.63	0	parse	MYCBP2	ENSG00000005810	MYCBP2	MYCBP2	protein_coding	7385.62	35.75	MYCBP2	HGNC:23386	multiple	cytoplasm|nucleus	FALSE	3.92881	FALSE
0	1.31563	0.736	0.263	0	parse	RBM5	ENSG00000003756	RBM5	RBM5	protein_coding	1092.31	44.45	RBM5	HGNC:9902	nucleus	nucleus	FALSE	1.641	FALSE
0	1.31114	0.815	0.521	0	parse	TSC22D2	ENSG00000196428	TSC22D2	TSC22D2	protein_coding	3881.14	36.55	TSC22D2	HGNC:29095	nucleus	nucleus	FALSE	4.09453	TRUE
0	1.31011	0.538	0.305	0	parse	VAV3	ENSG00000134215	VAV3	VAV3	protein_coding	1654.67	37.54	VAV3	HGNC:12659	cytoplasm	cytoplasm	FALSE	2.43799	FALSE
0	1.30953	0.827	0.514	0	parse	CDKAL1	ENSG00000145996	CDKAL1	CDKAL1	protein_coding	2225	38.04	CDKAL1	HGNC:21050	endoplasmicreticulummembrane	endoplasmicreticulummembrane	FALSE	3.24284	FALSE
0	1.3048	0.774	0.394	0	parse	ZFC3H1	ENSG00000133858	ZFC3H1	ZFC3H1	protein_coding	1900.17	36.14	ZFC3H1	HGNC:28328	nucleus	nucleus	FALSE	2.37665	FALSE
0	1.30209	0.775	0.454	0	parse	KDM6B	ENSG00000132510	KDM6B	KDM6B	protein_coding	2632.17	60.08	KDM6B	HGNC:29012	nucleus	nucleus	FALSE	2.84229	FALSE
0	1.29586	1	0.982	0	parse	MT-RNR1	ENSG00000211459	NA	MT-RNR1	Mt_rRNA	954	45.49	NA	NA	NA	NA	FALSE	66.4312	FALSE
0	1.29506	0.545	0.096	0	parse	RALGDS	ENSG00000160271	RALGDS	RALGDS	protein_coding	2540.2	58.92	RALGDS	HGNC:9842	cytoplasm	cytoplasm	FALSE	1.08779	FALSE
0	1.29332	0.804	0.563	0	parse	CBLB	ENSG00000114423	CBLB	CBLB	protein_coding	2770.88	35.4	CBLB	HGNC:1542	multiple	cytoplasm|nucleus	FALSE	4.20428	FALSE
0	1.2921	0.976	0.814	0	parse	DENND4A	ENSG00000174485	DENND4A	DENND4A	protein_coding	3226	37.31	DENND4A	HGNC:24321	nucleus	nucleus	FALSE	9.23354	FALSE
0	1.29029	0.961	0.811	0	parse	DDX3X	ENSG00000215301	DDX3X	DDX3X	protein_coding	3575.45	42.68	DDX3X	HGNC:2745	multiple	cytoplasm|nucleus	FALSE	6.88146	FALSE
0	1.29021	0.715	0.443	0	parse	PAG1	ENSG00000076641	PAG1	PAG1	protein_coding	3074.75	40.56	PAG1	HGNC:30043	multiple	cytoplasm|plasmamembrane|secreted	FALSE	2.55111	FALSE
0	1.28635	0.762	0.343	0	parse	PRRC2B	ENSG00000288701	PRRC2B	PRRC2B	protein_coding	5227.3	49.11	PRRC2B	HGNC:28121	cytoplasm	cytoplasm	FALSE	1.9022	FALSE
0	1.28376	0.841	0.677	0	parse	STAT4	ENSG00000138378	STAT4	STAT4	protein_coding	1182.18	37.27	STAT4	HGNC:11365	multiple	cytoplasm|nucleus	FALSE	8.92831	TRUE
0	1.28354	0.705	0.393	0	parse	RAPGEF1	ENSG00000107263	RAPGEF1	RAPGEF1	protein_coding	4162	48.49	RAPGEF1	HGNC:4568	multiple	cytoplasm|endosome	FALSE	2.76933	FALSE
0	1.28274	0.739	0.346	0	parse	CLASP1	ENSG00000074054	CLASP1	CLASP1	protein_coding	4045.88	41.05	CLASP1	HGNC:17088	multiple	cytoplasm|golgiapparatus|nucleus	FALSE	2.10593	FALSE
0	1.28205	0.61	0.266	0	parse	SLFN12L	ENSG00000205045	SLFN12L	SLFN12L	protein_coding	6764.75	42.3	SLFN12L	HGNC:33920	nucleus	nucleus	FALSE	1.66567	FALSE
0	1.2818	0.83	0.571	0	parse	PIP4K2A	ENSG00000150867	PIP4K2A	PIP4K2A	protein_coding	1150.88	41.89	PIP4K2A	HGNC:8997	multiple	cytoplasm|nucleus	FALSE	3.69012	FALSE
0	1.27968	0.838	0.61	0	parse	GPCPD1	ENSG00000125772	GPCPD1	GPCPD1	protein_coding	2637.57	39.23	GPCPD1	HGNC:26957	cytoplasm	cytoplasm	FALSE	4.92654	FALSE
0	1.27835	0.546	0.246	0	parse	SFMBT2	ENSG00000198879	SFMBT2	SFMBT2	protein_coding	3148.64	43.68	SFMBT2	HGNC:20256	nucleus	nucleus	FALSE	1.70666	FALSE
0	1.27739	0.761	0.351	0	parse	TRIP12	ENSG00000153827	TRIP12	TRIP12	protein_coding	4389.87	38.19	TRIP12	HGNC:12306	nucleus	nucleus	FALSE	2.0687	FALSE
0	1.27734	0.89	0.554	0	parse	RBM25	ENSG00000119707	RBM25	RBM25	protein_coding	2626.75	40.67	RBM25	HGNC:23244	multiple	cytoplasm|nucleus	FALSE	3.01881	FALSE
0	1.27652	0.848	0.498	0	parse	ITSN2	ENSG00000198399	ITSN2	ITSN2	protein_coding	2355.92	39.86	ITSN2	HGNC:6184	multiple	cytoplasm|endosome	FALSE	3.02904	FALSE
0	1.27651	0.686	0.256	0	parse	GTPBP1	ENSG00000100226	GTPBP1	GTPBP1	protein_coding	1127.85	51.11	GTPBP1	HGNC:4669	cytoplasm	cytoplasm	FALSE	1.66396	FALSE
0	1.27615	0.692	0.388	0	parse	TBL1X	ENSG00000101849	TBL1X	TBL1X	protein_coding	3559.64	45.27	TBL1X	HGNC:11585	nucleus	nucleus	FALSE	2.42903	FALSE
0	1.27599	0.697	0.432	0	parse	ARL15	ENSG00000185305	ARL15	ARL15	protein_coding	1520.33	38.5	ARL15	HGNC:25945	golgiapparatus	golgiapparatus	FALSE	3.07152	FALSE
0	1.27408	0.698	0.412	0	parse	HIVEP1	ENSG00000095951	HIVEP1	HIVEP1	protein_coding	3719	39.37	HIVEP1	HGNC:4920	multiple	cytoplasm|nucleus	FALSE	2.71391	TRUE
0	1.27265	0.764	0.531	0	parse	CDC14A	ENSG00000079335	CDC14A	CDC14A	protein_coding	1853.57	38.39	CDC14A	HGNC:1718	multiple	cytoplasm|nucleus	FALSE	3.61495	FALSE
0	1.27237	0.912	0.745	0	parse	NFKB1	ENSG00000109320	NFKB1	NFKB1	protein_coding	2277.12	37.86	NFKB1	HGNC:7794	multiple	cytoplasm|mitochondrion|nucleus	FALSE	9.88787	TRUE
0	1.27189	0.413	0.248	0	parse	NCALD	ENSG00000104490	NCALD	NCALD	protein_coding	1044.37	40.58	NCALD	HGNC:7655	cytoplasm	cytoplasm	FALSE	2.16705	FALSE
0	1.27186	0.975	0.81	0	parse	ARIH1	ENSG00000166233	ARIH1	ARIH1	protein_coding	3015.9	38.72	ARIH1	HGNC:689	multiple	cytoplasm|nucleus	FALSE	8.34617	FALSE
0	1.27144	0.691	0.291	0	parse	VPS13D	ENSG00000048707	VPS13D	VPS13D	protein_coding	3933.8	42.34	VPS13D	HGNC:23595	nucleus	nucleus	FALSE	1.7144	FALSE
0	1.26958	0.857	0.544	0	parse	MED13L	ENSG00000123066	MED13L	MED13L	protein_coding	3473.34	37.36	MED13L	HGNC:22962	nucleus	nucleus	FALSE	4.052	FALSE
0	1.26782	0.689	0.297	0	parse	PPP1R15B	ENSG00000158615	PPP1R15B	PPP1R15B	protein_coding	4291.4	41.19	PPP1R15B	HGNC:14951	endoplasmicreticulum	endoplasmicreticulum	FALSE	1.87731	FALSE
0	1.26726	0.679	0.365	0	parse	FOSL2	ENSG00000075426	FOSL2	FOSL2	protein_coding	3456	51.81	FOSL2	HGNC:3798	multiple	cytoplasm|nucleus	FALSE	2.38456	TRUE
0	1.26571	0.799	0.45	0	parse	PHF3	ENSG00000118482	PHF3	PHF3	protein_coding	4226.42	36.07	PHF3	HGNC:8921	multiple	cytoplasm|nucleus	FALSE	2.41559	FALSE
0	1.26535	0.719	0.386	0	parse	INPP5D	ENSG00000168918	INPP5D	INPP5D	protein_coding	1566.14	48.79	INPP5D	HGNC:6079	cytoplasm	cytoplasm	FALSE	2.47295	FALSE
0	1.26494	0.8	0.428	0	parse	DYNC1H1	ENSG00000197102	DYNC1H1	DYNC1H1	protein_coding	7774.52	47.38	DYNC1H1	HGNC:2961	multiple	cytoplasm|endosome|golgiapparatus|lysosome|mitochondrion|nucleus	FALSE	2.38146	FALSE
0	1.2638	0.763	0.399	0	parse	CHD6	ENSG00000124177	CHD6	CHD6	protein_coding	2625.75	41.09	CHD6	HGNC:19057	nucleus	nucleus	FALSE	2.20738	FALSE
0	1.26302	0.781	0.382	0	parse	FUBP1	ENSG00000162613	FUBP1	FUBP1	protein_coding	1703.8	36.32	FUBP1	HGNC:4004	multiple	cytoplasm|nucleus	FALSE	2.02954	FALSE
0	1.26004	0.474	0.25	0	parse	APBA2	ENSG00000034053	APBA2	APBA2	protein_coding	2271.69	48.63	APBA2	HGNC:579	multiple	cytoplasm|endoplasmicreticulum|golgiapparatus	FALSE	1.78123	FALSE
0	1.25679	0.908	0.692	0	parse	EML4	ENSG00000143924	EML4	EML4	protein_coding	2690.75	38.02	EML4	HGNC:1316	cytoplasm	cytoplasm	FALSE	5.14731	FALSE
0	1.25578	0.902	0.724	0	parse	NEAT1	ENSG00000245532	NEAT1	NEAT1	lncRNA	4668.11	44.06	NA	NA	NA	NA	FALSE	12.6377	FALSE
0	1.25533	0.429	0.228	0	parse	SAMD12	ENSG00000177570	SAMD12	SAMD12	protein_coding	2028.4	39.63	SAMD12	HGNC:31750	nucleus	nucleus	FALSE	1.6759	FALSE
0	1.25528	0.397	0.125	0	parse	WHRN	ENSG00000095397	WHRN	WHRN	protein_coding	2151.3	48.36	DFNB31	HGNC:16361	cytoplasm	cytoplasm	FALSE	1.20467	FALSE
0	1.25462	0.427	0.055	0	parse	ZNF10	ENSG00000256223	ZNF10	ZNF10	protein_coding	1259.9	40.03	ZNF10	HGNC:12879	nucleus	nucleus	FALSE	0.912601	TRUE
0	1.25308	0.711	0.336	0	parse	YLPM1	ENSG00000119596	YLPM1	YLPM1	protein_coding	3258	39.69	YLPM1	HGNC:17798	nucleus	nucleus	FALSE	1.89933	FALSE
0	1.25298	0.676	0.286	0	parse	EHMT1	ENSG00000181090	EHMT1	EHMT1	protein_coding	1274.4	49.24	EHMT1	HGNC:24650	nucleus	nucleus	FALSE	1.74898	FALSE
0	1.25203	0.545	0.137	0	parse	ANKRD36C	ENSG00000174501	ANKRD36C	ANKRD36C	protein_coding	3009.38	35.73	ANKRD36C	HGNC:32946	mitochondrion	mitochondrion	FALSE	1.13071	FALSE
0	1.25122	0.743	0.458	0	parse	VTI1A	ENSG00000151532	VTI1A	VTI1A	protein_coding	1703.1	39.1	VTI1A	HGNC:17792	golgiapparatusmembrane	golgiapparatusmembrane	FALSE	2.75252	FALSE
0	1.25107	0.719	0.489	0	parse	PPP1R16B	ENSG00000101445	PPP1R16B	PPP1R16B	protein_coding	3233	47.52	PPP1R16B	HGNC:15850	nucleus	nucleus	FALSE	3.83333	FALSE
0	1.25074	0.694	0.287	0	parse	KMT2A	ENSG00000118058	KMT2A	KMT2A	protein_coding	3907.36	41.26	KMT2A	HGNC:7132	nucleus	nucleus	FALSE	1.61544	FALSE
0	1.24945	0.862	0.65	0	parse	IQGAP2	ENSG00000145703	IQGAP2	IQGAP2	protein_coding	1622.9	40.46	IQGAP2	HGNC:6111	cytoplasm	cytoplasm	FALSE	4.7451	FALSE
0	1.24794	0.646	0.151	0	parse	DDX39B	ENSG00000198563	DDX39B	DDX39B	protein_coding	1275.48	47.24	DDX39B	HGNC:13917	multiple	cytoplasm|nucleus	FALSE	1.16739	FALSE
0	1.24647	0.811	0.432	0	parse	RBM33	ENSG00000184863	RBM33	RBM33	protein_coding	3018.9	40.78	RBM33	HGNC:27223	multiple	cytoplasm|nucleus	FALSE	2.24295	FALSE
0	1.2462	0.644	0.26	0	parse	KDM3A	ENSG00000115548	KDM3A	KDM3A	protein_coding	2365.07	40.15	KDM3A	HGNC:20815	nucleus	nucleus	FALSE	1.53419	FALSE
0	1.24505	0.856	0.558	0	parse	ZFAND3	ENSG00000156639	ZFAND3	ZFAND3	protein_coding	1348.71	39.2	ZFAND3	HGNC:18019	nucleus	nucleus	FALSE	4.02445	FALSE
0	1.24381	0.793	0.437	0	parse	EPC2	ENSG00000135999	EPC2	EPC2	protein_coding	1394	37.09	EPC2	HGNC:24543	nucleus	nucleus	FALSE	2.398	FALSE
0	1.24275	0.513	0.144	0	parse	NDRG1	ENSG00000104419	NDRG1	NDRG1	protein_coding	714.967	50.32	NDRG1	HGNC:7679	multiple	cytoplasm|nucleus	FALSE	1.20334	FALSE
0	1.24135	0.742	0.381	0	parse	RNF216	ENSG00000011275	RNF216	RNF216	protein_coding	2021.44	45.52	RNF216	HGNC:21698	multiple	cytoplasm|nucleus	FALSE	2.02755	FALSE
0	1.23822	0.829	0.475	0	parse	PSPC1	ENSG00000121390	PSPC1	PSPC1	protein_coding	1478.12	40.29	PSPC1	HGNC:20320	nucleus	nucleus	FALSE	2.52373	FALSE
0	1.23727	0.693	0.309	0	parse	DOCK11	ENSG00000147251	DOCK11	DOCK11	protein_coding	5004.25	39.7	DOCK11	HGNC:23483	cytoplasm	cytoplasm	FALSE	1.81757	FALSE
0	1.23724	0.548	0.252	0	parse	FTO	ENSG00000140718	FTO	FTO	protein_coding	2205	40.2	FTO	HGNC:24678	nucleus	nucleus	FALSE	1.59083	FALSE
0	1.23619	0.446	0.246	0	parse	NR3C2	ENSG00000151623	NR3C2	NR3C2	protein_coding	3239.78	38.42	NR3C2	HGNC:7979	multiple	cytoplasm|nucleus	FALSE	1.68586	TRUE
0	1.23591	0.637	0.268	0	parse	ARNTL	NA	NA	NA	NA	NA	NA	NA	NA	NA	NA	NA	1.60726	FALSE
0	1.23474	0.831	0.619	0	parse	ELL2	ENSG00000118985	ELL2	ELL2	protein_coding	1209.5	38.08	ELL2	HGNC:17064	nucleus	nucleus	FALSE	6.47101	FALSE
0	1.23003	0.704	0.481	0	parse	PDE4D	ENSG00000113448	PDE4D	PDE4D	protein_coding	1850.86	37.37	PDE4D	HGNC:8783	multiple	cytoplasm|nucleus	FALSE	3.59348	FALSE
0	1.2298	0.603	0.338	0	parse	BACH1	ENSG00000156273	BACH1	BACH1	protein_coding	1375.69	39.61	BACH1	HGNC:935	multiple	cytoplasm|nucleus	FALSE	2.49469	TRUE
0	1.22722	0.793	0.484	0	parse	RYBP	ENSG00000163602	RYBP	RYBP	protein_coding	4804	38.33	RYBP	HGNC:10480	multiple	cytoplasm|nucleus	FALSE	2.95475	FALSE
0	1.22647	0.8	0.448	0	parse	FRYL	ENSG00000075539	FRYL	FRYL	protein_coding	3335.71	36.94	FRYL	HGNC:29127	cytoplasm	cytoplasm	FALSE	2.46028	FALSE
0	1.22551	0.688	0.327	0	parse	NDEL1	ENSG00000166579	NDEL1	NDEL1	protein_coding	1073.11	44.62	NDEL1	HGNC:17620	multiple	cytoplasm|nucleus	FALSE	1.92117	FALSE
0	1.22479	0.451	0.15	0	parse	NFATC1	ENSG00000131196	NFATC1	NFATC1	protein_coding	2565.72	56.87	NFATC1	HGNC:7775	multiple	cytoplasm|nucleus	FALSE	1.23083	TRUE
0	1.22351	0.872	0.761	0	parse	FAM107B	ENSG00000065809	FAM107B	FAM107B	protein_coding	1141.14	43.19	FAM107B	HGNC:23726	nucleus	nucleus	FALSE	6.43572	FALSE
0	1.22294	0.616	0.215	0	parse	RPTOR	ENSG00000141564	RPTOR	RPTOR	protein_coding	2974.46	49.12	RPTOR	HGNC:30287	multiple	cytoplasm|lysosome	FALSE	1.35828	FALSE
0	1.22058	0.35	0.251	0	parse	FHIT	ENSG00000189283	FHIT	FHIT	protein_coding	1449.25	38.91	FHIT	HGNC:3701	multiple	cytoplasm|nucleus	FALSE	2.08613	FALSE
0	1.22044	0.518	0.209	0	parse	SLC7A5	ENSG00000103257	SLC7A5	SLC7A5	protein_coding	3106.33	58.42	SLC7A5	HGNC:11063	multiple	cytoplasm|mitochondrion|plasmamembrane	FALSE	1.47566	FALSE
0	1.22023	0.871	0.547	0	parse	PPP6R3	ENSG00000110075	PPP6R3	PPP6R3	protein_coding	2036.15	41.89	PPP6R3	HGNC:1173	multiple	cytoplasm|nucleus	FALSE	3.05642	FALSE
0	1.21886	0.586	0.311	0	parse	ANKRD28	ENSG00000206560	ANKRD28	ANKRD28	protein_coding	2659	37.11	ANKRD28	HGNC:29024	nucleus	nucleus	FALSE	2.30357	FALSE
0	1.2165	0.893	0.604	0	parse	KAT6A	ENSG00000083168	KAT6A	KAT6A	protein_coding	4587.82	38.89	KAT6A	HGNC:13013	nucleus	nucleus	FALSE	3.706	FALSE
0	1.21647	0.899	0.674	0	parse	CDK17	ENSG00000059758	CDK17	CDK17	protein_coding	1133.5	37.8	CDK17	HGNC:8750	cytoplasm	cytoplasm	FALSE	5.27188	FALSE
0	1.21466	0.442	0.223	0	parse	HIVEP3	ENSG00000127124	HIVEP3	HIVEP3	protein_coding	6271	46.45	HIVEP3	HGNC:13561	multiple	cytoplasm|nucleus	FALSE	1.58391	TRUE
0	1.21386	0.667	0.317	0	parse	ATF6	ENSG00000118217	ATF6	ATF6	protein_coding	2998.48	37.99	ATF6	HGNC:791	multiple	endoplasmicreticulum|endoplasmicreticulummembrane|golgiapparatus|nucleus	FALSE	1.99939	TRUE
0	1.21375	0.596	0.296	0	parse	XYLT1	ENSG00000103489	XYLT1	XYLT1	protein_coding	2941.5	45.89	XYLT1	HGNC:15516	secreted	secreted	FALSE	1.89031	FALSE
0	1.21302	0.63	0.336	0	parse	NEDD9	ENSG00000111859	NEDD9	NEDD9	protein_coding	1695.69	43.09	NEDD9	HGNC:7733	multiple	cytoplasm|endoplasmicreticulum|golgiapparatus|nucleus	FALSE	2.32564	FALSE
0	1.21225	0.525	0.07	0	parse	RBM27	ENSG00000091009	RBM27	RBM27	protein_coding	3495	38.67	RBM27	HGNC:29243	multiple	cytoplasm|nucleus	FALSE	0.908286	FALSE
0	1.21225	0.525	0.07	0	parse	RBM27	ENSG00000091009	RBM27	RBM27	protein_coding	3495	38.67	ZC3H18	HGNC:25091	cytoplasm	cytoplasm	FALSE	0.908286	FALSE
0	1.21218	0.984	0.853	0	parse	SIK3	ENSG00000160584	SIK3	SIK3	protein_coding	2763.08	40.48	SIK3	HGNC:29165	multiple	cytoplasm|nucleus	FALSE	11.5376	FALSE
0	1.21194	0.658	0.217	0	parse	C16orf72	NA	NA	NA	NA	NA	NA	NA	NA	NA	NA	NA	1.34229	FALSE
0	1.21085	0.896	0.594	0	parse	EIF4G2	ENSG00000110321	EIF4G2	EIF4G2	protein_coding	1359.55	41.39	EIF4G2	HGNC:3297	cytoplasm	cytoplasm	FALSE	3.19322	FALSE
0	1.21053	0.527	0.141	0	parse	TLE3	ENSG00000140332	TLE3	TLE3	protein_coding	2908.88	52.15	TLE3	HGNC:11839	multiple	cytoplasm|nucleus	FALSE	1.13005	FALSE
0	1.20998	0.888	0.707	0	parse	GNG2	ENSG00000186469	GNG2	GNG2	protein_coding	1255.38	40.23	GNG2	HGNC:4404	mitochondrion	mitochondrion	FALSE	7.44546	FALSE
0	1.20711	0.698	0.441	0	parse	FBXL17	ENSG00000145743	FBXL17	FBXL17	protein_coding	2534	35.81	FBXL17	HGNC:13615	cytoplasm	cytoplasm	FALSE	2.69366	FALSE
0	1.20364	0.875	0.592	0	parse	NUP98	ENSG00000110713	NUP98	NUP98	protein_coding	3825.56	41.69	NUP98	HGNC:8068	multiple	cytoplasm|mitochondrion|nucleus|nucleusmembrane	FALSE	3.56555	FALSE
0	1.20356	0.406	0.249	0	parse	PLCB1	ENSG00000182621	PLCB1	PLCB1	protein_coding	2394.29	38.19	PLCB1	HGNC:15917	multiple	cytoplasm|nucleus	FALSE	2.51986	FALSE
0	1.20222	0.719	0.28	0	parse	EWSR1	ENSG00000182944	EWSR1	EWSR1	protein_coding	1859.23	44.02	EWSR1	HGNC:3508	multiple	cytoplasm|nucleus	FALSE	1.54552	FALSE
0	1.20125	0.641	0.364	0	parse	OXCT1	ENSG00000083720	OXCT1	OXCT1	protein_coding	1165	37.45	OXCT1	HGNC:8527	mitochondrion	mitochondrion	FALSE	2.01339	FALSE
0	1.20103	0.9	0.648	0	parse	HNRNPU	ENSG00000153187	HNRNPU	HNRNPU	protein_coding	3860.81	38.67	HNRNPU	HGNC:5048	multiple	cytoplasm|mitochondrion|nucleus	FALSE	3.84517	FALSE
0	1.20079	0.682	0.338	0	parse	TNKS	ENSG00000173273	TNKS	TNKS	protein_coding	1788.46	37.08	TNKS	HGNC:11941	multiple	cytoplasm|endosome|golgiapparatus|nucleus	FALSE	1.82299	FALSE
0	1.19853	0.876	0.54	0	parse	CREBBP	ENSG00000005339	CREBBP	CREBBP	protein_coding	1572.1	45.01	CREBBP	HGNC:2348	multiple	cytoplasm|nucleus	FALSE	2.90375	FALSE
0	1.19759	0.883	0.609	0	parse	GOLGB1	ENSG00000173230	GOLGB1	GOLGB1	protein_coding	5935.1	38.1	GOLGB1	HGNC:4429	multiple	golgiapparatus|golgiapparatusmembrane|mitochondrion|secreted	FALSE	4.01267	FALSE
0	1.19652	0.528	0.189	0	parse	TULP4	ENSG00000130338	TULP4	TULP4	protein_coding	3019.43	43.15	TULP4	HGNC:15530	cytoplasm	cytoplasm	FALSE	1.23316	TRUE
0	1.19633	0.527	0.236	0	parse	DENND1A	ENSG00000119522	DENND1A	DENND1A	protein_coding	2141	42.52	DENND1A	HGNC:29324	cytoplasm	cytoplasm	FALSE	1.80341	FALSE
0	1.19616	0.768	0.454	0	parse	DIAPH1	ENSG00000131504	DIAPH1	DIAPH1	protein_coding	2009.87	41.24	DIAPH1	HGNC:2876	multiple	cytoplasm|mitochondrion	FALSE	2.7263	FALSE
0	1.1961	0.757	0.442	0	parse	NCOA2	ENSG00000140396	NCOA2	NCOA2	protein_coding	2376.75	38.24	GRIP1	HGNC:18708	multiple	cytoplasm|endoplasmicreticulum	FALSE	2.57827	FALSE
0	1.1961	0.757	0.442	0	parse	NCOA2	ENSG00000140396	NCOA2	NCOA2	protein_coding	2376.75	38.24	NCOA2	HGNC:7669	nucleus	nucleus	FALSE	2.57827	FALSE
0	1.19283	0.743	0.36	0	parse	SMG1	ENSG00000157106	SMG1	SMG1	protein_coding	3245.88	39.93	SMG1	HGNC:30045	multiple	cytoplasm|nucleus	FALSE	1.90851	FALSE
0	1.19233	0.676	0.416	0	parse	ITGA4	ENSG00000115232	ITGA4	ITGA4	protein_coding	1658.82	36.03	ITGA4	HGNC:6140	plasmamembrane	plasmamembrane	TRUE	2.46736	FALSE
0	1.18893	0.996	0.926	0	parse	PTPRC	ENSG00000081237	PTPRC	PTPRC	protein_coding	2268.91	34.25	PTPRC	HGNC:9666	multiple	mitochondrion|plasmamembrane	TRUE	11.9151	FALSE
0	1.18306	0.475	0.015	0	parse	QRICH1	ENSG00000198218	QRICH1	QRICH1	protein_coding	2170.59	46.08	QRICH1	HGNC:24713	nucleus	nucleus	FALSE	0.756832	FALSE
0	1.18195	0.493	0.035	0	parse	SRCAP	ENSG00000080603	SRCAP	SRCAP	protein_coding	8433.4	49.63	EAF1	HGNC:20907	nucleus	nucleus	FALSE	0.815024	FALSE
0	1.18195	0.493	0.035	0	parse	SRCAP	ENSG00000080603	SRCAP	SRCAP	protein_coding	8433.4	49.63	SRCAP	HGNC:16974	nucleus	nucleus	FALSE	0.815024	FALSE
0	1.1817	0.598	0.297	0	parse	FLI1	ENSG00000151702	FLI1	FLI1	protein_coding	3046	46.48	FLI1	HGNC:3749	nucleus	nucleus	FALSE	1.70633	TRUE
0	1.18011	0.818	0.48	0	parse	HELZ	ENSG00000198265	HELZ	HELZ	protein_coding	2797.83	38.17	HELZ	HGNC:16878	nucleus	nucleus	FALSE	2.51488	FALSE
0	1.17951	0.687	0.388	0	parse	NAMPT	ENSG00000105835	NAMPT	NAMPT	protein_coding	3295.67	37.11	NAMPT	HGNC:30092	multiple	cytoplasm|nucleus|secreted	FALSE	3.77962	FALSE
0	1.1772	0.766	0.476	0	parse	HIPK1	ENSG00000163349	HIPK1	HIPK1	protein_coding	4757.36	39.78	HIPK1	HGNC:19006	multiple	cytoplasm|nucleus	FALSE	2.50277	FALSE
0	1.17686	0.77	0.512	0	parse	SPTAN1	ENSG00000197694	SPTAN1	SPTAN1	protein_coding	2590.96	46.82	SPTAN1	HGNC:11273	multiple	cytoplasm|nucleus	FALSE	2.70323	FALSE
0	1.1768	0.53	0.308	0	parse	GMDS	ENSG00000112699	GMDS	GMDS	protein_coding	916	40.77	GMDS	HGNC:4369	golgiapparatusmembrane	golgiapparatusmembrane	FALSE	1.84451	FALSE
0	1.17578	0.513	0.263	0	parse	FARS2	ENSG00000145982	FARS2	FARS2	protein_coding	1650.2	42.02	FARS2	HGNC:21062	mitochondrion	mitochondrion	FALSE	1.53236	FALSE
0	1.17558	0.547	0.101	0	parse	SYNCRIP	ENSG00000135316	SYNCRIP	SYNCRIP	protein_coding	3974.95	40.29	SYNCRIP	HGNC:16918	multiple	cytoplasm|endoplasmicreticulum|nucleus	FALSE	0.963713	FALSE
0	1.17491	0.598	0.247	0	parse	PREX1	ENSG00000124126	PREX1	PREX1	protein_coding	3068.5	50.48	PREX1	HGNC:32594	cytoplasm	cytoplasm	FALSE	1.48363	FALSE
0	1.17469	0.785	0.442	0	parse	RICTOR	ENSG00000164327	RICTOR	RICTOR	protein_coding	3258.9	35.53	RICTOR	HGNC:28611	multiple	cytoplasm|nucleus	FALSE	2.33649	FALSE
0	1.17463	0.593	0.27	0	parse	IQSEC1	ENSG00000144711	IQSEC1	IQSEC1	protein_coding	3345.8	53.38	IQSEC1	HGNC:29112	multiple	cytoplasm|nucleus	FALSE	1.8267	FALSE
0	1.17422	0.508	0.224	0	parse	SMAD3	ENSG00000166949	SMAD3	SMAD3	protein_coding	1776.06	48.33	SMAD3	HGNC:6769	multiple	cytoplasm|nucleus	FALSE	1.48324	TRUE
0	1.17409	0.688	0.449	0	parse	PPP3CA	ENSG00000138814	PPP3CA	PPP3CA	protein_coding	2377.33	35.79	PPP3CA	HGNC:9314	multiple	cytoplasm|nucleus	FALSE	3.07965	FALSE
0	1.17403	0.583	0.336	0	parse	ETV6	ENSG00000139083	ETV6	ETV6	protein_coding	1652.2	43.2	ETV6	HGNC:3495	nucleus	nucleus	FALSE	2.14968	TRUE
0	1.17283	0.781	0.4	0	parse	BRD4	ENSG00000141867	BRD4	BRD4	protein_coding	2344.31	50.24	BRD4	HGNC:13575	multiple	cytoplasm|nucleus	FALSE	2.00221	FALSE
0	1.17264	0.871	0.615	0	parse	MAP3K2	ENSG00000169967	MAP3K2	MAP3K2	protein_coding	8162.33	38.68	MAP3K2	HGNC:6854	multiple	cytoplasm|nucleus	FALSE	4.0645	FALSE
0	1.17263	0.648	0.374	0	parse	SUCLG2	ENSG00000172340	SUCLG2	SUCLG2	protein_coding	1743.5	39.38	SUCLG2	HGNC:11450	mitochondrion	mitochondrion	FALSE	1.89744	FALSE
0	1.17121	0.865	0.515	0	parse	SF3B1	ENSG00000115524	SF3B1	SF3B1	protein_coding	2836.5	39.44	SF3B1	HGNC:10768	nucleus	nucleus	FALSE	2.48733	FALSE
0	1.16857	0.65	0.369	0	parse	ASAP1	ENSG00000153317	ASAP1	ASAP1	protein_coding	1985.94	42.15	ASAP1	HGNC:2720	cytoplasm	cytoplasm	FALSE	2.21136	FALSE
0	1.16842	0.641	0.247	0	parse	TRPM7	ENSG00000092439	TRPM7	TRPM7	protein_coding	2537.2	38.89	TRPM7	HGNC:17994	multiple	cytoplasm|plasmamembrane	FALSE	1.44518	FALSE
0	1.16834	0.473	0.23	0	parse	SCFD2	ENSG00000184178	SCFD2	SCFD2	protein_coding	1970.67	39.78	SCFD2	HGNC:30676	cytoplasm	cytoplasm	FALSE	1.50448	FALSE
0	1.16803	0.712	0.436	0	parse	TMEM131L	ENSG00000121210	TMEM131L	TMEM131L	protein_coding	2231.12	41.78	KIAA0922	HGNC:29146	plasmamembrane	plasmamembrane	FALSE	2.42881	FALSE
0	1.16757	0.717	0.374	0	parse	BRWD1	ENSG00000185658	BRWD1	BRWD1	protein_coding	3505.88	38.65	BRWD1	HGNC:12760	multiple	cytoplasm|nucleus	FALSE	1.8517	FALSE
0	1.16681	0.695	0.335	0	parse	NLRC5	ENSG00000140853	NLRC5	NLRC5	protein_coding	2192.9	49.44	NLRC5	HGNC:29933	cytoplasm	cytoplasm	FALSE	1.74416	FALSE
0	1.16555	0.498	0.295	0	parse	JAZF1	ENSG00000153814	JAZF1	JAZF1	protein_coding	1401.56	41.44	JAZF1	HGNC:28917	nucleus	nucleus	FALSE	1.97063	TRUE
0	1.16535	0.864	0.573	0	parse	WNK1	ENSG00000060237	WNK1	WNK1	protein_coding	4108.43	38.73	WNK1	HGNC:14540	multiple	cytoplasm|nucleus	FALSE	3.09321	FALSE
0	1.16384	0.878	0.628	0	parse	ZNF644	ENSG00000122482	ZNF644	ZNF644	protein_coding	1747.55	36.39	ZNF644	HGNC:29222	nucleus	nucleus	FALSE	3.71911	FALSE
0	1.1636	0.664	0.315	0	parse	IGF2R	ENSG00000197081	IGF2R	IGF2R	protein_coding	6350.55	45.56	IGF2R	HGNC:5467	multiple	cytoplasm|lysosomemembrane|nucleus|plasmamembrane	TRUE	1.85906	FALSE
0	1.16309	0.414	0.271	0	parse	CSGALNACT1	ENSG00000147408	CSGALNACT1	CSGALNACT1	protein_coding	2438.62	41.74	CSGALNACT1	HGNC:24290	golgiapparatusmembrane	golgiapparatusmembrane	FALSE	1.83101	FALSE
0	1.16156	0.55	0.228	0	parse	RALGAPA2	ENSG00000188559	RALGAPA2	RALGAPA2	protein_coding	4449.4	40.43	RALGAPA2	HGNC:16207	cytoplasm	cytoplasm	FALSE	1.40851	FALSE
0	1.16132	0.649	0.371	0	parse	PLCL2	ENSG00000154822	PLCL2	PLCL2	protein_coding	2887	39.07	PLCL2	HGNC:9064	multiple	cytoplasm|endoplasmicreticulum	FALSE	1.98097	FALSE
0	1.16063	0.805	0.465	0	parse	COP1	ENSG00000143207	COP1	COP1	protein_coding	1548.09	36.3	RFWD2	HGNC:17440	multiple	cytoplasm|nucleus	FALSE	2.55648	FALSE
0	1.16039	0.542	0.26	0	parse	STK39	ENSG00000198648	STK39	STK39	protein_coding	2216	40.12	STK39	HGNC:17717	multiple	cytoplasm|nucleus	FALSE	1.52384	FALSE
0	1.15851	0.61	0.277	0	parse	SPTBN1	ENSG00000115306	SPTBN1	SPTBN1	protein_coding	5739.29	42.78	SPTBN1	HGNC:11275	multiple	cytoplasm|nucleus	FALSE	1.47832	FALSE
0	1.15702	0.65	0.399	0	parse	BCAS3	ENSG00000141376	BCAS3	BCAS3	protein_coding	1417.32	39.85	BCAS3	HGNC:14347	nucleus	nucleus	FALSE	2.4672	FALSE
0	1.15664	0.451	0	0	parse	STAG3L5P-dup1	NA	NA	NA	NA	NA	NA	NA	NA	NA	NA	NA	0.712579	FALSE
0	1.15526	0.961	0.789	0	parse	TNRC6B	ENSG00000100354	TNRC6B	TNRC6B	protein_coding	6934.78	42.15	TNRC6B	HGNC:29190	cytoplasm	cytoplasm	FALSE	5.59138	FALSE
0	1.15217	0.625	0.186	0	parse	EIF4A1	ENSG00000161960	EIF4A1	EIF4A1	protein_coding	815.972	52.64	EIF4A1	HGNC:3282	multiple	cytoplasm|nucleus	FALSE	1.18459	FALSE
0	1.15193	0.422	0.004	0	parse	SMG1P2	ENSG00000205534	SMG1P2	SMG1P2	transcribed_unprocessed_pseudogene	4221	40.43	NA	NA	NA	NA	FALSE	0.706715	FALSE
0	1.14979	0.391	0.202	0	parse	IGF1R	ENSG00000140443	IGF1R	IGF1R	protein_coding	2030.71	44.56	IGF1R	HGNC:5465	plasmamembrane	plasmamembrane	TRUE	1.34655	FALSE
0	1.14948	0.766	0.48	0	parse	TRAF3	ENSG00000131323	TRAF3	TRAF3	protein_coding	4741.15	45.84	TRAF3	HGNC:12033	multiple	cytoplasm|mitochondrion|nucleusmembrane	FALSE	2.89086	FALSE
0	1.14813	0.849	0.684	0	parse	ETS1	ENSG00000134954	ETS1	ETS1	protein_coding	2533	42.5	ETS1	HGNC:3488	multiple	cytoplasm|nucleus	FALSE	3.95016	TRUE
0	1.14796	0.58	0.298	0	parse	SNX29	ENSG00000048471	SNX29	SNX29	protein_coding	1881.25	47.13	SNX29	HGNC:30542	nucleus	nucleus	FALSE	1.78261	FALSE
0	1.14749	0.569	0.15	0	parse	NXF1	ENSG00000162231	NXF1	NXF1	protein_coding	1151.35	50.07	NXF1	HGNC:8071	multiple	cytoplasm|nucleus	FALSE	1.08071	FALSE
0	1.14647	0.767	0.473	0	parse	FLNA	ENSG00000196924	FLNA	FLNA	protein_coding	3445.1	62.28	FLNA	HGNC:3754	multiple	cytoplasm|mitochondrion|nucleus|plasmamembrane	FALSE	2.76336	FALSE
0	1.14629	0.475	0.242	0	parse	BBS9	ENSG00000122507	BBS9	BBS9	protein_coding	2377.97	38.88	BBS9	HGNC:30000	cytoplasm	cytoplasm	FALSE	1.4776	FALSE
0	1.14512	0.722	0.429	0	parse	PLEKHA2	ENSG00000169499	PLEKHA2	PLEKHA2	protein_coding	1747.33	46.53	PLEKHA2	HGNC:14336	cytoplasm	cytoplasm	FALSE	2.44939	FALSE
0	1.14398	0.792	0.457	0	parse	ARFGEF1	ENSG00000066777	ARFGEF1	ARFGEF1	protein_coding	2789.62	38.38	ARFGEF1	HGNC:15772	multiple	cytoplasm|golgiapparatus|nucleus	FALSE	2.27824	FALSE
0	1.14294	0.872	0.586	0	parse	MYH9	ENSG00000100345	MYH9	MYH9	protein_coding	2158.91	52.37	MYH9	HGNC:7579	multiple	cytoplasm|mitochondrion|nucleus	FALSE	3.15256	FALSE
0	1.14229	0.876	0.608	0	parse	DOCK8	ENSG00000107099	DOCK8	DOCK8	protein_coding	3160.08	41.5	DOCK8	HGNC:19191	multiple	cytoplasm|nucleus|plasmamembrane	FALSE	3.70301	FALSE
0	1.14225	0.637	0.333	0	parse	BABAM2	ENSG00000158019	BABAM2	BABAM2	protein_coding	1157.82	39.38	BRE	HGNC:1106	multiple	cytoplasm|nucleus	FALSE	1.92239	FALSE
0	1.14122	0.753	0.442	0	parse	PSME4	ENSG00000068878	PSME4	PSME4	protein_coding	2375.89	38.04	PSME4	HGNC:20635	nucleus	nucleus	FALSE	2.32205	FALSE
0	1.14109	0.705	0.469	0	parse	CRYBG1	ENSG00000112297	CRYBG1	CRYBG1	protein_coding	3470.25	40.14	AIM1	HGNC:356	cytoplasm	cytoplasm	FALSE	2.60847	FALSE
0	1.1407	0.824	0.544	0	parse	CYLD	ENSG00000083799	CYLD	CYLD	protein_coding	2773.07	36.42	CYLD	HGNC:2584	multiple	cytoplasm|nucleus	FALSE	2.70472	FALSE
0	1.13727	0.736	0.458	0	parse	JMY	ENSG00000152409	JMY	JMY	protein_coding	4752.5	40.21	JMY	HGNC:28916	multiple	cytoplasm|nucleus	FALSE	2.52063	FALSE
0	1.1368	0.524	0.15	0	parse	SPATA13	ENSG00000182957	SPATA13	SPATA13	protein_coding	3457.33	44.13	SPATA13	HGNC:23222	cytoplasm	cytoplasm	FALSE	1.07269	FALSE
0	1.13473	0.803	0.483	0	parse	ANKRD17	ENSG00000132466	ANKRD17	ANKRD17	protein_coding	4352.6	36.17	ANKRD17	HGNC:23575	multiple	cytoplasm|nucleus	FALSE	2.6956	FALSE
0	1.13409	0.655	0.363	0	parse	SCAPER	ENSG00000140386	SCAPER	SCAPER	protein_coding	1726.17	37.7	SCAPER	HGNC:13081	multiple	endoplasmicreticulum|nucleus	FALSE	2.00315	FALSE
0	1.13071	0.693	0.396	0	parse	NFKBIZ	ENSG00000144802	NFKBIZ	NFKBIZ	protein_coding	1545.64	40.23	NFKBIZ	HGNC:29805	nucleus	nucleus	FALSE	2.59796	FALSE
0	1.12654	0.789	0.593	0	parse	NR3C1	ENSG00000113580	NR3C1	NR3C1	protein_coding	2513.59	37.82	NR3C1	HGNC:7978	multiple	cytoplasm|mitochondrion|nucleus|plasmamembrane	FALSE	3.88644	TRUE
0	1.12614	0.346	0.123	0	parse	DISC1	ENSG00000162946	DISC1	DISC1	protein_coding	3092.04	42.18	DISC1	HGNC:2888	multiple	cytoplasm|nucleus	FALSE	1.09929	FALSE
0	1.12474	0.439	0.17	0	parse	NRIP1	ENSG00000180530	NRIP1	NRIP1	protein_coding	3616.86	36.59	NRIP1	HGNC:8001	multiple	cytoplasm|nucleus	FALSE	1.18055	FALSE
0	1.12461	0.855	0.631	0	parse	RANBP2	ENSG00000153201	RANBP2	RANBP2	protein_coding	4383.68	39.01	RANBP2	HGNC:9848	multiple	cytoplasm|mitochondrion|nucleus	FALSE	3.68636	FALSE
0	1.1238	0.609	0.279	0	parse	CCDC93	ENSG00000125633	CCDC93	CCDC93	protein_coding	1929.67	42.78	CCDC93	HGNC:25611	cytoplasm	cytoplasm	FALSE	1.51366	FALSE
0	1.12371	0.839	0.709	0	parse	SKAP1	ENSG00000141293	SKAP1	SKAP1	protein_coding	1015.25	39.13	SKAP1	HGNC:15605	multiple	cytoplasm|nucleus	FALSE	5.56262	FALSE
0	1.1225	0.976	0.863	0	parse	HNRNPC	ENSG00000092199	HNRNPC	HNRNPC	protein_coding	1315.47	39.78	HNRNPC	HGNC:5035	multiple	cytoplasm|mitochondrion|nucleus	FALSE	7.15317	FALSE
0	1.1225	0.976	0.863	0	parse	HNRNPC	ENSG00000092199	HNRNPC	HNRNPC	protein_coding	1315.47	39.78	SNRPC	HGNC:11157	nucleus	nucleus	FALSE	7.15317	FALSE
0	1.12245	0.51	0.274	0	parse	ANKH	ENSG00000154122	ANKH	ANKH	protein_coding	1735.11	43.86	ANKH	HGNC:15492	nucleus	nucleus	FALSE	1.5276	FALSE
0	1.12059	0.667	0.381	0	parse	RAPGEF2	ENSG00000109756	RAPGEF2	RAPGEF2	protein_coding	2933.38	36.75	RAPGEF2	HGNC:16854	cytoplasm	cytoplasm	FALSE	2.31867	FALSE
0	1.12052	0.955	0.792	0	parse	AKAP13	ENSG00000170776	AKAP13	AKAP13	protein_coding	2454.67	39.92	AKAP13	HGNC:371	multiple	cytoplasm|nucleus	FALSE	6.7263	FALSE
0	1.11885	0.776	0.461	0	parse	USP47	ENSG00000170242	USP47	USP47	protein_coding	3282	35.56	USP47	HGNC:20076	cytoplasm	cytoplasm	FALSE	2.29788	FALSE
0	1.11841	0.486	0.257	0	parse	SLC9A9	ENSG00000181804	SLC9A9	SLC9A9	protein_coding	1203	39.27	SLC9A9	HGNC:20653	multiple	endosome|endosomemembrane	FALSE	1.55438	FALSE
0	1.11778	0.563	0.338	0	parse	ZNF831	ENSG00000124203	ZNF831	ZNF831	protein_coding	7226	45.12	ZNF831	HGNC:16167	nucleus	nucleus	FALSE	1.85612	TRUE
0	1.11772	0.29	0.015	0	parse	KLRK1	ENSG00000213809	KLRK1	KLRK1	protein_coding	1422.4	34.92	KLRK1	HGNC:18788	plasmamembrane	plasmamembrane	TRUE	0.672475	FALSE
0	1.11611	0.77	0.438	0	parse	WDR26	ENSG00000162923	WDR26	WDR26	protein_coding	3183.19	38.39	WDR26	HGNC:21208	cytoplasm	cytoplasm	FALSE	2.23166	FALSE
0	1.11392	0.869	0.676	0	parse	CCNH	ENSG00000134480	CCNH	CCNH	protein_coding	1059.23	35.01	CCNH	HGNC:1594	nucleus	nucleus	FALSE	5.28421	FALSE
0	1.11123	0.411	0.099	0	parse	SLC5A3	ENSG00000198743	SLC5A3	SLC5A3	protein_coding	11566	39.02	SLC5A3	HGNC:11038	plasmamembrane	plasmamembrane	FALSE	0.916528	FALSE
0	1.11019	0.742	0.403	0	parse	PICALM	ENSG00000073921	PICALM	PICALM	protein_coding	1256.12	37.29	PICALM	HGNC:15514	multiple	golgiapparatus|nucleus	FALSE	2.35518	FALSE
0	1.10977	0.462	0.153	0	parse	INPP5A	ENSG00000068383	INPP5A	INPP5A	protein_coding	1103.57	54.13	INPP5A	HGNC:6076	cytoplasm	cytoplasm	FALSE	1.18426	FALSE
0	1.10959	0.725	0.452	0	parse	MAPK8	ENSG00000107643	MAPK8	MAPK8	protein_coding	2865.88	37.34	MAPK8	HGNC:6881	multiple	cytoplasm|nucleus	FALSE	2.78753	FALSE
0	1.10894	0.721	0.388	0	parse	TTC17	ENSG00000052841	TTC17	TTC17	protein_coding	1791.06	37.9	TTC17	HGNC:25596	endoplasmicreticulum	endoplasmicreticulum	FALSE	2.00962	FALSE
0	1.10875	0.739	0.365	0	parse	SAFB2	ENSG00000130254	SAFB2	SAFB2	protein_coding	1051.18	49.34	SAFB2	HGNC:21605	multiple	cytoplasm|nucleus	FALSE	1.67928	FALSE
0	1.10813	0.285	0.158	0	parse	PCAT1	ENSG00000253438	PCAT1	PCAT1	lncRNA	1004.56	39.6	NA	NA	NA	NA	FALSE	1.22906	FALSE
0	1.10518	0.781	0.445	0	parse	MON2	ENSG00000061987	MON2	MON2	protein_coding	4110.93	36.21	MON2	HGNC:29177	nucleus	nucleus	FALSE	2.21938	FALSE
0	1.1043	0.654	0.455	0	parse	TANK	ENSG00000136560	TANK	TANK	protein_coding	875.609	35.76	TANK	HGNC:11562	cytoplasm	cytoplasm	FALSE	3.09282	FALSE
0	1.10354	0.409	0.13	0	parse	SLC45A4	ENSG00000022567	SLC45A4	SLC45A4	protein_coding	3425	52.64	SLC45A4	HGNC:29196	vacuolemembrane	vacuolemembrane	FALSE	1.00006	FALSE
0	1.10248	0.612	0.37	0	parse	PTPRJ	ENSG00000149177	PTPRJ	PTPRJ	protein_coding	3040	45.4	PTPRJ	HGNC:9673	plasmamembrane	plasmamembrane	TRUE	2.27055	FALSE
0	1.10169	0.421	0.059	0	parse	HIRA	ENSG00000100084	HIRA	HIRA	protein_coding	2115.25	46.11	HIRA	HGNC:4916	nucleus	nucleus	FALSE	0.791459	FALSE
0	1.10145	0.375	0.106	0	parse	MIR3667HG	ENSG00000188511	MIR3667HG	MIR3667HG	lncRNA	1287.56	51.01	NA	NA	NA	NA	FALSE	0.919515	FALSE
0	1.09987	0.741	0.521	0	parse	CCDC91	ENSG00000123106	CCDC91	CCDC91	protein_coding	1150.77	35.52	CCDC91	HGNC:24855	cytoplasm	cytoplasm	FALSE	2.78703	FALSE
0	1.09957	0.625	0.342	0	parse	TET2	ENSG00000168769	TET2	TET2	protein_coding	6158.44	36.29	TET2	HGNC:25941	nucleus	nucleus	FALSE	2.58447	TRUE
0	1.09932	0.855	0.666	0	parse	SMAP2	ENSG00000084070	BRD8	SMAP2	protein_coding	1912.83	41.95	NA	NA	NA	NA	FALSE	3.74167	FALSE
0	1.09835	0.833	0.628	0	parse	USP3	ENSG00000140455	USP3	USP3	protein_coding	1947.19	38.44	USP3	HGNC:12626	nucleus	nucleus	FALSE	3.57971	FALSE
0	1.09823	0.745	0.417	0	parse	CTNNB1	ENSG00000168036	CTNNB1	CTNNB1	protein_coding	2839.09	39.9	CTNNB1	HGNC:2514	multiple	cytoplasm|nucleus	FALSE	2.1712	FALSE
0	1.09815	0.793	0.651	0	parse	CD247	ENSG00000198821	CD247	CD247	protein_coding	1322.1	47.03	CD247	HGNC:1677	plasmamembrane	plasmamembrane	TRUE	5.92676	FALSE
0	1.09738	0.791	0.458	0	parse	XRN1	ENSG00000114127	XRN1	XRN1	protein_coding	2561	36.98	XRN1	HGNC:30654	cytoplasm	cytoplasm	FALSE	2.26181	FALSE
0	1.09706	0.689	0.406	0	parse	CEP85L	ENSG00000111860	CEP85L	CEP85L	protein_coding	2360.82	38.17	CEP85L	HGNC:21638	cytoplasm	cytoplasm	FALSE	1.97422	FALSE
0	1.09678	0.413	0.091	0	parse	AHR	ENSG00000106546	AHR	AHR	protein_coding	2814.86	36.63	AHR	HGNC:348	multiple	cytoplasm|nucleus	FALSE	0.91332	TRUE
0	1.09669	0.602	0.207	0	parse	CPNE1	ENSG00000214078	CPNE1	CPNE1	protein_coding	1068.71	43.12	CPNE1	HGNC:2314	cytoplasm	cytoplasm	FALSE	1.18691	FALSE
0	1.09646	0.629	0.297	0	parse	TMEM131	ENSG00000075568	TMEM131	TMEM131	protein_coding	2072.11	39.3	TMEM131	HGNC:30366	nucleus	nucleus	FALSE	1.60676	FALSE
0	1.09503	0.883	0.725	0	parse	PDCD4	ENSG00000150593	PDCD4	PDCD4	protein_coding	1298.27	34.69	PDCD4	HGNC:8763	multiple	cytoplasm|nucleus	FALSE	4.42366	FALSE
0	1.0948	0.703	0.362	0	parse	CCDC88C	ENSG00000015133	CCDC88C	CCDC88C	protein_coding	1592.38	51.25	CCDC88C	HGNC:19967	cytoplasm	cytoplasm	FALSE	1.67795	FALSE
0	1.09397	0.536	0.162	0	parse	ZNF506	ENSG00000081665	ZNF506	ZNF506	protein_coding	1825	40.49	ZNF506	HGNC:23780	nucleus	nucleus	FALSE	1.01792	TRUE
0	1.09301	0.45	0.182	0	parse	OSBPL3	ENSG00000070882	OSBPL3	OSBPL3	protein_coding	2237	40.72	OSBPL3	HGNC:16370	multiple	cytoplasm|endoplasmicreticulummembrane|golgiapparatus|nucleus	FALSE	1.15538	FALSE
0	1.09148	0.537	0.264	0	parse	INTS6L	ENSG00000165359	INTS6L	INTS6L	protein_coding	3216.67	38.59	DDX26B	HGNC:27334	nucleus	nucleus	FALSE	1.52539	FALSE
0	1.09138	0.673	0.328	0	parse	ATAD2B	ENSG00000119778	ATAD2B	ATAD2B	protein_coding	2445	37.99	ATAD2B	HGNC:29230	nucleus	nucleus	FALSE	1.6956	FALSE
0	1.09092	0.723	0.486	0	parse	MPP7	ENSG00000150054	CHAF1B	MPP7	protein_coding	2847	38.78	NA	NA	NA	NA	FALSE	2.52788	FALSE
0	1.09092	0.65	0.317	0	parse	GSK3B	ENSG00000082701	GSK3B	GSK3B	protein_coding	843.261	37.2	GSK3B	HGNC:4617	multiple	cytoplasm|nucleus	FALSE	1.59077	FALSE
0	1.0901	0.684	0.356	0	parse	LCOR	ENSG00000196233	LCOR	LCOR	protein_coding	3794.21	39.59	C10orf12	HGNC:23420	nucleus	nucleus	FALSE	1.82017	TRUE
0	1.0901	0.684	0.356	0	parse	LCOR	ENSG00000196233	LCOR	LCOR	protein_coding	3794.21	39.59	LCOR	HGNC:29503	nucleus	nucleus	FALSE	1.82017	TRUE
0	1.08983	0.68	0.383	0	parse	PHIP	ENSG00000146247	PHIP	PHIP	protein_coding	4178.6	34.29	PHIP	HGNC:15673	nucleus	nucleus	FALSE	1.90071	FALSE
0	1.08983	0.68	0.383	0	parse	PHIP	ENSG00000146247	PHIP	PHIP	protein_coding	4178.6	34.29	WDR11	HGNC:13831	multiple	cytoplasm|nucleus	FALSE	1.90071	FALSE
0	1.0888	0.946	0.748	0	parse	BRAF	ENSG00000157764	BRAF	BRAF	protein_coding	3036.1	38	BRAF	HGNC:1097	cytoplasm	cytoplasm	FALSE	6.64836	FALSE
0	1.08831	0.616	0.29	0	parse	SEMA4D	ENSG00000187764	SEMA4D	SEMA4D	protein_coding	2272.38	51.34	SEMA4D	HGNC:10732	multiple	nucleus|plasmamembrane|secreted	TRUE	1.38976	FALSE
0	1.0875	0.783	0.527	0	parse	RCOR1	ENSG00000089902	RCOR1	RCOR1	protein_coding	1713.75	43.49	RCOR1	HGNC:17441	nucleus	nucleus	FALSE	2.99386	TRUE
0	1.08728	0.344	0.197	0	parse	FMN1	ENSG00000248905	FMN1	FMN1	protein_coding	3447.77	39.64	FMN1	HGNC:3768	multiple	cytoplasm|nucleus	FALSE	1.32504	FALSE
0	1.08692	0.594	0.349	0	parse	TCP11L2	ENSG00000166046	TCP11L2	TCP11L2	protein_coding	1156	42.31	TCP11L2	HGNC:28627	nucleus	nucleus	FALSE	1.77481	FALSE
0	1.08682	0.586	0.305	0	parse	NABP1	ENSG00000173559	NABP1	NABP1	protein_coding	5715.94	38.45	NABP1	HGNC:26232	nucleus	nucleus	FALSE	1.83566	FALSE
0	1.08539	0.777	0.438	0	parse	CSNK1A1	ENSG00000113712	CSNK1A1	CSNK1A1	protein_coding	2280.47	39.26	CSNK1A1	HGNC:2451	multiple	cytoplasm|nucleus	FALSE	2.12496	FALSE
0	1.08303	0.819	0.502	0	parse	ATP11B	ENSG00000058063	ATP11B	ATP11B	protein_coding	2023.7	36.02	ATP11B	HGNC:13553	multiple	endoplasmicreticulum|endosome|plasmamembrane	FALSE	2.46106	FALSE
0	1.0826	0.56	0.284	0	parse	SGMS1	ENSG00000198964	SGMS1	SGMS1	protein_coding	1372	39.37	SGMS1	HGNC:29799	multiple	golgiapparatus|golgiapparatusmembrane|nucleus|plasmamembrane	FALSE	1.59774	FALSE
0	1.08174	0.551	0.159	0	parse	RBM14	ENSG00000239306	RBM14	RBM14	protein_coding	1228.22	49.61	RBM14	HGNC:14219	multiple	cytoplasm|nucleus	FALSE	1.00055	FALSE
0	1.08174	0.778	0.455	0	parse	RB1CC1	ENSG00000023287	RB1CC1	RB1CC1	protein_coding	1876.5	37.73	RB1CC1	HGNC:15574	multiple	cytoplasm|nucleus	FALSE	2.15278	FALSE
0	1.0816	0.851	0.587	0	parse	EPB41	ENSG00000159023	EPB41	EPB41	protein_coding	3548.07	41.87	EPB41	HGNC:3377	multiple	cytoplasm|nucleus	FALSE	2.89285	FALSE
0	1.08115	0.536	0.358	0	parse	MLLT3	ENSG00000171843	MLLT3	MLLT3	protein_coding	1722	37.12	MLLT3	HGNC:7136	nucleus	nucleus	FALSE	2.00077	FALSE
0	1.07955	0.415	0.025	0	parse	MFSD14A	ENSG00000156875	MFSD14A	MFSD14A	protein_coding	1623	39.5	HIAT1	HGNC:23363	vacuolemembrane	vacuolemembrane	FALSE	0.687908	FALSE
0	1.07866	0.811	0.542	0	parse	ATF7IP	ENSG00000171681	ATF7IP	ATF7IP	protein_coding	2104.21	36.09	ATF7IP	HGNC:20092	nucleus	nucleus	FALSE	2.99652	FALSE
0	1.07789	0.668	0.361	0	parse	SLC4A7	ENSG00000033867	SLC4A7	SLC4A7	protein_coding	4164.89	36.85	SLC4A7	HGNC:11033	plasmamembrane	plasmamembrane	FALSE	1.76104	FALSE
0	1.07746	0.554	0.283	0	parse	HIPK2	ENSG00000064393	HIPK2	HIPK2	protein_coding	7411.67	45.66	HIPK2	HGNC:14402	multiple	cytoplasm|nucleus	FALSE	1.60986	FALSE
0	1.07599	0.711	0.421	0	parse	TCF12	ENSG00000140262	TCF12	TCF12	protein_coding	1646.71	37.17	TCF12	HGNC:11623	nucleus	nucleus	FALSE	2.18879	TRUE
0	1.07496	0.559	0.336	0	parse	SSBP2	ENSG00000145687	SSBP2	SSBP2	protein_coding	1751.15	35.96	SSBP2	HGNC:15831	nucleus	nucleus	FALSE	2.00055	FALSE
0	1.0745	0.657	0.462	0	parse	SNX9	ENSG00000130340	SNX9	SNX9	protein_coding	3655	42.45	SNX9	HGNC:14973	multiple	cytoplasm|golgiapparatus	FALSE	3.05714	FALSE
0	1.07412	0.804	0.493	0	parse	NCOR1	ENSG00000141027	NCOR1	NCOR1	protein_coding	3292.48	39.71	NCOR1	HGNC:7672	multiple	cytoplasm|nucleus	FALSE	2.27663	TRUE
0	1.07372	0.56	0.256	0	parse	NBAS	ENSG00000151779	NBAS	NBAS	protein_coding	2981	38.12	NBAS	HGNC:15625	multiple	cytoplasm|mitochondrion	FALSE	1.32941	FALSE
0	1.07296	0.463	0.249	0	parse	FER	ENSG00000151422	FER	FER	protein_coding	2475.11	35.73	FER	HGNC:3655	multiple	cytoplasm|nucleus	FALSE	1.53059	FALSE
0	1.07282	0.576	0.214	0	parse	TRRAP	ENSG00000196367	TRRAP	TRRAP	protein_coding	6181.07	46.32	TRRAP	HGNC:12347	multiple	mitochondrion|nucleus|secreted	FALSE	1.18204	FALSE
0	1.07259	0.758	0.427	0	parse	DHX9	ENSG00000135829	DHX9	DHX9	protein_coding	1409.25	38.22	DHX9	HGNC:2750	multiple	cytoplasm|nucleus	FALSE	1.8772	FALSE
0	1.07224	0.684	0.407	0	parse	ABCC1	ENSG00000103222	ABCC1	ABCC1	protein_coding	3855	48.52	ABCC1	HGNC:51	multiple	cytoplasm|lysosome|plasmamembrane	FALSE	1.94872	FALSE
0	1.07031	0.93	0.729	0	parse	USP15	ENSG00000135655	USP15	USP15	protein_coding	2279.58	34.93	USP15	HGNC:12613	multiple	cytoplasm|nucleus	FALSE	4.47649	FALSE
0	1.06923	0.297	0.005	0	parse	ENSG00000260517	ENSG00000260517	NA		lncRNA	1312.5	51.44	NA	NA	NA	NA	FALSE	0.700852	FALSE
0	1.06633	0.698	0.453	0	parse	LYST	ENSG00000143669	LYST	LYST	protein_coding	3873.57	37.77	LYST	HGNC:1968	multiple	cytoplasm|lysosome	FALSE	2.59752	FALSE
0	1.06484	0.746	0.489	0	parse	ATP1A1	ENSG00000163399	ATP1A1	ATP1A1	protein_coding	1540.18	44.46	ATP1A1	HGNC:799	multiple	melanosome|mitochondrion|plasmamembrane	FALSE	2.31442	FALSE
0	1.06449	0.741	0.599	0	parse	ABLIM1	ENSG00000099204	ABLIM1	ABLIM1	protein_coding	2980.87	42.03	ABLIM1	HGNC:78	nucleus	nucleus	FALSE	4.12579	FALSE
0	1.06309	0.402	0.036	0	parse	LY75	ENSG00000054219	LY75	LY75	protein_coding	2934	37.97	LY75	HGNC:6729	plasmamembrane	plasmamembrane	TRUE	0.700243	FALSE
0	1.06301	0.809	0.658	0	parse	PITPNC1	ENSG00000154217	PITPNC1	PITPNC1	protein_coding	2682	44.62	PITPNC1	HGNC:21045	cytoplasm	cytoplasm	FALSE	4.64288	FALSE
0	1.06272	0.445	0.058	0	parse	MED26	ENSG00000105085	MED26	MED26	protein_coding	1543.43	52.52	MED26	HGNC:2376	nucleus	nucleus	FALSE	0.753513	FALSE
0	1.06255	0.827	0.496	0	parse	YTHDC1	ENSG00000083896	YTHDC1	YTHDC1	protein_coding	2072.86	35.4	YTHDC1	HGNC:30626	multiple	cytoplasm|nucleus	FALSE	2.19582	FALSE
0	1.06172	0.734	0.484	0	parse	BBX	ENSG00000114439	BBX	BBX	protein_coding	1586.54	36.95	BBX	HGNC:14422	nucleus	nucleus	FALSE	2.29057	TRUE
0	1.06169	0.734	0.427	0	parse	AP3B1	ENSG00000132842	AP3B1	AP3B1	protein_coding	3288.52	36.54	AP3B1	HGNC:566	multiple	cytoplasm|golgiapparatus|nucleus	FALSE	2.10117	FALSE
0	1.0608	0.789	0.503	0	parse	STAG2	ENSG00000101972	STAG2	STAG2	protein_coding	3088.34	39.19	STAG2	HGNC:11355	multiple	cytoplasm|nucleus	FALSE	2.39258	FALSE
0	1.06011	0.963	0.819	0	parse	JAK1	ENSG00000162434	JAK1	JAK1	protein_coding	4203.26	42.71	JAK1	HGNC:6190	cytoplasm	cytoplasm	FALSE	5.90093	FALSE
0	1.05972	0.612	0.368	0	parse	RFTN1	ENSG00000131378	RFTN1	RFTN1	protein_coding	1058.75	43.5	RFTN1	HGNC:30278	nucleus	nucleus	FALSE	2.01643	FALSE
0	1.05942	0.42	0.161	0	parse	SFMBT1	ENSG00000163935	SFMBT1	SFMBT1	protein_coding	1109.25	40.71	SFMBT1	HGNC:20255	nucleus	nucleus	FALSE	1.01554	FALSE
0	1.05918	0.652	0.342	0	parse	CNTRL	ENSG00000119397	CNTRL	CNTRL	protein_coding	3487.68	38.94	CNTRL	HGNC:1858	cytoplasm	cytoplasm	FALSE	1.66551	FALSE
0	1.05741	0.68	0.387	0	parse	AGTPBP1	ENSG00000135049	AGTPBP1	AGTPBP1	protein_coding	2565.5	36.66	AGTPBP1	HGNC:17258	multiple	cytoplasm|nucleus	FALSE	2.08768	FALSE
0	1.05694	0.534	0.134	0	parse	LENG8	ENSG00000167615	LENG8	LENG8	protein_coding	2258.22	58.96	LENG8	HGNC:15500	nucleus	nucleus	FALSE	0.932072	FALSE
0	1.0564	0.969	0.806	0	parse	ARID4B	ENSG00000054267	ARID4B	ARID4B	protein_coding	3188.38	39.95	ARID4B	HGNC:15550	multiple	cytoplasm|nucleus	FALSE	6.14797	TRUE
0	1.05639	0.499	0.204	0	parse	SMAD7	ENSG00000101665	SMAD7	SMAD7	protein_coding	1258.62	52.17	SMAD7	HGNC:6773	multiple	cytoplasm|nucleus	FALSE	1.16844	TRUE
0	1.05551	0.625	0.366	0	parse	SPIDR	ENSG00000164808	SPIDR	SPIDR	protein_coding	1473.61	40.76	SPIDR	HGNC:28971	nucleus	nucleus	FALSE	2.23061	FALSE
0	1.05465	0.638	0.41	0	parse	FOXO3	ENSG00000118689	FOXO3	FOXO3	protein_coding	5719	41.71	FOXO3	HGNC:3821	multiple	cytoplasm|nucleus	FALSE	2.64814	TRUE
0	1.05341	0.528	0.317	0	parse	COMMD10	ENSG00000145781	COMMD10	COMMD10	protein_coding	973.429	37.45	COMMD10	HGNC:30201	nucleus	nucleus	FALSE	1.769	FALSE
0	1.05279	0.552	0.181	0	parse	EP400	ENSG00000183495	EP400	EP400	protein_coding	4187.11	47.45	EP400	HGNC:11958	nucleus	nucleus	FALSE	1.03861	FALSE
0	1.05269	0.774	0.537	0	parse	ADD3	ENSG00000148700	ADD3	ADD3	protein_coding	1041.9	38.65	ADD3	HGNC:245	multiple	cytoplasm|nucleus	FALSE	2.5146	FALSE
0	1.05269	0.746	0.466	0	parse	IDS	ENSG00000010404	IDS	IDS	protein_coding	1841.75	45.34	IDS	HGNC:5389	lysosome	lysosome	FALSE	2.27398	FALSE
0	1.05158	0.788	0.487	0	parse	ERBIN	ENSG00000112851	ERBIN	ERBIN	protein_coding	5316.23	38.1	ERBB2IP	HGNC:15842	multiple	cytoplasm|nucleus	FALSE	2.39042	FALSE
0	1.04968	0.499	0.353	0	parse	PHACTR2	ENSG00000112419	PHACTR2	PHACTR2	protein_coding	2712.58	40.02	PHACTR2	HGNC:20956	cytoplasm	cytoplasm	FALSE	2.09437	FALSE
0	1.04932	0.331	0.008	0	parse	PRORP	ENSG00000100890	PRORP	PRORP	protein_coding	2019.73	40.29	KIAA0391	HGNC:19958	mitochondrion	mitochondrion	FALSE	0.623742	FALSE
0	1.04908	0.647	0.302	0	parse	SKP1	ENSG00000113558	SKP1	SKP1	protein_coding	1583.54	41.17	SKP1	HGNC:10899	multiple	cytoplasm|nucleus	FALSE	1.36099	FALSE
0	1.04888	0.551	0.246	0	parse	WDR7	ENSG00000091157	WDR7	WDR7	protein_coding	1762.17	36.24	WDR7	HGNC:13490	nucleus	nucleus	FALSE	1.30855	FALSE
0	1.04887	0.653	0.366	0	parse	ASCC3	ENSG00000112249	ASCC3	ASCC3	protein_coding	2966	34.11	ASCC3	HGNC:18697	multiple	cytoplasm|nucleus	FALSE	1.75467	FALSE
0	1.04861	0.692	0.389	0	parse	CYFIP2	ENSG00000055163	CYFIP2	CYFIP2	protein_coding	1838.64	44.29	CYFIP2	HGNC:13760	cytoplasm	cytoplasm	FALSE	1.69897	FALSE
0	1.04859	0.551	0.262	0	parse	MTR	ENSG00000116984	MTR	MTR	protein_coding	5332.53	40.64	MTR	HGNC:7468	cytoplasm	cytoplasm	FALSE	1.29981	FALSE
0	1.04835	0.74	0.428	0	parse	MARCHF6	ENSG00000145495	MARCHF6	MARCHF6	protein_coding	1890.2	39.32	MARCH6	HGNC:30550	endoplasmicreticulummembrane	endoplasmicreticulummembrane	FALSE	1.94673	FALSE
0	1.04767	0.439	0.192	0	parse	SLC39A8	ENSG00000138821	SLC39A8	SLC39A8	protein_coding	2488.82	38.16	SLC39A8	HGNC:20862	multiple	endosome|lysosome	FALSE	1.14736	FALSE
0	1.04713	0.658	0.377	0	parse	FNDC3A	ENSG00000102531	FNDC3A	FNDC3A	protein_coding	4504.83	37.08	FNDC3A	HGNC:20296	nucleus	nucleus	FALSE	2.0468	FALSE
0	1.04702	0.601	0.286	0	parse	USP25	ENSG00000155313	USP25	USP25	protein_coding	2283.7	35.42	USP25	HGNC:12624	cytoplasm	cytoplasm	FALSE	1.461	FALSE
0	1.04682	0.532	0.16	0	parse	FAM193A	ENSG00000125386	FAM193A	FAM193A	protein_coding	3723.82	45.62	FAM193A	HGNC:16822	cytoplasm	cytoplasm	FALSE	0.999945	FALSE
0	1.04617	0.602	0.279	0	parse	EFR3A	ENSG00000132294	EFR3A	EFR3A	protein_coding	2111.12	35.32	EFR3A	HGNC:28970	nucleus	nucleus	FALSE	1.37482	FALSE
0	1.04458	0.8	0.485	0	parse	TRA2B	ENSG00000136527	TRA2B	TRA2B	protein_coding	1743.73	38.67	TRA2B	HGNC:10781	multiple	cytoplasm|mitochondrion|nucleus	FALSE	2.12557	FALSE
0	1.04387	0.814	0.527	0	parse	AKAP9	ENSG00000127914	AKAP9	AKAP9	protein_coding	8929.59	36.73	AKAP9	HGNC:379	multiple	cytoplasm|golgiapparatus	FALSE	2.51671	FALSE
0	1.04338	0.684	0.394	0	parse	DYM	ENSG00000141627	DYM	DYM	protein_coding	1398.8	38.56	DYM	HGNC:21317	multiple	cytoplasm|golgiapparatus	FALSE	1.85557	FALSE
0	1.04243	0.565	0.26	0	parse	ARHGEF7	ENSG00000102606	ARHGEF7	ARHGEF7	protein_coding	2713.05	44.55	ARHGEF7	HGNC:15607	cytoplasm	cytoplasm	FALSE	1.31491	FALSE
0	1.04235	0.604	0.245	0	parse	SREK1	ENSG00000153914	SREK1	SREK1	protein_coding	2464.19	35.5	SREK1	HGNC:17882	nucleus	nucleus	FALSE	1.21081	FALSE
0	1.04145	0.626	0.27	0	parse	ZZEF1	ENSG00000074755	ZZEF1	ZZEF1	protein_coding	2785.55	44.49	ZZEF1	HGNC:29027	golgiapparatus	golgiapparatus	FALSE	1.34279	FALSE
0	1.04129	0.628	0.25	0	parse	DHX15	ENSG00000109606	DHX15	DHX15	protein_coding	1341.7	37.26	DHX15	HGNC:2738	nucleus	nucleus	FALSE	1.22751	FALSE
0	1.04091	0.656	0.332	0	parse	TOP2B	ENSG00000077097	TOP2B	TOP2B	protein_coding	3611.08	35.14	TOP2B	HGNC:11990	multiple	cytoplasm|nucleus	FALSE	1.52124	FALSE
0	1.04068	0.75	0.475	0	parse	FAF1	ENSG00000185104	FAF1	FAF1	protein_coding	2597	38.27	FAF1	HGNC:3578	multiple	cytoplasm|nucleus	FALSE	2.41581	FALSE
0	1.04009	0.739	0.414	0	parse	MED13	ENSG00000108510	MED13	MED13	protein_coding	2514.17	38.73	MED13	HGNC:22474	nucleus	nucleus	FALSE	1.97538	FALSE
0	1.04004	0.909	0.732	0	parse	OSBPL8	ENSG00000091039	OSBPL8	OSBPL8	protein_coding	2051.11	36.48	OSBPL8	HGNC:16396	mitochondrion	mitochondrion	FALSE	4.86658	FALSE
0	1.03895	0.516	0.212	0	parse	VPS13A	ENSG00000197969	VPS13A	VPS13A	protein_coding	4561.62	35.88	VPS13A	HGNC:1908	nucleus	nucleus	FALSE	1.14537	FALSE
0	1.03778	0.623	0.333	0	parse	BIRC2	ENSG00000110330	BIRC2	BIRC2	protein_coding	1661.77	38.86	BIRC2	HGNC:590	multiple	cytoplasm|nucleus	FALSE	1.563	FALSE
0	1.03741	0.53	0.197	0	parse	TCF20	ENSG00000100207	TCF20	TCF20	protein_coding	5087.14	49.75	TCF20	HGNC:11631	multiple	cytoplasm|nucleus	FALSE	1.06981	FALSE
0	1.03669	0.909	0.765	0	parse	LRRFIP1	ENSG00000124831	LRRFIP1	LRRFIP1	protein_coding	1919.18	45.52	LRRFIP1	HGNC:6702	multiple	cytoplasm|nucleus	FALSE	5.89534	TRUE
0	1.03642	0.555	0.17	0	parse	GAK	ENSG00000178950	GAK	GAK	protein_coding	1663.55	56.5	GAK	HGNC:4113	multiple	cytoplasm|endoplasmicreticulum|golgiapparatus|plasmamembrane	FALSE	1.02168	FALSE
0	1.03621	0.481	0.257	0	parse	EXOC6B	ENSG00000144036	EXOC6B	EXOC6B	protein_coding	2062.22	37.12	EXOC6B	HGNC:17085	nucleus	nucleus	FALSE	1.41398	FALSE
0	1.03535	0.669	0.352	0	parse	SCAF8	ENSG00000213079	SCAF8	SCAF8	protein_coding	2734.17	37.63	SCAF8	HGNC:20959	nucleus	nucleus	FALSE	1.59774	FALSE
0	1.033	0.733	0.441	0	parse	UBR1	ENSG00000159459	UBR1	UBR1	protein_coding	1544.25	39.81	UBR1	HGNC:16808	cytoplasm	cytoplasm	FALSE	2.10482	FALSE
0	1.03282	0.603	0.412	0	parse	TC2N	ENSG00000165929	TC2N	TC2N	protein_coding	2510.14	37.97	TC2N	HGNC:19859	nucleus	nucleus	FALSE	2.03103	FALSE
0	1.03276	0.495	0.302	0	parse	TRPS1	ENSG00000104447	TRPS1	TRPS1	protein_coding	3398.75	35.81	TRPS1	HGNC:12340	nucleus	nucleus	FALSE	1.79268	TRUE
0	1.03222	0.39	0.017	0	parse	ZNF410	ENSG00000119725	ZNF410	ZNF410	protein_coding	1366.43	41.75	ZNF410	HGNC:20144	multiple	cytoplasm|nucleus	FALSE	0.638068	TRUE
0	1.03196	0.748	0.464	0	parse	COG5	ENSG00000164597	COG5	COG5	protein_coding	1864.3	37.09	COG5	HGNC:14857	multiple	cytoplasm|golgiapparatus	FALSE	2.28421	FALSE
0	1.03056	0.646	0.318	0	parse	PRKAR1A	ENSG00000108946	PRKAR1A	PRKAR1A	protein_coding	2813.46	41.97	PRKAR1A	HGNC:9388	cytoplasm	cytoplasm	FALSE	1.50371	FALSE
0	1.02786	0.615	0.421	0	parse	ITK	ENSG00000113263	ITK	ITK	protein_coding	2112.82	41.46	ITK	HGNC:6171	multiple	cytoplasm|nucleus	FALSE	2.24112	FALSE
0	1.02765	0.707	0.404	0	parse	TBC1D15	ENSG00000121749	TBC1D15	TBC1D15	protein_coding	1350.88	37.01	TBC1D15	HGNC:25694	cytoplasm	cytoplasm	FALSE	1.75268	FALSE
0	1.02762	0.686	0.454	0	parse	LINC01619	ENSG00000257242	LINC01619	LINC01619	lncRNA	1302.92	38.41	C12orf79	HGNC:27409	secreted	secreted	FALSE	2.57036	FALSE
0	1.0274	0.868	0.623	0	parse	FBXO11	ENSG00000138081	FBXO11	FBXO11	protein_coding	3115.89	39.63	FBXO11	HGNC:13590	nucleus	nucleus	FALSE	4.03214	FALSE
0	1.0274	0.868	0.623	0	parse	FBXO11	ENSG00000138081	FBXO11	FBXO11	protein_coding	3115.89	39.63	PRMT9	HGNC:25099	cytoplasm	cytoplasm	FALSE	4.03214	FALSE
0	1.02592	0.717	0.439	0	parse	APLP2	ENSG00000084234	APLP2	APLP2	protein_coding	1323.96	43.97	APLP2	HGNC:598	plasmamembrane	plasmamembrane	FALSE	2.47339	FALSE
0	1.02592	0.717	0.439	0	parse	APLP2	ENSG00000084234	APLP2	APLP2	protein_coding	1323.96	43.97	APPL2	HGNC:18242	multiple	endosome|nucleus	FALSE	2.47339	FALSE
0	1.02568	0.729	0.474	0	parse	MAP4K4	ENSG00000071054	MAP4K4	MAP4K4	protein_coding	3577.83	41.04	MAP4K4	HGNC:6866	cytoplasm	cytoplasm	FALSE	2.65544	FALSE
0	1.02531	0.606	0.381	0	parse	CAMK2D	ENSG00000145349	CAMK2D	CAMK2D	protein_coding	3963.76	36.23	CAMK2D	HGNC:1462	multiple	cytoplasm|nucleus	FALSE	1.99309	FALSE
0	1.02468	0.602	0.298	0	parse	TFRC	ENSG00000072274	TFRC	TFRC	protein_coding	3941.95	42.38	TFRC	HGNC:11763	multiple	endosome|melanosome|mitochondrion|nucleus|plasmamembrane|secreted	TRUE	1.46958	FALSE
0	1.023	0.704	0.5	0	parse	ADK	ENSG00000156110	ADK	ADK	protein_coding	1505.07	37.43	ADK	HGNC:257	cytoplasm	cytoplasm	FALSE	3.06677	FALSE
0	1.022	0.743	0.556	0	parse	TTC3	ENSG00000182670	TTC3	TTC3	protein_coding	4261.69	38.7	TTC3	HGNC:12393	nucleus	nucleus	FALSE	2.80645	FALSE
0	1.02146	0.992	0.954	0	parse	PABPC1	ENSG00000070756	PABPC1	PABPC1	protein_coding	2116.53	40.75	PABPC1	HGNC:8554	multiple	cytoplasm|nucleus	FALSE	12.7944	FALSE
0	1.02142	0.632	0.313	0	parse	NIN	ENSG00000100503	NIN	NIN	protein_coding	4077.77	41.16	NIN	HGNC:14906	cytoplasm	cytoplasm	FALSE	1.50658	FALSE
0	1.02	0.595	0.3	0	parse	RNF138	ENSG00000134758	RNF138	RNF138	protein_coding	1046.78	40.1	RNF138	HGNC:17765	nucleus	nucleus	FALSE	1.37819	FALSE
0	1.01903	0.445	0.274	0	parse	CAMKMT	ENSG00000143919	CAMKMT	CAMKMT	protein_coding	743.2	37.93	CAMKMT	HGNC:26276	multiple	cytoplasm|golgiapparatus|nucleus	FALSE	1.55897	FALSE
0	1.01732	0.496	0.262	0	parse	IL21R	ENSG00000103522	IL21R	IL21R	protein_coding	2139.5	47.1	IL21R	HGNC:6006	plasmamembrane	plasmamembrane	TRUE	1.43196	FALSE
0	1.017	0.575	0.27	0	parse	TMEM181	ENSG00000146433	TMEM181	TMEM181	protein_coding	5246.5	47.37	TMEM181	HGNC:20958	NA	NA	FALSE	1.34572	FALSE
0	1.01503	0.608	0.313	0	parse	LMBR1	ENSG00000105983	LMBR1	LMBR1	protein_coding	1491.15	39.05	LMBR1	HGNC:13243	plasmamembrane	plasmamembrane	FALSE	1.50221	FALSE
0	1.01452	0.705	0.474	0	parse	HECTD1	ENSG00000092148	HECTD1	HECTD1	protein_coding	4152.4	39.35	HECTD1	HGNC:20157	cytoplasm	cytoplasm	FALSE	2.67773	FALSE
0	1.01411	0.351	0.104	0	parse	KCNQ1	ENSG00000053918	KCNQ1	KCNQ1	protein_coding	1349.86	51.55	KCNQ1	HGNC:6294	plasmamembrane	plasmamembrane	FALSE	0.843069	FALSE
0	1.01286	0.534	0.218	0	parse	PTK2B	ENSG00000120899	PTK2B	PTK2B	protein_coding	1553.29	46.91	PTK2B	HGNC:9612	multiple	cytoplasm|nucleus	FALSE	1.27	FALSE
0	1.01228	0.343	0.025	0	parse	SPECC1L	ENSG00000100014	SPECC1L	SPECC1L	protein_coding	3469.25	42.29	SPECC1L	HGNC:29022	cytoplasm	cytoplasm	FALSE	0.633643	FALSE
0	1.01087	0.582	0.289	0	parse	AFF1	ENSG00000172493	AFF1	AFF1	protein_coding	3260.75	41.18	AFF1	HGNC:7135	nucleus	nucleus	FALSE	1.44175	TRUE
0	1.01081	0.833	0.598	0	parse	TOP1	ENSG00000198900	TOP1	TOP1	protein_coding	4635.67	39.86	TOP1	HGNC:11986	multiple	cytoplasm|nucleus	FALSE	2.81436	FALSE
0	1.01077	0.688	0.402	0	parse	PPP2R2A	ENSG00000221914	PPP2R2A	PPP2R2A	protein_coding	1231.71	37.6	PPP2R2A	HGNC:9304	multiple	cytoplasm|nucleus	FALSE	1.80584	FALSE
0	1.01063	0.563	0.344	0	parse	MBD5	ENSG00000204406	MBD5	MBD5	protein_coding	2044.27	36.28	MBD5	HGNC:20444	nucleus	nucleus	FALSE	1.84113	FALSE
0	1.00975	0.441	0.241	0	parse	EXT1	ENSG00000182197	EXT1	EXT1	protein_coding	3005.4	41.16	EXT1	HGNC:3512	multiple	endoplasmicreticulum|endoplasmicreticulummembrane|golgiapparatus|golgiapparatusmembrane	FALSE	1.72171	FALSE
0	1.00905	0.501	0.163	0	parse	NCOR2	ENSG00000196498	NCOR2	NCOR2	protein_coding	2508.88	57.38	NCOR2	HGNC:7673	multiple	cytoplasm|nucleus	FALSE	1.04973	TRUE
0	1.00741	0.695	0.373	0	parse	NLRP1	ENSG00000091592	NLRP1	NLRP1	protein_coding	3585.74	46.74	NLRP1	HGNC:14374	multiple	cytoplasm|nucleus	FALSE	1.74262	FALSE
0	1.00652	0.511	0.364	0	parse	SESN3	ENSG00000149212	SESN3	SESN3	protein_coding	2442.33	35.27	SESN3	HGNC:23060	nucleus	nucleus	FALSE	2.13082	FALSE
0	1.00584	0.673	0.477	0	parse	CCNY	ENSG00000108100	CCNY	CCNY	protein_coding	2208	43.24	CCNY	HGNC:23354	multiple	cytoplasm|nucleus	FALSE	2.14012	FALSE
0	1.00515	0.564	0.246	0	parse	KDM7A	ENSG00000006459	KDM7A	KDM7A	protein_coding	5929	39.15	KDM7A	HGNC:22224	nucleus	nucleus	FALSE	1.25025	FALSE
0	1.00511	0.713	0.469	0	parse	RPS6KA5	ENSG00000100784	RPS6KA5	RPS6KA5	protein_coding	5068.5	38.79	RPS6KA5	HGNC:10434	multiple	cytoplasm|nucleus	FALSE	2.30413	FALSE
0	1.00501	0.422	0.239	0	parse	MCTP2	ENSG00000140563	MCTP2	MCTP2	protein_coding	2739.89	38.26	MCTP2	HGNC:25636	cytoplasm	cytoplasm	FALSE	1.59841	FALSE
0	1.00384	0.626	0.308	0	parse	SUCO	ENSG00000094975	SUCO	SUCO	protein_coding	2929.9	36.42	SUCO	HGNC:1240	endoplasmicreticulummembrane	endoplasmicreticulummembrane	FALSE	1.37753	FALSE
0	1.00297	0.835	0.578	0	parse	PAN3	ENSG00000152520	NLRP6	PAN3	protein_coding	3425.5	37.49	NA	NA	NA	NA	FALSE	3.0036	FALSE
0	1.00204	0.737	0.408	0	parse	EP300	ENSG00000100393	EP300	EP300	protein_coding	2257.21	42.02	EP300	HGNC:3373	multiple	cytoplasm|nucleus	FALSE	1.81779	FALSE
0	1.00179	0.348	0	0	parse	ENSG00000214265	ENSG00000214265	NA		protein_coding	997	38.54	NA	NA	NA	NA	FALSE	0.549729	FALSE
0	1.00178	0.701	0.395	0	parse	SENP6	ENSG00000112701	SENP6	SENP6	protein_coding	2136.67	37.44	SENP6	HGNC:20944	multiple	cytoplasm|nucleus	FALSE	1.76137	FALSE
0	1.00082	0.376	0.095	0	parse	FAM222A	ENSG00000139438	FAM222A	FAM222A	protein_coding	2291	52.95	FAM222A	HGNC:25915	nucleus	nucleus	FALSE	0.78377	FALSE
0	1.00076	0.423	0.055	0	parse	DCAF8	ENSG00000132716	DCAF8	DCAF8	protein_coding	1497.94	42.25	DCAF8	HGNC:24891	multiple	cytoplasm|nucleus	FALSE	0.695818	FALSE
0	1.00074	0.482	0.174	0	parse	PLEC	ENSG00000178209	PLEC	PLEC	protein_coding	13238.8	63.62	PLEC	HGNC:9069	multiple	cytoplasm|mitochondrion|nucleus	FALSE	1.04641	FALSE
0	1.00032	0.625	0.284	0	parse	SFSWAP	ENSG00000061936	SFSWAP	SFSWAP	protein_coding	2330.36	46.45	SFSWAP	HGNC:10790	nucleus	nucleus	FALSE	1.28526	FALSE
0	1.00004	0.583	0.262	0	parse	XPO6	ENSG00000169180	XPO6	XPO6	protein_coding	913.696	43.81	XPO6	HGNC:19733	multiple	cytoplasm|nucleus	FALSE	1.20771	FALSE
1.65541106244583e-305	1.07352	0.406	0.212	4.89852687488347e-301	parse	ANTXR2	ENSG00000163297	ANTXR2	ANTXR2	protein_coding	2362.54	35.81	ANTXR2	HGNC:21732	multiple	cytoplasm|endoplasmicreticulum|endoplasmicreticulummembrane|plasmamembrane|secreted	FALSE	1.71435	FALSE
4.2227593372725e-267	1.09104	0.274	0.153	1.24955671549231e-262	parse	KCNQ5	ENSG00000185760	KCNQ5	KCNQ5	protein_coding	3105.07	37.35	KCNQ5	HGNC:6299	plasmamembrane	plasmamembrane	FALSE	1.49253	FALSE
1.47276074350087e-263	1.05777	0.345	0.219	4.35804631609341e-259	parse	ZC3H12B	ENSG00000102053	ZC3H12B	ZC3H12B	protein_coding	3521.4	38.22	ZC3H12B	HGNC:17407	cytoplasm	cytoplasm	FALSE	1.96349	FALSE
1.7291342172924e-257	1.03642	0.389	0.271	5.11668106238993e-253	parse	AUTS2	ENSG00000158321	AUTS2	AUTS2	protein_coding	2107.88	41.07	AUTS2	HGNC:14262	nucleus	nucleus	FALSE	2.39307	FALSE
4.37267841127162e-249	1.05707	0.465	0.327	1.29391926867939e-244	parse	NIBAN1	ENSG00000135842	NIBAN1	NIBAN1	protein_coding	2405.8	40.12	FAM129A	HGNC:16784	cytoplasm	cytoplasm	FALSE	3.0047	FALSE
2.26054489765703e-225	1.19889	0.571	0.397	6.68917840665691e-221	parse	ZEB2	ENSG00000169554	ZEB2	ZEB2	protein_coding	3537.34	38.58	ZEB2	HGNC:14881	nucleus	nucleus	FALSE	7.28322	TRUE
7.57450335745036e-95	1.26279	0.253	0.156	2.24137128850313e-90	parse	AFF3	ENSG00000144218	AFF3	AFF3	protein_coding	2047.57	41.69	AFF3	HGNC:6473	nucleus	nucleus	FALSE	2.87902	TRUE
3.41487728173233e-25	1.05427	0.144	0.095	1.01049633643742e-20	parse	BANK1	ENSG00000153064	BANK1	BANK1	protein_coding	2294.25	36.28	BANK1	HGNC:18233	cytoplasm	cytoplasm	FALSE	2.14122	FALSE
0	5.99394	0.999	0.104	0	10x	RPL41	ENSG00000229117	RPL41	RPL41	protein_coding	477.333	46.23	RPL41	HGNC:10354	nucleus	nucleus	FALSE	43.01	FALSE
0	5.3454	0.999	0.498	0	10x	RPL13	ENSG00000167526	RPL13	RPL13	protein_coding	1059.73	54.97	RPL13	HGNC:10303	multiple	mitochondrion|nucleus	FALSE	55.342	FALSE
0	5.28686	0.997	0.082	0	10x	RPL39	ENSG00000198918	RPL39	RPL39	protein_coding	903.333	46.07	RPL39	HGNC:10350	mitochondrion	mitochondrion	FALSE	25.6171	FALSE
0	5.26366	0.998	0.454	0	10x	RPS27	ENSG00000177954	RPS27	RPS27	protein_coding	502.6	45.91	RPS27	HGNC:10416	multiple	cytoplasm|nucleus	FALSE	46.9683	FALSE
0	5.23217	0.999	0.47	0	10x	RPLP1	ENSG00000137818	RPLP1	RPLP1	protein_coding	955.4	47.29	RPLP1	HGNC:10372	multiple	cytoplasm|mitochondrion|nucleus	FALSE	49.4524	FALSE
0	5.14697	0.999	0.476	0	10x	RPS18	ENSG00000231500	RPS18	RPS18	protein_coding	702.75	46.9	RPS18	HGNC:10401	multiple	cytoplasm|nucleus	FALSE	46.3253	FALSE
0	5.14549	0.998	0.349	0	10x	RPS14	ENSG00000164587	RPS14	RPS14	protein_coding	1321.25	48.3	RPS14	HGNC:10387	multiple	cytoplasm|nucleus	FALSE	36.6469	FALSE
0	5.00878	0.997	0.449	0	10x	RPL10	ENSG00000147403	RPL10	RPL10	protein_coding	1062.56	54.28	RPL10	HGNC:10298	multiple	cytoplasm|endoplasmicreticulum|nucleus	FALSE	39.2354	FALSE
0	4.96521	0.991	0.322	0	10x	MT-CO2	ENSG00000198712	MTCO2P12	MT-CO2	protein_coding	684	46.2	NA	NA	NA	NA	FALSE	30.3803	FALSE
0	4.95799	0.998	0.422	0	10x	RPS27A	ENSG00000143947	RPS27A	RPS27A	protein_coding	672.6	45.81	RPS27A	HGNC:10417	cytoplasm	cytoplasm	FALSE	35.7476	FALSE
0	4.95799	0.998	0.422	0	10x	RPS27A	ENSG00000143947	RPS27A	RPS27A	protein_coding	672.6	45.81	UBC	HGNC:12468	cytoplasm	cytoplasm	FALSE	35.7476	FALSE
0	4.91417	0.998	0.183	0	10x	RPS28	ENSG00000233927	RPS28	RPS28	protein_coding	1024.75	57.12	RPS28	HGNC:10418	cytoplasm	cytoplasm	FALSE	23.3516	FALSE
0	4.88814	0.999	0.465	0	10x	RPL30	ENSG00000156482	RPL30	RPL30	protein_coding	626.615	42.56	RPL30	HGNC:10333	cytoplasm	cytoplasm	FALSE	36.9532	FALSE
0	4.87314	0.998	0.617	0	10x	RPS12	ENSG00000112306	MRPS12	RPS12	protein_coding	571	42.19	NA	NA	NA	NA	FALSE	51.1192	FALSE
0	4.86708	0.998	0.473	0	10x	RPL32	ENSG00000144713	RPL32	RPL32	protein_coding	1048.62	47.37	RPL32	HGNC:10336	nucleus	nucleus	FALSE	37.3369	FALSE
0	4.84783	0.998	0.233	0	10x	RPL18A	ENSG00000105640	RPL18A	RPL18A	protein_coding	877.714	58.25	RPL18A	HGNC:10311	multiple	cytoplasm|nucleus	FALSE	24.2918	FALSE
0	4.81747	0.998	0.154	0	10x	RPS15	ENSG00000115268	RPS15	RPS15	protein_coding	634.308	62.72	RPS15	HGNC:10388	cytoplasm	cytoplasm	FALSE	20.5481	FALSE
0	4.79073	0.998	0.39	0	10x	RPS19	ENSG00000105372	RPS19	RPS19	protein_coding	767.875	53.32	RPS19	HGNC:10402	multiple	mitochondrion|nucleus	FALSE	30.2531	FALSE
0	4.78569	0.999	0.433	0	10x	RPL28	ENSG00000108107	RPL28	RPL28	protein_coding	1558.27	52.79	RPL28	HGNC:10330	nucleus	nucleus	FALSE	32.9786	FALSE
0	4.66388	0.99	0.454	0	10x	MT-CO3	ENSG00000198938	NA	MT-CO3	protein_coding	784	46.56	NA	NA	NA	NA	FALSE	31.5537	FALSE
0	4.64278	0.998	0.463	0	10x	RPS23	ENSG00000186468	RPS23	RPS23	protein_coding	1272.33	44.59	RPS23	HGNC:10410	nucleus	nucleus	FALSE	31.1845	FALSE
0	4.57483	0.997	0.261	0	10x	RPL18	ENSG00000063177	RPL18	RPL18	protein_coding	1050.94	55.98	RPL18	HGNC:10310	multiple	cytoplasm|mitochondrion|nucleus	FALSE	20.9084	FALSE
0	4.56068	0.999	0.503	0	10x	RPS2	ENSG00000140988	RPS2	RPS2	protein_coding	898.824	57.61	RPS2	HGNC:10404	multiple	cytoplasm|mitochondrion|nucleus	FALSE	32.1176	FALSE
0	4.55817	0.998	0.523	0	10x	RPS3A	ENSG00000145425	RPS3A	RPS3A	protein_coding	764.929	41.26	RPS3A	HGNC:10421	multiple	cytoplasm|nucleus	FALSE	32.4585	FALSE
0	4.55129	0.998	0.467	0	10x	RPS15A	ENSG00000134419	RPS15A	RPS15A	protein_coding	1090.15	46.41	RPS15A	HGNC:10389	cytoplasm	cytoplasm	FALSE	29.5378	FALSE
0	4.54617	0.998	0.171	0	10x	FAU	ENSG00000149806	FAU	FAU	protein_coding	689.556	53.42	FAU	HGNC:3597	nucleus	nucleus	FALSE	17.3733	FALSE
0	4.52309	0.985	0.432	0	10x	MT-ATP6	ENSG00000198899	NA	MT-ATP6	protein_coding	681	44.2	NA	NA	NA	NA	FALSE	27.0824	FALSE
0	4.49946	0.998	0.509	0	10x	RPS4X	ENSG00000198034	RPS4X	RPS4X	protein_coding	970.6	46.38	RPS4X	HGNC:10424	multiple	cytoplasm|nucleus	FALSE	31.0392	FALSE
0	4.48833	0.998	0.566	0	10x	RPL34	ENSG00000109475	RPL34	RPL34	protein_coding	899	41.51	RPL34	HGNC:10340	multiple	mitochondrion|nucleus	FALSE	34.2723	FALSE
0	4.44456	0.998	0.515	0	10x	RPS8	ENSG00000142937	RPS8	RPS8	protein_coding	799.25	55.11	RPS8	HGNC:10441	multiple	cytoplasm|nucleus	FALSE	30.8084	FALSE
0	4.43903	0.98	0.102	0	10x	MT-ND3	ENSG00000198840	NA	MT-ND3	protein_coding	346	40.17	NA	NA	NA	NA	FALSE	14.5806	FALSE
0	4.43219	0.996	0.189	0	10x	RPS21	ENSG00000171858	RPS21	RPS21	protein_coding	521.6	59.45	RPS21	HGNC:10409	cytoplasm	cytoplasm	FALSE	16.7471	FALSE
0	4.40818	0.998	0.422	0	10x	RPL26	ENSG00000161970	RPL26	RPL26	protein_coding	582.769	43.8	RPL26	HGNC:10327	cytoplasm	cytoplasm	FALSE	24.5161	FALSE
0	4.39359	0.998	0.424	0	10x	RPL37	ENSG00000145592	RPL37	RPL37	protein_coding	1688	42.62	RPL37	HGNC:10347	cytoplasm	cytoplasm	FALSE	24.4562	FALSE
0	4.36532	0.998	0.336	0	10x	RPL23A	ENSG00000198242	RPL23A	RPL23A	protein_coding	633.333	49.55	RPL23A	HGNC:10317	multiple	cytoplasm|nucleus	FALSE	20.3968	FALSE
0	4.33658	0.994	0.181	0	10x	RPL36	ENSG00000130255	RPL36	RPL36	protein_coding	578.25	58.81	RPL36	HGNC:13631	cytoplasm	cytoplasm	FALSE	15.2817	FALSE
0	4.31375	0.998	0.57	0	10x	RPL19	ENSG00000108298	RPL19	RPL19	protein_coding	1244.23	49.65	RPL19	HGNC:10312	cytoplasm	cytoplasm	FALSE	30.0708	FALSE
0	4.30233	0.997	0.222	0	10x	RPL29	ENSG00000162244	RPL29	RPL29	protein_coding	705	53.83	RPL29	HGNC:10331	multiple	cytoplasm|mitochondrion|nucleus	FALSE	16.1361	FALSE
0	4.20137	0.997	0.449	0	10x	RPS29	ENSG00000213741	RPS29	RPS29	protein_coding	1486	43.43	RPS29	HGNC:10419	cytoplasm	cytoplasm	FALSE	22.2514	FALSE
0	4.19998	0.996	0.385	0	10x	RPS13	ENSG00000110700	RPS13	RPS13	protein_coding	586.6	46.06	RPS13	HGNC:10386	nucleus	nucleus	FALSE	19.8887	FALSE
0	4.18752	0.998	0.592	0	10x	RPS3	ENSG00000149273	RPS3	RPS3	protein_coding	878.4	48.5	RPS3	HGNC:10420	multiple	cytoplasm|nucleus	FALSE	28.4949	FALSE
0	4.15622	0.997	0.381	0	10x	RPL27A	ENSG00000166441	RPL27A	RPL27A	protein_coding	912.5	50.4	RPL27A	HGNC:10329	multiple	mitochondrion|nucleus	FALSE	19.3689	FALSE
0	4.15088	0.995	0.278	0	10x	RPS10	ENSG00000124614	RPS10	RPS10	protein_coding	781.556	47.38	RPS10	HGNC:10383	multiple	cytoplasm|nucleus	FALSE	15.8621	FALSE
0	4.1413	0.998	0.634	0	10x	RPL11	ENSG00000142676	RPL11	RPL11	protein_coding	919.667	46.35	RPL11	HGNC:10301	multiple	mitochondrion|nucleus	FALSE	30.9608	FALSE
0	4.13005	0.997	0.35	0	10x	RPL12	ENSG00000197958	RPL12	RPL12	protein_coding	923.2	51.25	RPL12	HGNC:10302	multiple	mitochondrion|nucleus	FALSE	17.7594	FALSE
0	4.08743	0.986	0.514	0	10x	MT-CYB	ENSG00000198727	NA	MT-CYB	protein_coding	1141	46.28	NA	NA	NA	NA	FALSE	22.9747	FALSE
0	4.08136	0.995	0.261	0	10x	RPL8	ENSG00000161016	RPL8	RPL8	protein_coding	770.143	60.89	RPL8	HGNC:10368	multiple	cytoplasm|mitochondrion|nucleus	FALSE	14.5656	FALSE
0	4.07967	0.996	0.186	0	10x	UBA52	ENSG00000221983	UBA52	UBA52	protein_coding	798.786	53.24	UBA52	HGNC:12458	secreted	secreted	FALSE	12.8587	FALSE
0	4.06333	0.998	0.461	0	10x	RPL35A	ENSG00000182899	RPL35A	RPL35A	protein_coding	586.455	44.87	RPL35A	HGNC:10345	nucleus	nucleus	FALSE	20.6123	FALSE
0	4.0337	0.996	0.227	0	10x	RPL35	ENSG00000136942	RPL35	RPL35	protein_coding	568.5	56.22	RPL35	HGNC:10344	cytoplasm	cytoplasm	FALSE	13.2893	FALSE
0	4.01804	0.997	0.386	0	10x	RPS7	ENSG00000171863	RPS7	RPS7	protein_coding	1067.17	44.62	RPS7	HGNC:10440	cytoplasm	cytoplasm	FALSE	17.2991	FALSE
0	4.00286	0.997	0.442	0	10x	RPS16	ENSG00000105193	RPS16	RPS16	protein_coding	824.5	50.73	RPS16	HGNC:10396	nucleus	nucleus	FALSE	19.2478	FALSE
0	3.98643	0.998	0.422	0	10x	RPS24	ENSG00000138326	RPS24	RPS24	protein_coding	1007	47.43	RPS24	HGNC:10411	cytoplasm	cytoplasm	FALSE	18.1045	FALSE
0	3.98271	0.998	0.385	0	10x	RPS9	ENSG00000170889	RPS9	RPS9	protein_coding	998	51.78	RPS9	HGNC:10442	multiple	cytoplasm|nucleus	FALSE	17.2996	FALSE
0	3.97369	0.998	0.694	0	10x	RPL21	ENSG00000122026	RPL21	RPL21	protein_coding	618.3	41.73	RPL21	HGNC:10313	nucleus	nucleus	FALSE	30.7854	FALSE
0	3.96784	0.997	0.46	0	10x	RPL7A	ENSG00000148303	RPL7A	RPL7A	protein_coding	862.111	50.45	RPL7A	HGNC:10364	multiple	cytoplasm|nucleus|secreted	FALSE	18.8476	FALSE
0	3.96257	0.999	0.497	0	10x	TMSB10	ENSG00000034510	TMSB10	TMSB10	protein_coding	461	63.48	TMSB10	HGNC:11879	multiple	cytoplasm|nucleus	FALSE	21.1767	FALSE
0	3.93752	0.997	0.309	0	10x	RPL37A	ENSG00000197756	RPL37A	RPL37A	protein_coding	1077.62	44.42	RPL37A	HGNC:10348	cytoplasm	cytoplasm	FALSE	14.5687	FALSE
0	3.91287	0.994	0.347	0	10x	RPL10A	ENSG00000198755	RPL10A	RPL10A	protein_coding	888.8	56.98	RPL10A	HGNC:10299	nucleus	nucleus	FALSE	15.165	FALSE
0	3.90697	0.992	0.277	0	10x	RPS5	ENSG00000083845	RPS5	RPS5	protein_coding	973.111	51.15	RPS5	HGNC:10426	nucleus	nucleus	FALSE	13.4298	FALSE
0	3.90313	0.998	0.505	0	10x	RPLP2	ENSG00000177600	RPLP2	RPLP2	protein_coding	481	56.1	RPLP2	HGNC:10377	multiple	cytoplasm|nucleus	FALSE	20.3638	FALSE
0	3.87847	0.995	0.383	0	10x	RPS25	ENSG00000118181	RPS25	RPS25	protein_coding	738.5	47.62	RPS25	HGNC:10413	nucleus	nucleus	FALSE	15.6994	FALSE
0	3.8775	0.996	0.269	0	10x	RPS11	ENSG00000142534	RPS11	RPS11	protein_coding	682	53.08	RPS11	HGNC:10384	nucleus	nucleus	FALSE	13.3816	FALSE
0	3.82593	0.507	0.015	0	10x	RPL10P9	ENSG00000233913	RPL10P9	RPL10P9	processed_pseudogene	645	54.11	NA	NA	NA	NA	FALSE	8.05868	FALSE
0	3.82041	0.997	0.334	0	10x	RPL24	ENSG00000114391	RPL24	RPL24	protein_coding	1268.45	42.34	RPL24	HGNC:10325	cytoplasm	cytoplasm	FALSE	13.7428	FALSE
0	3.80629	0.991	0.209	0	10x	FTL	ENSG00000087086	FTL	FTL	protein_coding	871	55.82	FTL	HGNC:3999	cytoplasm	cytoplasm	FALSE	13.1976	FALSE
0	3.77547	0.999	0.716	0	10x	RPL13A	ENSG00000142541	RPL13A	RPL13A	protein_coding	1353.73	52.27	RPL13A	HGNC:10304	multiple	cytoplasm|nucleus	FALSE	28.2413	FALSE
0	3.7452	0.997	0.591	0	10x	RPL9	ENSG00000163682	RPL9	RPL9	protein_coding	826.6	40.71	RPL9	HGNC:10369	multiple	mitochondrion|nucleus	FALSE	21.2977	FALSE
0	3.71157	0.999	0.884	0	10x	TPT1	ENSG00000133112	TPT1	TPT1	protein_coding	1428.5	43.84	TPT1	HGNC:12022	multiple	cytoplasm|mitochondrion|nucleus|secreted	FALSE	45.662	FALSE
0	3.68037	0.995	0.29	0	10x	RPL27	ENSG00000131469	RPL27	RPL27	protein_coding	706.5	49.84	RPL27	HGNC:10328	multiple	cytoplasm|nucleus	FALSE	11.6065	FALSE
0	3.67446	0.991	0.285	0	10x	JUND	ENSG00000130522	JUND	JUND	protein_coding	1214.5	69.93	JUND	HGNC:6206	nucleus	nucleus	FALSE	11.0128	TRUE
0	3.64401	0.997	0.541	0	10x	RPL14	ENSG00000188846	RPL14	RPL14	protein_coding	2106.44	44.36	RPL14	HGNC:10305	nucleus	nucleus	FALSE	17.7094	FALSE
0	3.62914	0.997	0.516	0	10x	RPL15	ENSG00000174748	RPL15	RPL15	protein_coding	1250.94	45.62	RPL15	HGNC:10306	nucleus	nucleus	FALSE	16.5634	FALSE
0	3.58647	0.996	0.521	0	10x	RPL6	ENSG00000089009	RPL6	RPL6	protein_coding	849.077	45.67	RPL6	HGNC:10362	multiple	mitochondrion|nucleus	FALSE	16.3656	FALSE
0	3.56528	0.992	0.29	0	10x	RPL38	ENSG00000172809	RPL38	RPL38	protein_coding	759.5	48.98	RPL38	HGNC:10349	cytoplasm	cytoplasm	FALSE	10.6985	FALSE
0	3.48319	0.999	0.836	0	10x	TMSB4X	ENSG00000205542	TMSB4X	TMSB4X	protein_coding	896.5	50.47	TMSB4X	HGNC:11881	cytoplasm	cytoplasm	FALSE	33.3509	FALSE
0	3.40846	0.998	0.791	0	10x	RPL3	ENSG00000100316	RPL3	RPL3	protein_coding	876.5	53.41	RPL3	HGNC:10332	multiple	cytoplasm|nucleus	FALSE	26.5743	FALSE
0	3.36417	0.984	0.322	0	10x	EEF1B2	ENSG00000114942	EEF1B2	EEF1B2	protein_coding	725.455	45.25	EEF1B2	HGNC:3208	nucleus	nucleus	FALSE	9.88063	FALSE
0	3.36347	0.994	0.454	0	10x	NACA	ENSG00000196531	NACA	NACA	protein_coding	1253.54	47.53	NACA	HGNC:7629	multiple	cytoplasm|nucleus	FALSE	12.2432	FALSE
0	3.34921	0.347	0.119	0	10x	NKG7	ENSG00000105374	NKG7	NKG7	protein_coding	566.6	59.03	NKG7	HGNC:7830	plasmamembrane	plasmamembrane	FALSE	5.80208	FALSE
0	3.28785	0.998	0.829	0	10x	RPS6	ENSG00000137154	RPS6	RPS6	protein_coding	991.8	40.65	RPS6	HGNC:10429	multiple	cytoplasm|nucleus	FALSE	28.5281	FALSE
0	3.26679	0.992	0.475	0	10x	RPS20	ENSG00000008988	RPS20	RPS20	protein_coding	1452.69	41.73	RPS20	HGNC:10405	cytoplasm	cytoplasm	FALSE	12.4034	FALSE
0	3.24971	0.979	0.296	0	10x	RPLP0	ENSG00000089157	RPLP0	RPLP0	protein_coding	878.519	48.95	RPLP0	HGNC:10371	multiple	cytoplasm|mitochondrion|nucleus	FALSE	8.86779	FALSE
0	3.22854	0.979	0.255	0	10x	RPL22	ENSG00000116251	RPL22	RPL22	protein_coding	1080.57	50.8	RPL22	HGNC:10315	multiple	cytoplasm|nucleus	FALSE	7.79591	FALSE
0	3.20329	0.765	0.157	0	10x	S100A4	ENSG00000196154	S100A4	S100A4	protein_coding	579.167	56.3	S100A4	HGNC:10494	multiple	cytoplasm|nucleus	FALSE	6.83587	FALSE
0	3.16856	0.987	0.474	0	10x	RPSA	ENSG00000168028	RPSA	RPSA	protein_coding	1447.15	43.75	RPSA	HGNC:6502	multiple	cytoplasm|nucleus	FALSE	11.2425	FALSE
0	3.09016	0.954	0.313	0	10x	MT-ND1	ENSG00000198888	NA	MT-ND1	protein_coding	956	47.7	NA	NA	NA	NA	FALSE	8.20237	FALSE
0	3.05283	0.995	0.693	0	10x	RPL5	ENSG00000122406	RPL5	RPL5	protein_coding	738.727	40.37	RPL5	HGNC:10360	multiple	cytoplasm|nucleus	FALSE	16.1511	FALSE
0	2.98932	0.999	0.943	0	10x	EEF1A1	ENSG00000156508	EEF1A1	EEF1A1	protein_coding	2245.48	42.73	EEF1A1	HGNC:3189	multiple	cytoplasm|mitochondrion|nucleus	FALSE	40.0575	FALSE
0	2.94438	0.882	0.139	0	10x	CD52	ENSG00000169442	CD52	CD52	protein_coding	476.333	54.56	CD52	HGNC:1804	plasmamembrane	plasmamembrane	TRUE	5.13407	FALSE
0	2.89851	0.988	0.845	0	10x	MT-CO1	ENSG00000198804	NA	MT-CO1	protein_coding	1542	46.24	NA	NA	NA	NA	FALSE	23.1359	FALSE
0	2.88919	0.992	0.536	0	10x	RACK1	ENSG00000204628	RACK1	RACK1	protein_coding	851.257	52.31	GNB2L1	HGNC:4399	multiple	cytoplasm|nucleus	FALSE	10.0589	FALSE
0	2.88525	0.982	0.74	0	10x	MT-ND4	ENSG00000198886	NA	MT-ND4	protein_coding	1378	44.27	NA	NA	NA	NA	FALSE	16.1174	FALSE
0	2.88475	0.944	0.09	0	10x	TOMM7	ENSG00000196683	TOMM7	TOMM7	protein_coding	534.167	41.61	TOMM7	HGNC:21648	multiple	mitochondrion|mitochondrionmembrane	FALSE	4.36549	FALSE
0	2.87989	0.288	0.13	0	10x	CCL4	ENSG00000275302	CCL4	CCL4	protein_coding	995.333	48.52	CCL4	HGNC:10630	multiple	endoplasmicreticulum|golgiapparatus|secreted	FALSE	5.10301	FALSE
0	2.87513	0.962	0.457	0	10x	MT-ND2	ENSG00000198763	NA	MT-ND2	protein_coding	1042	42.99	NA	NA	NA	NA	FALSE	8.89598	FALSE
0	2.87106	0.982	0.389	0	10x	RPL7	ENSG00000147604	RPL7	RPL7	protein_coding	881.25	50.65	RPL7	HGNC:10363	multiple	cytoplasm|mitochondrion|nucleus	FALSE	7.78795	FALSE
0	2.86055	0.945	0.208	0	10x	RPL36A	ENSG00000241343	RPL36AL	RPL36A	protein_coding	794.5	41.82	NA	NA	NA	NA	FALSE	5.49692	FALSE
0	2.84966	0.87	0.096	0	10x	S100A6	ENSG00000197956	S100A6	S100A6	protein_coding	514	58.51	S100A6	HGNC:10496	multiple	cytoplasm|nucleus	FALSE	4.76535	FALSE
0	2.84921	0.966	0.164	0	10x	ATP5F1E	ENSG00000124172	ATP5F1E	ATP5F1E	protein_coding	2061.67	39.32	ATP5E	HGNC:838	multiple	mitochondrion|mitochondrionmembrane	FALSE	5.04892	FALSE
0	2.75819	0.969	0.467	0	10x	RPL23	ENSG00000125691	RPL17	RPL23	protein_coding	1140.55	44.18	NA	NA	NA	NA	FALSE	8.66076	FALSE
0	2.75523	0.706	0.111	0	10x	LTB	ENSG00000227507	LTB	LTB	protein_coding	968	61.61	LTB	HGNC:6711	multiple	cytoplasm|plasmamembrane	FALSE	4.33551	FALSE
0	2.72383	1	0.987	0	10x	B2M	ENSG00000166710	B2M	B2M	protein_coding	879.417	42.87	B2M	HGNC:914	secreted	secreted	FALSE	55.0304	FALSE
0	2.68262	0.901	0.177	0	10x	SH3BGRL3	ENSG00000142669	SH3BGRL3	SH3BGRL3	protein_coding	759.5	61.93	SH3BGRL3	HGNC:15568	multiple	cytoplasm|nucleus	FALSE	4.44211	FALSE
0	2.65341	0.271	0.21	0	10x	GNLY	ENSG00000115523	GNLY	GNLY	protein_coding	895.643	45.87	GNLY	HGNC:4414	secreted	secreted	FALSE	6.60344	FALSE
0	2.64751	0.952	0.333	0	10x	KLF2	ENSG00000127528	KLF2	KLF2	protein_coding	1692	62.54	KLF2	HGNC:6347	nucleus	nucleus	FALSE	5.69003	TRUE
0	2.56344	0.982	0.493	0	10x	RPL31	ENSG00000071082	RPL31	RPL31	protein_coding	941.182	42.39	RPL31	HGNC:10334	nucleus	nucleus	FALSE	7.76865	FALSE
0	2.5614	0.925	0.11	0	10x	COX7C	ENSG00000127184	COX7C	COX7C	protein_coding	671.286	42.04	COX7C	HGNC:2292	mitochondrionmembrane	mitochondrionmembrane	FALSE	3.56514	FALSE
0	2.54901	0.958	0.188	0	10x	SERF2	ENSG00000140264	SERF2	SERF2	protein_coding	1304.94	49.05	SERF2	HGNC:10757	nucleus	nucleus	FALSE	4.06306	FALSE
0	2.5333	0.995	0.753	0	10x	FTH1	ENSG00000167996	FTH1	FTH1	protein_coding	773.167	50.4	FTH1	HGNC:3976	cytoplasm	cytoplasm	FALSE	18.5195	FALSE
0	2.50568	0.998	0.865	0	10x	EIF1	ENSG00000173812	EIF1	EIF1	protein_coding	1320	49.15	EIF1	HGNC:3249	cytoplasm	cytoplasm	FALSE	16.7138	FALSE
0	2.44583	0.937	0.158	0	10x	RPL36AL	ENSG00000165502	RPL36AL	RPL36AL	protein_coding	676	45.45	RPL36A	HGNC:10359	cytoplasm	cytoplasm	FALSE	3.45689	FALSE
0	2.44583	0.937	0.158	0	10x	RPL36AL	ENSG00000165502	RPL36AL	RPL36AL	protein_coding	676	45.45	RPL36AL	HGNC:10346	cytoplasm	cytoplasm	FALSE	3.45689	FALSE
0	2.41746	0.955	0.253	0	10x	BTF3	ENSG00000145741	BTF3	BTF3	protein_coding	1168.29	38.61	BTF3	HGNC:1125	nucleus	nucleus	FALSE	4.1792	FALSE
0	2.38688	0.944	0.209	0	10x	COX4I1	ENSG00000131143	COX4I1	COX4I1	protein_coding	970.611	50.78	COX4I1	HGNC:2265	multiple	cytoplasm|mitochondrion|nucleus	FALSE	3.74505	FALSE
0	2.37969	0.917	0.173	0	10x	UQCRB	ENSG00000156467	UQCRB	UQCRB	protein_coding	2000.22	38.71	UQCRB	HGNC:12582	mitochondrion	mitochondrion	FALSE	3.51564	FALSE
0	2.32693	0.729	0.033	0	10x	HCST	ENSG00000126264	HCST	HCST	protein_coding	504.5	58.73	HCST	HGNC:16977	plasmamembrane	plasmamembrane	FALSE	2.26714	FALSE
0	2.30732	0.866	0.053	0	10x	COMMD6	ENSG00000188243	COMMD6	COMMD6	protein_coding	679.692	39.99	COMMD6	HGNC:24015	multiple	cytoplasm|nucleus	FALSE	2.52267	FALSE
0	2.28429	0.89	0.288	0	10x	CYBA	ENSG00000051523	CYBA	CYBA	protein_coding	942.471	61.74	CYBA	HGNC:2577	multiple	lysosome|plasmamembrane	FALSE	3.96313	FALSE
0	2.27431	0.828	0	0	10x	ENSG00000279483	ENSG00000279483	NA		processed_pseudogene	75	52	NA	NA	NA	NA	FALSE	2.17281	FALSE
0	2.24893	0.76	0.044	0	10x	H4C3	ENSG00000197061	H4C9	H4C3	protein_coding	405	52.1	HIST1H4C	HGNC:4787	nucleus	nucleus	FALSE	2.28501	FALSE
0	2.24489	0.915	0.138	0	10x	TMA7	ENSG00000232112	TMA7	TMA7	protein_coding	622.667	47.75	TMA7	HGNC:26932	nucleus	nucleus	FALSE	2.82791	FALSE
0	2.23342	0.99	0.74	0	10x	BTG1	ENSG00000133639	BTG1	BTG1	protein_coding	2169.33	42.38	BTG1	HGNC:1130	nucleus	nucleus	FALSE	9.73085	FALSE
0	2.22366	0.896	0.186	0	10x	HINT1	ENSG00000169567	HINT1	HINT1	protein_coding	1547.07	39.5	HINT1	HGNC:4912	multiple	cytoplasm|nucleus	FALSE	3.18451	FALSE
0	2.21296	0.993	0.727	0	10x	HLA-C	ENSG00000204525	HLA-C	HLA-C	protein_coding	1251.56	59.28	HLA-C	HGNC:4933	plasmamembrane	plasmamembrane	FALSE	8.88364	FALSE
0	2.17149	0.999	0.926	0	10x	PTMA	ENSG00000187514	PTMA	PTMA	protein_coding	876.667	61.69	PTMA	HGNC:9623	multiple	cytoplasm|nucleus	FALSE	17.6896	FALSE
0	2.13573	0.979	0.505	0	10x	EEF1D	ENSG00000104529	EEF1D	EEF1D	protein_coding	958.981	61.99	EEF1D	HGNC:3211	multiple	cytoplasm|endoplasmicreticulum|mitochondrion|nucleus	FALSE	5.38465	FALSE
0	2.07598	0.371	0.286	0	10x	CCL5	ENSG00000271503	CCL5	CCL5	protein_coding	1131.75	46	CCL5	HGNC:10632	secreted	secreted	FALSE	5.14125	FALSE
0	2.07518	0.779	0	0	10x	ENSG00000227081	ENSG00000227081	NA		processed_pseudogene	255	49.02	NA	NA	NA	NA	FALSE	1.80287	FALSE
0	2.05639	0.934	0.36	0	10x	CFL1	ENSG00000172757	CFL1	CFL1	protein_coding	955	50.18	CFL1	HGNC:1874	multiple	cytoplasm|mitochondrion|nucleus|secreted	FALSE	3.80674	FALSE
0	2.04937	0.993	0.773	0	10x	H3-3B	ENSG00000132475	H3-3A	H3-3B	protein_coding	1062.62	47.38	H3F3B	HGNC:4765	nucleus	nucleus	FALSE	9.33529	FALSE
0	2.04309	0.861	0.205	0	10x	SNHG29	ENSG00000175061	SNHG29	SNHG29	lncRNA	1264.61	52.3	NA	NA	NA	NA	FALSE	2.89319	FALSE
0	2.01388	0.456	0	0	10x	ENSG00000230202	ENSG00000230202	NA		processed_pseudogene	474	55.27	NA	NA	NA	NA	FALSE	1.66499	FALSE
0	2.00646	0.889	0.189	0	10x	ATP5MG	ENSG00000167283	ATP5MG	ATP5MG	protein_coding	1205.08	42.73	ATP5L	HGNC:14247	mitochondrion	mitochondrion	FALSE	2.75416	FALSE
0	2.00503	0.885	0.213	0	10x	CD48	ENSG00000117091	CD48	CD48	protein_coding	1463.33	42.19	CD48	HGNC:1683	plasmamembrane	plasmamembrane	TRUE	2.91033	FALSE
0	1.9957	0.859	0.173	0	10x	SNHG6	ENSG00000245910	SNHG6	SNHG6	lncRNA	655.5	43.37	NA	NA	NA	NA	FALSE	2.48989	FALSE
0	1.99462	0.944	0.656	0	10x	JUNB	ENSG00000171223	JUNB	JUNB	protein_coding	1830	64.86	JUNB	HGNC:6205	nucleus	nucleus	FALSE	7.83917	TRUE
0	1.98064	0.979	0.624	0	10x	UBC	ENSG00000150991	RPS27A	UBC	protein_coding	995.538	50.7	NA	NA	NA	NA	FALSE	6.23981	FALSE
0	1.96101	0.876	0.161	0	10x	SRP14	ENSG00000140319	SRP14	SRP14	protein_coding	714	43.3	SRP14	HGNC:11299	multiple	cytoplasm|nucleus	FALSE	2.3241	FALSE
0	1.95672	0.682	0.074	0	10x	IFITM2	ENSG00000185201	IFITM2	IFITM2	protein_coding	436.087	55.22	IFITM2	HGNC:5413	plasmamembrane	plasmamembrane	FALSE	1.87095	FALSE
0	1.95606	0.791	0.043	0	10x	OST4	ENSG00000228474	OST4	OST4	protein_coding	486.333	54.69	OST4	HGNC:32483	endoplasmicreticulummembrane	endoplasmicreticulummembrane	FALSE	1.82166	FALSE
0	1.9555	0.868	0.245	0	10x	MYL12A	ENSG00000101608	MYL12A	MYL12A	protein_coding	717.583	38.81	MYL12A	HGNC:16701	cytoplasm	cytoplasm	FALSE	2.73429	FALSE
0	1.93647	0.919	0.383	0	10x	NOP53	ENSG00000105373	NOP53	NOP53	protein_coding	1036.58	57.2	GLTSCR2	HGNC:4333	multiple	cytoplasm|nucleus	FALSE	3.60452	FALSE
0	1.93461	0.896	0.369	0	10x	PFN1	ENSG00000108518	PFN1	PFN1	protein_coding	839.667	57.98	PFN1	HGNC:8881	multiple	cytoplasm|secreted	FALSE	3.61801	FALSE
0	1.91383	0.722	0.008	0	10x	SNHG5	ENSG00000203875	SNHG5	SNHG5	lncRNA	1287.69	40.99	NA	NA	NA	NA	FALSE	1.68651	FALSE
0	1.91293	0.676	0.206	0	10x	IL32	ENSG00000008517	IL32	IL32	protein_coding	831.914	53.36	IL32	HGNC:16830	secreted	secreted	FALSE	2.53063	FALSE
0	1.90722	0.807	0.082	0	10x	ATP5MC2	ENSG00000135390	ATP5MC2	ATP5MC2	protein_coding	1100.33	44.44	ATP5G2	HGNC:842	multiple	mitochondrion|mitochondrionmembrane	FALSE	1.95359	FALSE
0	1.90292	0.913	0.355	0	10x	UBB	ENSG00000170315	UBB	UBB	protein_coding	755.111	51.44	UBB	HGNC:12463	nucleus	nucleus	FALSE	3.24283	FALSE
0	1.89755	0.866	0.163	0	10x	CHCHD2	ENSG00000106153	CHCHD2	CHCHD2	protein_coding	745.5	44.9	CHCHD2	HGNC:21645	mitochondrion	mitochondrion	FALSE	2.2589	FALSE
0	1.87922	0.892	0.345	0	10x	MYL6	ENSG00000092841	MYL6	MYL6	protein_coding	734.571	51.25	MYL6	HGNC:7587	cytoplasm	cytoplasm	FALSE	3.2274	FALSE
0	1.87241	0.759	0.026	0	10x	MZT2B	ENSG00000152082	MZT2B	MZT2B	protein_coding	506.556	57.61	MZT2B	HGNC:25886	cytoplasm	cytoplasm	FALSE	1.60552	FALSE
0	1.86508	0.883	0.321	0	10x	OAZ1	ENSG00000104904	OAZ1	OAZ1	protein_coding	1104.36	64.06	OAZ1	HGNC:8095	cytoplasm	cytoplasm	FALSE	3.25316	FALSE
0	1.86366	0.842	0.157	0	10x	EIF3K	ENSG00000178982	EIF3K	EIF3K	protein_coding	711.786	50.37	EIF3K	HGNC:24656	multiple	cytoplasm|nucleus	FALSE	2.18436	FALSE
0	1.85623	0.819	0.258	0	10x	GAPDH	ENSG00000111640	GAPDH	GAPDH	protein_coding	1206.27	59.98	GAPDH	HGNC:4141	multiple	cytoplasm|mitochondrion|nucleus|secreted	FALSE	2.86263	FALSE
0	1.85182	0.763	0.046	0	10x	SSR4	ENSG00000180879	SSR4	SSR4	protein_coding	1031.33	61.52	SSR4	HGNC:11326	multiple	endoplasmicreticulum|endoplasmicreticulummembrane|mitochondrion	FALSE	1.64397	FALSE
0	1.83898	0.824	0.127	0	10x	RPS26	ENSG00000197728	RPS26	RPS26	protein_coding	1059.75	47.33	RPS26	HGNC:10414	cytoplasm	cytoplasm	FALSE	1.97597	FALSE
0	1.83105	0.286	0.069	0	10x	KLRB1	ENSG00000111796	KLRB1	KLRB1	protein_coding	1478	36.75	KLRB1	HGNC:6373	plasmamembrane	plasmamembrane	TRUE	1.62891	FALSE
0	1.80303	0.681	0.05	0	10x	C12orf57	ENSG00000111678	C12orf57	C12orf57	protein_coding	704.143	52.58	C12orf57	HGNC:29521	cytoplasm	cytoplasm	FALSE	1.5556	FALSE
0	1.78382	0.797	0.323	0	10x	IER2	ENSG00000160888	IER2	IER2	protein_coding	2111.67	62.36	IER2	HGNC:28871	secreted	secreted	FALSE	2.91277	FALSE
0	1.77142	0.899	0.44	0	10x	ACTG1	ENSG00000184009	ACTG1	ACTG1	protein_coding	1844.84	60.66	ACTG1	HGNC:144	cytoplasm	cytoplasm	FALSE	4.03307	FALSE
0	1.75509	0.751	0.248	0	10x	S100A10	ENSG00000197747	S100A10	S100A10	protein_coding	530.5	44.94	S100A10	HGNC:10487	multiple	cytoplasm|nucleus	FALSE	2.97891	FALSE
0	1.74614	0.836	0.239	0	10x	SLC25A6	ENSG00000169100	SLC25A6	SLC25A6	protein_coding	1068.33	57.28	SLC25A6	HGNC:10992	multiple	mitochondrion|mitochondrionmembrane	FALSE	2.41055	FALSE
0	1.72419	0.744	0.074	0	10x	SNRPD2	ENSG00000125743	SNRPD2	SNRPD2	protein_coding	544.5	52.25	SNRPD2	HGNC:11159	nucleus	nucleus	FALSE	1.57073	FALSE
0	1.71805	0.747	0.182	0	10x	PCED1B-AS1	ENSG00000247774	PCED1B-AS1	PCED1B-AS1	lncRNA	720.906	42.58	NA	NA	NA	NA	FALSE	2.04491	FALSE
0	1.70508	0.913	0.445	0	10x	RPL17	ENSG00000265681	RPL17	RPL17	protein_coding	654.417	42.92	RPL17	HGNC:10307	nucleus	nucleus	FALSE	3.4274	FALSE
0	1.70508	0.913	0.445	0	10x	RPL17	ENSG00000265681	RPL17	RPL17	protein_coding	654.417	42.92	RPL23	HGNC:10316	mitochondrion	mitochondrion	FALSE	3.4274	FALSE
0	1.69928	0.618	0.124	0	10x	CD3D	ENSG00000167286	CD3D	CD3D	protein_coding	879.875	50.26	CD3D	HGNC:1673	plasmamembrane	plasmamembrane	TRUE	1.75882	FALSE
0	1.69441	0.995	0.869	0	10x	HLA-A	ENSG00000206503	HLA-A	HLA-A	protein_coding	2061.61	51.88	HLA-A	HGNC:4931	multiple	endoplasmicreticulum|golgiapparatus|nucleus|plasmamembrane|secreted	FALSE	9.68687	FALSE
0	1.68878	0.77	0.14	0	10x	GMFG	ENSG00000130755	GMFG	GMFG	protein_coding	544.583	51.1	GMFG	HGNC:4374	cytoplasm	cytoplasm	FALSE	1.82023	FALSE
0	1.68783	0.703	0.049	0	10x	SMDT1	ENSG00000183172	SMDT1	SMDT1	protein_coding	903	48.41	SMDT1	HGNC:25055	mitochondrion	mitochondrion	FALSE	1.43415	FALSE
0	1.68345	0.852	0.41	0	10x	GAS5	ENSG00000234741	GAS5	GAS5	lncRNA	867.033	44.51	NA	NA	NA	NA	FALSE	3.34211	FALSE
0	1.68182	0.848	0.267	0	10x	TLE5	ENSG00000104964	TLE5	TLE5	protein_coding	1153.5	60.37	AES	HGNC:307	nucleus	nucleus	FALSE	2.26112	FALSE
0	1.67433	0.674	0.28	0	10x	DUSP2	ENSG00000158050	DUSP2	DUSP2	protein_coding	1229	63.64	DUSP2	HGNC:3068	nucleus	nucleus	FALSE	2.42202	FALSE
0	1.67146	0.91	0.412	0	10x	PPIA	ENSG00000196262	PPIA	PPIA	protein_coding	1903.22	47.06	PPIA	HGNC:9253	multiple	cytoplasm|mitochondrion|nucleus|secreted	FALSE	3.12439	FALSE
0	1.66315	0.706	0.036	0	10x	APRT	ENSG00000198931	APRT	APRT	protein_coding	617.909	64.29	APRT	HGNC:626	cytoplasm	cytoplasm	FALSE	1.36528	FALSE
0	1.65037	0.358	0.03	0	10x	LGALS1	ENSG00000100097	LGALS1	LGALS1	protein_coding	435.143	56.68	LGALS1	HGNC:6561	multiple	cytoplasm|nucleus|secreted	FALSE	1.43508	FALSE
0	1.63236	0.769	0.115	0	10x	NDUFA4	ENSG00000189043	NDUFA4	NDUFA4	protein_coding	738.5	37.54	NDUFA4	HGNC:7687	mitochondrion	mitochondrion	FALSE	1.60366	FALSE
0	1.61267	0.323	0.106	0	10x	GZMA	ENSG00000145649	GZMA	GZMA	protein_coding	896	39.31	GZMA	HGNC:4708	multiple	cytoplasm|secreted	FALSE	1.38723	FALSE
0	1.60569	0.765	0.216	0	10x	CD37	ENSG00000104894	CD37	CD37	protein_coding	1064.93	57.54	CD37	HGNC:1666	multiple	cytoplasm|plasmamembrane	TRUE	2.10201	FALSE
0	1.59656	0.532	0.051	0	10x	GZMM	ENSG00000197540	GZMM	GZMM	protein_coding	932.5	60.74	GZMM	HGNC:4712	secreted	secreted	FALSE	1.17152	FALSE
0	1.58911	0.749	0.114	0	10x	COX6C	ENSG00000164919	COX6C	COX6C	protein_coding	602.455	40.71	COX6C	HGNC:2285	mitochondrion	mitochondrion	FALSE	1.56155	FALSE
0	1.58209	0.799	0.29	0	10x	RPS17	ENSG00000182774	RPS17	RPS17	protein_coding	914.111	49.43	RPS17	HGNC:10397	nucleus	nucleus	FALSE	2.39857	FALSE
0	1.58209	0.799	0.29	0	10x	RPS17	ENSG00000182774	RPS17	RPS17	protein_coding	914.111	49.43	RPS17L	HGNC:40029	cytoplasm	cytoplasm	FALSE	2.39857	FALSE
0	1.57057	0.257	0.199	0	10x	HLA-DRA	ENSG00000204287	HLA-DRA	HLA-DRA	protein_coding	1202	42.91	HLA-DRA	HGNC:4947	multiple	endoplasmicreticulum|endoplasmicreticulummembrane|endosomemembrane|golgiapparatus|golgiapparatusmembrane|lysosomemembrane|plasmamembrane	FALSE	3.25265	FALSE
0	1.56925	0.752	0.118	0	10x	EDF1	ENSG00000107223	EDF1	EDF1	protein_coding	753.667	57.83	EDF1	HGNC:3164	multiple	cytoplasm|nucleus	FALSE	1.49598	FALSE
0	1.55553	0.709	0.184	0	10x	EMP3	ENSG00000142227	EMP3	EMP3	protein_coding	569	52.78	EMP3	HGNC:3335	plasmamembrane	plasmamembrane	FALSE	1.87496	FALSE
0	1.55393	0.657	0.025	0	10x	ELOB	ENSG00000103363	ELOB	ELOB	protein_coding	1110.75	55.5	TCEB2	HGNC:11619	nucleus	nucleus	FALSE	1.19828	FALSE
0	1.55135	0.798	0.256	0	10x	ARPC3	ENSG00000111229	ARPC3	ARPC3	protein_coding	577.333	45.85	ARPC3	HGNC:706	multiple	cytoplasm|nucleus	FALSE	2.18178	FALSE
0	1.54576	0.665	0.044	0	10x	COX6B1	ENSG00000126267	COX6B1	COX6B1	protein_coding	531.8	48.83	COX6B1	HGNC:2280	mitochondrion	mitochondrion	FALSE	1.25882	FALSE
0	1.53886	0.249	0.089	0	10x	TYROBP	ENSG00000011600	TYROBP	TYROBP	protein_coding	534.111	51.45	TYROBP	HGNC:12449	multiple	cytoplasm|plasmamembrane	FALSE	1.56958	FALSE
0	1.52942	0.695	0.084	0	10x	UXT	ENSG00000126756	UXT	UXT	protein_coding	668.8	45.02	STAP1	HGNC:24133	multiple	cytoplasm|mitochondrion|nucleus	FALSE	1.35352	FALSE
0	1.52942	0.695	0.084	0	10x	UXT	ENSG00000126756	UXT	UXT	protein_coding	668.8	45.02	UXT	HGNC:12641	multiple	cytoplasm|nucleus	FALSE	1.35352	FALSE
0	1.521	0.696	0.093	0	10x	UQCRH	ENSG00000173660	UQCRH	UQCRH	protein_coding	614.4	46.23	UQCRH	HGNC:12590	mitochondrion	mitochondrion	FALSE	1.40516	FALSE
0	1.5208	0.598	0.001	0	10x	ENSG00000227615	ENSG00000227615	NA		processed_pseudogene	399	46.87	NA	NA	NA	NA	FALSE	1.07647	FALSE
0	1.51612	0.998	0.939	0	10x	HLA-B	ENSG00000234745	HLA-B	HLA-B	protein_coding	2084.54	45.61	HLA-B	HGNC:4932	multiple	cytoplasm|plasmamembrane|secreted	FALSE	12.2521	FALSE
0	1.48476	0.592	0.002	0	10x	RPL13P12	ENSG00000215030	RPL13P12	RPL13P12	processed_pseudogene	636	61.32	NA	NA	NA	NA	FALSE	1.034	FALSE
0	1.4808	0.647	0.041	0	10x	UQCR11	ENSG00000127540	UQCR11	UQCR11	protein_coding	699.6	56.29	UQCR11	HGNC:30862	mitochondrion	mitochondrion	FALSE	1.14641	FALSE
0	1.47314	0.656	0.056	0	10x	UBL5	ENSG00000198258	PIN1	UBL5	protein_coding	563.25	52.38	NA	NA	NA	NA	FALSE	1.17733	FALSE
0	1.46955	0.933	0.613	0	10x	NPM1	ENSG00000181163	NPM1	NPM1	protein_coding	1626.76	43.58	NPM1	HGNC:7910	multiple	cytoplasm|nucleus	FALSE	4.4665	FALSE
0	1.46913	0.695	0.115	0	10x	EIF3G	ENSG00000130811	EIF3G	EIF3G	protein_coding	762.867	59.23	EIF3G	HGNC:3274	multiple	cytoplasm|nucleus	FALSE	1.33207	FALSE
0	1.46317	0.718	0.132	0	10x	SSR2	ENSG00000163479	SSR2	SSR2	protein_coding	1143.67	46.99	SSR2	HGNC:11324	multiple	endoplasmicreticulum|endoplasmicreticulummembrane	FALSE	1.37539	FALSE
0	1.45296	0.332	0.127	0	10x	CST7	ENSG00000077984	CST7	CST7	protein_coding	891	56.39	CST7	HGNC:2479	multiple	cytoplasm|lysosome|secreted	FALSE	1.25086	FALSE
0	1.44948	0.645	0.268	0	10x	TRBC2	ENSG00000211772	TRBC2	TRBC2	TR_C_gene	758	52.99	NA	NA	NA	NA	FALSE	2.09283	FALSE
0	1.43922	0.763	0.184	0	10x	SUMO2	ENSG00000188612	SUMO2	SUMO2	protein_coding	1488.33	46.28	SUMO2	HGNC:11125	multiple	cytoplasm|nucleus|nucleusmembrane	FALSE	1.56844	FALSE
0	1.43324	0.905	0.662	0	10x	NFKBIA	ENSG00000100906	NFKBIA	NFKBIA	protein_coding	1520.57	55.82	NFKBIA	HGNC:7797	multiple	cytoplasm|mitochondrion|nucleus	FALSE	5.05603	FALSE
0	1.39467	0.602	0.217	0	10x	GADD45B	ENSG00000099860	GADD45B	GADD45B	protein_coding	865.571	60.24	GADD45B	HGNC:4096	nucleus	nucleus	FALSE	1.61621	FALSE
0	1.38881	0.758	0.202	0	10x	TRIR	ENSG00000123144	TRIR	TRIR	protein_coding	884.2	54.44	C19orf43	HGNC:28424	nucleus	nucleus	FALSE	1.53049	FALSE
0	1.3877	0.611	0.141	0	10x	UBE2S	ENSG00000108106	UBE2S	UBE2S	protein_coding	1008.75	54.64	UBE2S	HGNC:17895	cytoplasm	cytoplasm	FALSE	1.31937	FALSE
0	1.38584	0.703	0.173	0	10x	PSME1	ENSG00000092010	PSME1	PSME1	protein_coding	870.3	57.43	PSME1	HGNC:9568	multiple	cytoplasm|nucleus	FALSE	1.42633	FALSE
0	1.37509	0.602	0.027	0	10x	ATP5F1D	ENSG00000099624	ATP5F1D	ATP5F1D	protein_coding	872	62.95	ATP5D	HGNC:837	multiple	mitochondrion|mitochondrionmembrane	FALSE	0.992826	FALSE
0	1.37487	0.666	0.11	0	10x	ERP29	ENSG00000089248	ERP29	ERP29	protein_coding	1170.8	47.17	ERP29	HGNC:13799	multiple	endoplasmicreticulum|melanosome|mitochondrion	FALSE	1.24125	FALSE
0	1.37431	0.587	0.022	0	10x	BBLN	ENSG00000171159	BBLN	BBLN	protein_coding	820.25	56.78	C9orf16	HGNC:17823	nucleus	nucleus	FALSE	0.956456	FALSE
0	1.36952	0.211	0.093	0	10x	FGFBP2	ENSG00000137441	FGFBP2	FGFBP2	protein_coding	775.5	45.48	FGFBP2	HGNC:29451	multiple	cytoplasm|secreted	FALSE	1.04821	FALSE
0	1.36204	0.66	0.103	0	10x	COX7A2	ENSG00000112695	COX7A2	COX7A2	protein_coding	566.444	40.34	COX7A2	HGNC:2288	multiple	cytoplasm|mitochondrion	FALSE	1.19613	FALSE
0	1.35825	0.218	0.129	0	10x	GZMB	ENSG00000100453	GZMB	GZMB	protein_coding	771.857	52.9	GZMB	HGNC:4709	multiple	cytoplasm|nucleus	FALSE	1.26255	FALSE
0	1.35813	0.63	0.119	0	10x	H2AZ1	ENSG00000164032	H2AZ1	H2AZ1	protein_coding	1124.57	49.21	H2AFZ	HGNC:4741	nucleus	nucleus	FALSE	1.22109	FALSE
0	1.34908	0.207	0.059	0	10x	GZMH	ENSG00000100450	GZMH	GZMH	protein_coding	714.333	52.14	GZMH	HGNC:4710	multiple	endosome|nucleus	FALSE	0.878407	FALSE
0	1.34077	0.447	0	0	10x	ENSG00000280138	ENSG00000280138	NA		TEC	18662	44.97	NA	NA	NA	NA	FALSE	1.0005	FALSE
0	1.33686	0.541	0.094	0	10x	CLIC1	ENSG00000213719	CLIC1	CLIC1	protein_coding	1236.2	51	CLIC1	HGNC:2062	multiple	cytoplasm|nucleus|nucleusmembrane|plasmamembrane	FALSE	1.13745	FALSE
0	1.32558	0.938	0.705	0	10x	ACTB	ENSG00000075624	ACTB	ACTB	protein_coding	1290.26	56.77	ACTB	HGNC:132	multiple	cytoplasm|golgiapparatus|mitochondrion|nucleus|secreted	FALSE	6.14684	FALSE
0	1.31514	0.851	0.393	0	10x	CIRBP	ENSG00000099622	CIRBP	CIRBP	protein_coding	1127.48	62.55	CIRBP	HGNC:1982	multiple	cytoplasm|nucleus	FALSE	2.12166	FALSE
0	1.31146	0.511	0.041	0	10x	TSPO	ENSG00000100300	TSPO	TSPO	protein_coding	778.167	57.74	DBI	HGNC:2690	multiple	cytoplasm|endoplasmicreticulum|golgiapparatus|mitochondrion|secreted	FALSE	1.06026	FALSE
0	1.31146	0.511	0.041	0	10x	TSPO	ENSG00000100300	TSPO	TSPO	protein_coding	778.167	57.74	TSPO	HGNC:1158	mitochondrion	mitochondrion	FALSE	1.06026	FALSE
0	1.30839	0.606	0.066	0	10x	COX5B	ENSG00000135940	COX5B	COX5B	protein_coding	663	50.22	COX5B	HGNC:2269	multiple	cytoplasm|mitochondrion|nucleus	FALSE	1.05179	FALSE
0	1.30642	0.959	0.769	0	10x	RPL4	ENSG00000174444	RPL4	RPL4	protein_coding	990.706	42.06	RPL4	HGNC:10353	nucleus	nucleus	FALSE	5.79634	FALSE
0	1.29279	0.482	0.042	0	10x	GSTP1	ENSG00000084207	GSTP1	GSTP1	protein_coding	725.25	62.26	GSTP1	HGNC:4638	multiple	cytoplasm|mitochondrion|nucleus	FALSE	0.979627	FALSE
0	1.29115	0.588	0.134	0	10x	SERTAD1	ENSG00000197019	SERTAD1	SERTAD1	protein_coding	2084	52.5	SERTAD1	HGNC:17932	nucleus	nucleus	FALSE	1.13637	FALSE
0	1.28685	0.586	0.111	0	10x	DYNLL1	ENSG00000088986	DYNLL1	DYNLL1	protein_coding	744.273	47.04	DLC1	HGNC:2897	cytoplasm	cytoplasm	FALSE	1.12669	FALSE
0	1.28685	0.586	0.111	0	10x	DYNLL1	ENSG00000088986	DYNLL1	DYNLL1	protein_coding	744.273	47.04	DYNLL1	HGNC:15476	multiple	cytoplasm|mitochondrion|nucleus	FALSE	1.12669	FALSE
0	1.27934	0.782	0.381	0	10x	TUBA1A	ENSG00000167552	TUBA1A	TUBA1A	protein_coding	1590.8	47.92	TUBA1A	HGNC:20766	multiple	cytoplasm|nucleus	FALSE	2.23924	FALSE
0	1.27713	0.704	0.169	0	10x	ATP6V1G1	ENSG00000136888	ATP6V1G1	ATP6V1G1	protein_coding	1146	44.1	ATP6V1G1	HGNC:864	cytoplasm	cytoplasm	FALSE	1.29498	FALSE
0	1.27406	0.383	0.018	0	10x	MTND1P23	ENSG00000225972	MTND1P23	MTND1P23	unprocessed_pseudogene	372	44.35	NA	NA	NA	NA	FALSE	0.872238	FALSE
0	1.27169	0.627	0.092	0	10x	LINC00486	ENSG00000230876	LINC00486	LINC00486	lncRNA	1507.62	43.34	NA	NA	NA	NA	FALSE	1.06822	FALSE
0	1.27112	0.406	0.152	0	10x	TRBC1	ENSG00000211751	TRBC1	TRBC1	TR_C_gene	760	54.27	NA	NA	NA	NA	FALSE	1.26083	FALSE
0	1.26765	0.713	0.201	0	10x	SAP18	ENSG00000150459	SAP18	SAP18	protein_coding	1283.75	43.39	SAP18	HGNC:10530	multiple	cytoplasm|nucleus	FALSE	1.35538	FALSE
0	1.26717	0.92	0.808	0	10x	CXCR4	ENSG00000121966	CXCR4	CXCR4	protein_coding	1758.43	52.33	CXCR4	HGNC:2561	multiple	cytoplasm|nucleus|plasmamembrane	TRUE	7.30115	FALSE
0	1.26717	0.92	0.808	0	10x	CXCR4	ENSG00000121966	CXCR4	CXCR4	protein_coding	1758.43	52.33	LAP3	HGNC:18449	cytoplasm	cytoplasm	TRUE	7.30115	FALSE
0	1.26279	0.56	0.031	0	10x	NDUFB11	ENSG00000147123	NDUFB11	NDUFB11	protein_coding	947.25	51.8	NDUFB11	HGNC:20372	mitochondrion	mitochondrion	FALSE	0.89132	FALSE
0	1.26203	0.57	0.057	0	10x	GPX4	ENSG00000167468	GPX4	GPX4	protein_coding	751.143	69.54	GPX4	HGNC:4556	multiple	cytoplasm|mitochondrion|nucleus	FALSE	0.965352	FALSE
0	1.26118	0.637	0.145	0	10x	NSA2	ENSG00000164346	NSA2	NSA2	protein_coding	1485.2	37.93	NSA2	HGNC:30728	nucleus	nucleus	FALSE	1.26047	FALSE
0	1.25984	0.616	0.143	0	10x	SNHG8	ENSG00000269893	SNHG8	SNHG8	lncRNA	929.733	39.16	NA	NA	NA	NA	FALSE	1.21456	FALSE
0	1.25709	0.886	0.514	0	10x	ZFAS1	ENSG00000177410	ZFAS1	ZFAS1	lncRNA	1263.29	45.68	NA	NA	NA	NA	FALSE	2.94857	FALSE
0	1.25113	0.757	0.284	0	10x	MYL12B	ENSG00000118680	MYL12B	MYL12B	protein_coding	1110.6	40.74	MYL12B	HGNC:29827	cytoplasm	cytoplasm	FALSE	1.69534	FALSE
0	1.24935	0.765	0.307	0	10x	SERP1	ENSG00000120742	SERP1	SERP1	protein_coding	1518.5	38.84	SERP1	HGNC:10759	endoplasmicreticulum	endoplasmicreticulum	FALSE	1.81062	FALSE
0	1.24162	0.528	0.026	0	10x	HIGD2A	ENSG00000146066	HIGD2A	HIGD2A	protein_coding	654	57.47	HIGD2A	HGNC:28311	mitochondrionmembrane	mitochondrionmembrane	FALSE	0.874821	FALSE
0	1.23523	0.746	0.246	0	10x	EIF3F	ENSG00000175390	EIF3F	EIF3F	protein_coding	3928.07	41.38	EIF3F	HGNC:3275	multiple	cytoplasm|nucleus	FALSE	1.55516	FALSE
0	1.23319	0.539	0.076	0	10x	PLAAT4	ENSG00000133321	PLAAT4	PLAAT4	protein_coding	708.8	48.53	RARRES3	HGNC:9869	nucleus	nucleus	FALSE	0.931707	FALSE
0	1.23175	0.537	0.032	0	10x	COX8A	ENSG00000176340	COX8A	COX8A	protein_coding	494	56.81	COX8A	HGNC:2294	multiple	mitochondrion|nucleus	FALSE	0.857245	FALSE
0	1.23086	0.647	0.15	0	10x	NDUFS5	ENSG00000168653	NDUFS5	NDUFS5	protein_coding	519.5	46.54	NDUFS5	HGNC:7712	mitochondrion	mitochondrion	FALSE	1.19075	FALSE
0	1.22755	0.513	0	0	10x	RPS15P4	ENSG00000233762	RPS15P4	RPS15P4	processed_pseudogene	447	62.86	NA	NA	NA	NA	FALSE	0.769369	FALSE
0	1.22125	0.582	0.064	0	10x	NDUFA1	ENSG00000125356	NDUFA1	NDUFA1	protein_coding	421	42.08	NDUFA1	HGNC:7683	multiple	mitochondrion|mitochondrionmembrane	FALSE	0.92561	FALSE
0	1.20977	0.546	0.045	0	10x	C19orf53	ENSG00000104979	C19orf53	C19orf53	protein_coding	569	55.77	C19orf53	HGNC:24991	nucleus	nucleus	FALSE	0.861908	FALSE
0	1.20809	0.983	0.885	0	10x	CALM1	ENSG00000198668	CALM1	CALM1	protein_coding	1035.65	47.08	CALM1	HGNC:1442	multiple	cytoplasm|nucleus	FALSE	7.57826	FALSE
0	1.20604	0.631	0.127	0	10x	UBXN1	ENSG00000162191	UBXN1	UBXN1	protein_coding	970.667	52.86	UBXN1	HGNC:18402	cytoplasm	cytoplasm	FALSE	1.06973	FALSE
0	1.20386	0.53	0.033	0	10x	COX6A1	ENSG00000111775	COX6A1	COX6A1	protein_coding	625.333	48.26	COX6A1	HGNC:2277	mitochondrion	mitochondrion	FALSE	0.821449	FALSE
0	1.19542	0.885	0.51	0	10x	ITM2B	ENSG00000136156	ITM2B	ITM2B	protein_coding	1904.36	37.65	ITM2B	HGNC:6174	multiple	endosomemembrane|golgiapparatusmembrane|plasmamembrane|secreted	FALSE	2.86686	FALSE
0	1.18835	0.386	0.119	0	10x	S100A11	ENSG00000163191	S100A11	S100A11	protein_coding	560	45.08	S100A11	HGNC:10488	multiple	cytoplasm|endosome|nucleus	FALSE	1.34555	FALSE
0	1.18733	0.629	0.159	0	10x	PPIB	ENSG00000166794	PPIB	PPIB	protein_coding	1302.57	52.77	PPIB	HGNC:9255	multiple	cytoplasm|endoplasmicreticulum|golgiapparatus|melanosome|mitochondrion|nucleus|secreted	FALSE	1.1444	FALSE
0	1.18212	0.547	0.063	0	10x	LAMTOR4	ENSG00000188186	LAMTOR4	LAMTOR4	protein_coding	559.083	53.23	LAMTOR4	HGNC:33772	lysosome	lysosome	FALSE	0.915136	FALSE
0	1.16891	0.612	0.229	0	10x	IER5	ENSG00000162783	IER5	IER5	protein_coding	4201	49.77	IER5	HGNC:5393	nucleus	nucleus	FALSE	1.35617	FALSE
0	1.16638	0.564	0.074	0	10x	RBFOX2	ENSG00000100320	RBFOX2	RBFOX2	protein_coding	2661.4	39.37	RBFOX2	HGNC:9906	nucleus	nucleus	FALSE	0.910402	FALSE
0	1.16333	0.493	0.153	0	10x	TRAC	ENSG00000277734	NCOR2	TRAC	TR_C_gene	978	50.2	NA	NA	NA	NA	FALSE	1.13773	FALSE
0	1.16189	0.531	0.051	0	10x	CUTA	ENSG00000112514	CUTA	CUTA	protein_coding	787.286	54.9	CUTA	HGNC:21101	mitochondrion	mitochondrion	FALSE	0.811693	FALSE
0	1.14624	0.637	0.262	0	10x	LDHB	ENSG00000111716	LDHB	LDHB	protein_coding	814.818	38.01	LDHB	HGNC:6541	cytoplasm	cytoplasm	FALSE	1.52174	FALSE
0	1.14543	0.862	0.466	0	10x	HMGB1	ENSG00000189403	HMGB1	HMGB1	protein_coding	2091.5	41.99	HMGB1	HGNC:4983	multiple	cytoplasm|mitochondrion|nucleus|secreted	FALSE	2.34921	TRUE
0	1.14487	0.483	0.123	0	10x	CD7	ENSG00000173762	CD7	CD7	protein_coding	1145	65.78	CD7	HGNC:1695	plasmamembrane	plasmamembrane	TRUE	0.934362	FALSE
0	1.14346	0.567	0.101	0	10x	NDUFB2	ENSG00000090266	NDUFB2	NDUFB2	protein_coding	648.8	43.57	NDUFB2	HGNC:7697	mitochondrion	mitochondrion	FALSE	0.949354	FALSE
0	1.14269	0.645	0.208	0	10x	CORO1A	ENSG00000102879	CORO1A	CORO1A	protein_coding	1161	64.42	CORO1A	HGNC:2252	multiple	cytoplasm|mitochondrion	FALSE	1.27109	FALSE
0	1.14184	0.56	0.27	0	10x	ID2	ENSG00000115738	ID2	ID2	protein_coding	1109.25	49.24	ID2	HGNC:5361	nucleus	nucleus	FALSE	1.57461	TRUE
0	1.13933	0.564	0.092	0	10x	ICAM3	ENSG00000076662	ICAM3	ICAM3	protein_coding	1185.46	55.88	ICAM3	HGNC:5346	multiple	plasmamembrane|secreted	TRUE	0.891822	FALSE
0	1.13823	0.508	0.027	0	10x	SF3B5	ENSG00000169976	SF3B5	SF3B5	protein_coding	690	56.52	SF3B5	HGNC:21083	nucleus	nucleus	FALSE	0.747274	FALSE
0	1.13355	0.408	0.054	0	10x	CD63	ENSG00000135404	CD63	CD63	protein_coding	769.438	59.18	CD63	HGNC:1692	multiple	cytoplasm|endosome|endosomemembrane|lysosome|lysosomemembrane|plasmamembrane	TRUE	0.766284	FALSE
0	1.13222	0.526	0.06	0	10x	POLR2L	ENSG00000177700	POLR2L	POLR2L	protein_coding	730.5	61.02	POLR2L	HGNC:9199	nucleus	nucleus	FALSE	0.818221	FALSE
0	1.12449	0.508	0.073	0	10x	DBI	ENSG00000155368	TSPO	DBI	protein_coding	674.636	50.38	NA	NA	NA	NA	FALSE	0.839455	FALSE
0	1.11657	0.459	0.055	0	10x	SOCS1	ENSG00000185338	SOCS1	SOCS1	protein_coding	1511	69.07	SOCS1	HGNC:19383	multiple	cytoplasm|nucleus	FALSE	0.783859	FALSE
0	1.11562	0.785	0.55	0	10x	RAB11A	ENSG00000103769	RAB11A	RAB11A	protein_coding	1183.78	40.1	RAB11A	HGNC:9760	multiple	golgiapparatus|mitochondrion	FALSE	2.85739	FALSE
0	1.11282	0.483	0.036	0	10x	PPDPF	ENSG00000125534	PPDPF	PPDPF	protein_coding	576.25	70.87	PPDPF	HGNC:16142	secreted	secreted	FALSE	0.727188	FALSE
0	1.11255	0.464	0.006	0	10x	RPL3P4	ENSG00000232573	RPL3P4	RPL3P4	processed_pseudogene	423	51.06	NA	NA	NA	NA	FALSE	0.673099	FALSE
0	1.11174	0.277	0.041	0	10x	HOPX	ENSG00000171476	HOPX	HOPX	protein_coding	1376.93	42.94	HOPX	HGNC:24961	nucleus	nucleus	FALSE	0.663702	TRUE
0	1.11144	0.633	0.187	0	10x	PSMA7	ENSG00000101182	PSMA7	PSMA7	protein_coding	819.333	52.27	PSMA7	HGNC:9536	multiple	cytoplasm|nucleus	FALSE	1.15567	FALSE
0	1.10683	0.906	0.794	0	10x	MT-ND5	ENSG00000198786	NA	MT-ND5	protein_coding	1812	44.92	NA	NA	NA	NA	FALSE	4.97991	FALSE
0	1.10404	0.42	0.203	0	10x	HLA-DPB1	ENSG00000223865	HLA-DPA1	HLA-DPB1	protein_coding	1205.12	47.34	NA	NA	NA	NA	FALSE	1.54498	FALSE
0	1.10137	0.541	0.084	0	10x	ATP5PO	ENSG00000241837	ATP5PO	ATP5PO	protein_coding	745.273	43.23	ATP5O	HGNC:850	mitochondrion	mitochondrion	FALSE	0.867719	FALSE
0	1.09884	0.507	0.059	0	10x	ATP5MJ	ENSG00000156411	ATP5MJ	ATP5MJ	protein_coding	754	47.77	C14orf2	HGNC:1188	mitochondrion	mitochondrion	FALSE	0.824462	FALSE
0	1.09207	0.356	0.119	0	10x	CTSW	ENSG00000172543	CTSW	CTSW	protein_coding	1161.88	59.12	CTSW	HGNC:2546	endoplasmicreticulum	endoplasmicreticulum	FALSE	0.848207	FALSE
0	1.08894	0.483	0.036	0	10x	MZT2A	ENSG00000173272	MZT2A	MZT2A	protein_coding	950	51.73	MZT2A	HGNC:33187	cytoplasm	cytoplasm	FALSE	0.730488	FALSE
0	1.08244	0.703	0.262	0	10x	TOMM20	ENSG00000173726	TOMM20	TOMM20	protein_coding	1341.67	41.52	TOMM20	HGNC:20947	mitochondrion	mitochondrion	FALSE	1.34684	FALSE
0	1.08199	0.348	0.21	0	10x	HLA-DRB1	ENSG00000196126	HLA-DRB1	HLA-DRB1	protein_coding	1459	43.4	HLA-DRB1	HGNC:4948	multiple	endoplasmicreticulummembrane|endosome|endosomemembrane|golgiapparatusmembrane|lysosome|lysosomemembrane|plasmamembrane	FALSE	1.82511	FALSE
0	1.08198	0.461	0.02	0	10x	RABAC1	ENSG00000105404	RABAC1	RABAC1	protein_coding	700.5	61.23	RABAC1	HGNC:9794	multiple	cytoplasm|golgiapparatus|plasmamembrane	FALSE	0.659684	FALSE
0	1.07249	0.42	0.045	0	10x	ISG15	ENSG00000187608	ISG15	ISG15	protein_coding	693.667	56.44	ISG15	HGNC:4053	multiple	cytoplasm|secreted	FALSE	0.767934	FALSE
0	1.0688	0.542	0.106	0	10x	SEC61B	ENSG00000106803	SEC61B	SEC61B	protein_coding	612.667	42.24	SEC61B	HGNC:16993	multiple	endoplasmicreticulum|endoplasmicreticulummembrane	FALSE	0.899713	FALSE
0	1.06849	0.448	0.017	0	10x	TSTD1	ENSG00000215845	TSTD1	TSTD1	protein_coding	586.429	60.06	TSTD1	HGNC:35410	cytoplasm	cytoplasm	FALSE	0.638164	FALSE
0	1.06793	0.487	0.04	0	10x	TMEM258	ENSG00000134825	TMEM258	TMEM258	protein_coding	712.875	58.49	TMEM258	HGNC:1164	endoplasmicreticulummembrane	endoplasmicreticulummembrane	FALSE	0.71901	FALSE
0	1.06451	0.926	0.755	0	10x	ZFP36L2	ENSG00000152518	ZFP36L2	ZFP36L2	protein_coding	3693	55.93	BRF2	HGNC:17298	nucleus	nucleus	FALSE	4.79189	FALSE
0	1.06451	0.926	0.755	0	10x	ZFP36L2	ENSG00000152518	ZFP36L2	ZFP36L2	protein_coding	3693	55.93	ZFP36L2	HGNC:1108	cytoplasm	cytoplasm	FALSE	4.79189	FALSE
0	1.06164	0.481	0.071	0	10x	H2AC20	ENSG00000184260	H2AC20	H2AC20	protein_coding	494	58.3	HIST2H2AC	HGNC:4738	nucleus	nucleus	FALSE	0.764778	FALSE
0	1.06003	0.463	0.03	0	10x	ENSG00000289100	ENSG00000289100	NA		lncRNA	1612	56.58	NA	NA	NA	NA	FALSE	0.670875	FALSE
0	1.05866	0.489	0.075	0	10x	RPL22L1	ENSG00000163584	RPL22L1	RPL22L1	protein_coding	836.833	39.31	RPL22L1	HGNC:27610	cytoplasm	cytoplasm	FALSE	0.788522	FALSE
0	1.05652	0.713	0.308	0	10x	FXYD5	ENSG00000089327	FXYD5	FXYD5	protein_coding	858.308	49.86	FXYD5	HGNC:4029	plasmamembrane	plasmamembrane	FALSE	1.55538	FALSE
0	1.05631	0.488	0.056	0	10x	DRAP1	ENSG00000175550	DRAP1	DRAP1	protein_coding	678.222	65.33	DRAP1	HGNC:3019	nucleus	nucleus	FALSE	0.73429	FALSE
0	1.0554	0.451	0.018	0	10x	KRT10	ENSG00000186395	KRT10	KRT10	protein_coding	2153	42.71	KRT10	HGNC:6413	multiple	cytoplasm|nucleus	FALSE	0.645768	FALSE
0	1.04721	0.507	0.058	0	10x	NEDD8	ENSG00000129559	NEDD8	NEDD8	protein_coding	829.125	43.5	NEDD8	HGNC:7732	multiple	cytoplasm|nucleus	FALSE	0.735007	FALSE
0	1.04531	0.443	0.009	0	10x	CCDC85B	ENSG00000175602	CCDC85B	CCDC85B	protein_coding	963	71.65	CCDC85B	HGNC:24926	multiple	cytoplasm|nucleus	FALSE	0.613558	FALSE
0	1.04379	0.433	0.001	0	10x	RPS23P8	ENSG00000230629	RPS23P8	RPS23P8	processed_pseudogene	330	43.64	NA	NA	NA	NA	FALSE	0.614204	FALSE
0	1.04294	0.496	0.066	0	10x	OOEP	ENSG00000203907	OOEP	OOEP	protein_coding	918.333	45.33	OOEP	HGNC:21382	cytoplasm	cytoplasm	FALSE	0.763558	FALSE
0	1.04161	0.523	0.104	0	10x	ATP5IF1	ENSG00000130770	ATP5IF1	ATP5IF1	protein_coding	874	44.37	ATPIF1	HGNC:871	multiple	mitochondrion|nucleus	FALSE	0.837733	FALSE
0	1.03819	0.695	0.275	0	10x	SOD1	ENSG00000142168	SOD1	SOD1	protein_coding	1023	44.42	SOD1	HGNC:11179	multiple	cytoplasm|nucleus|peroxisome|secreted	FALSE	1.3627	FALSE
0	1.03715	0.551	0.101	0	10x	NDUFA13	ENSG00000186010	NDUFA13	NDUFA13	protein_coding	689	53.15	NDUFA13	HGNC:17194	multiple	cytoplasm|mitochondrion|mitochondrionmembrane|nucleus	FALSE	0.832855	FALSE
0	1.03596	0.426	0.001	0	10x	ENSG00000242299	ENSG00000242299	NA		processed_pseudogene	459	52.51	NA	NA	NA	NA	FALSE	0.608895	FALSE
0	1.0353	0.5	0.095	0	10x	SNHG7	ENSG00000233016	SNHG7	SNHG7	lncRNA	1285.7	58.94	NA	NA	NA	NA	FALSE	0.809469	FALSE
0	1.0343	0.51	0.065	0	10x	SPCS1	ENSG00000114902	SPCS1	SPCS1	protein_coding	1499.4	47.35	SPCS1	HGNC:23401	endoplasmicreticulummembrane	endoplasmicreticulummembrane	FALSE	0.744261	FALSE
0	1.029	0.447	0.023	0	10x	DDT	ENSG00000099977	DDT	DDT	protein_coding	1026.62	54.25	DDT	HGNC:2732	cytoplasm	cytoplasm	FALSE	0.659541	FALSE
0	1.02464	0.838	0.536	0	10x	EIF3E	ENSG00000104408	EIF3E	EIF3E	protein_coding	2011.28	37	EIF3E	HGNC:3277	multiple	cytoplasm|nucleus	FALSE	2.69964	FALSE
0	1.02418	0.475	0.052	0	10x	ATP5MK	ENSG00000173915	ATP5MK	ATP5MK	protein_coding	620.2	43.34	USMG5	HGNC:30889	mitochondrionmembrane	mitochondrionmembrane	FALSE	0.709254	FALSE
0	1.02195	0.605	0.276	0	10x	CD3E	ENSG00000198851	CD3E	CD3E	protein_coding	1434.67	43.94	CD3E	HGNC:1674	multiple	cytoplasm|nucleus|plasmamembrane	TRUE	1.35387	FALSE
0	1.02123	0.458	0.04	0	10x	UQCR10	ENSG00000184076	UQCR10	UQCR10	protein_coding	750	47.62	UQCR10	HGNC:30863	mitochondrionmembrane	mitochondrionmembrane	FALSE	0.683716	FALSE
0	1.02095	0.531	0.108	0	10x	GTF3A	ENSG00000122034	GTF3A	GTF3A	protein_coding	1008.88	44.69	GTF3A	HGNC:4662	multiple	cytoplasm|nucleus	FALSE	0.836872	TRUE
0	1.01521	0.516	0.098	0	10x	PEBP1	ENSG00000089220	PEBP1	PEBP1	protein_coding	1069.5	48.71	PEBP1	HGNC:8630	cytoplasm	cytoplasm	FALSE	0.810043	FALSE
0	1.01248	0.506	0.076	0	10x	DAD1	ENSG00000129562	DAD1	DAD1	protein_coding	511.2	41.9	DAD1	HGNC:2664	endoplasmicreticulum	endoplasmicreticulum	FALSE	0.739598	FALSE
0	1.00837	0.581	0.242	0	10x	TUBB4B	ENSG00000188229	TUBB4B	TUBB4B	protein_coding	1799	63.28	TUBB4B	HGNC:20771	multiple	cytoplasm|nucleus	FALSE	1.15043	FALSE
0	1.00827	0.447	0.041	0	10x	VAMP8	ENSG00000118640	VAMP8	VAMP8	protein_coding	716	47.95	VAMP8	HGNC:12647	multiple	endoplasmicreticulum|endosome|endosomemembrane|golgiapparatus|lysosomemembrane|plasmamembrane	FALSE	0.682138	FALSE
0	1.00755	0.456	0.034	0	10x	ATP5ME	ENSG00000169020	ATP5ME	ATP5ME	protein_coding	347.8	57.26	ATP5I	HGNC:846	multiple	mitochondrion|secreted	FALSE	0.657174	FALSE
0	1.00701	0.509	0.088	0	10x	COX7B	ENSG00000131174	COX7B	COX7B	protein_coding	1059.75	40.81	COX7B	HGNC:2291	mitochondrion	mitochondrion	FALSE	0.786083	FALSE
0	1.00666	0.619	0.208	0	10x	GUK1	ENSG00000143774	GUK1	GUK1	protein_coding	842.879	61.76	GUK1	HGNC:4693	multiple	cytoplasm|mitochondrion	FALSE	1.06062	FALSE
0	1.0063	0.43	0.02	0	10x	NDUFB7	ENSG00000099795	NDUFB7	NDUFB7	protein_coding	532	57.47	NDUFB7	HGNC:7702	mitochondrion	mitochondrion	FALSE	0.605524	FALSE
0	1.00571	0.722	0.448	0	10x	ARL4C	ENSG00000188042	ARL4C	ARL4C	protein_coding	3939.5	50.41	ARL4C	HGNC:698	multiple	cytoplasm|nucleus	FALSE	2.05215	FALSE
0	1.00367	0.565	0.175	0	10x	TUBA1B	ENSG00000123416	TUBA1B	TUBA1B	protein_coding	1262.25	53.12	TUBA1B	HGNC:18809	multiple	cytoplasm|mitochondrion	FALSE	0.973888	FALSE
0	1.00339	0.448	0.025	0	10x	COPS9	ENSG00000172428	COPS9	COPS9	protein_coding	609	54.66	MYEOV2	HGNC:21314	secreted	secreted	FALSE	0.629412	FALSE
0	1.00281	0.35	0.159	0	10x	HLA-DPA1	ENSG00000231389	HLA-DPA1	HLA-DPA1	protein_coding	1509.88	42.77	HLA-DPA1	HGNC:4938	multiple	endoplasmicreticulummembrane|endosomemembrane|golgiapparatusmembrane|lysosomemembrane|plasmamembrane	FALSE	1.22654	FALSE
0	1.00281	0.35	0.159	0	10x	HLA-DPA1	ENSG00000231389	HLA-DPA1	HLA-DPA1	protein_coding	1509.88	42.77	HLA-DPB1	HGNC:4940	multiple	endoplasmicreticulummembrane|endosomemembrane|golgiapparatusmembrane|lysosomemembrane|plasmamembrane	FALSE	1.22654	FALSE
0	1.00008	0.476	0.05	0	10x	ATP5PF	ENSG00000154723	ATP5PF	ATP5PF	protein_coding	715.5	41.96	ATP5J	HGNC:847	multiple	mitochondrion|secreted	FALSE	0.685581	FALSE
2.01474384274578e-192	1.19782	0.115	0.038	5.96182850506904e-188	10x	CCL4L2	ENSG00000276070	CCL4L2	CCL4L2	protein_coding	812.7	49.05	CCL4L2	HGNC:24066	secreted	secreted	FALSE	0.739168	FALSE
6.66652711632798e-165	2.02797	0.102	0.05	1.97269203899261e-160	10x	IGKC	ENSG00000211592	IGKC	IGKC	IG_C_gene	523	53.35	NA	NA	NA	NA	FALSE	3.51542	FALSE
NA	NA	NA	NA	NA	all	TSPAN6	ENSG00000000003	TSPAN6	TSPAN6	protein_coding	2061.8	40.4	TSPAN6	HGNC:11858	plasmamembrane	plasmamembrane	FALSE	0.348376	FALSE
NA	NA	NA	NA	NA	all	DPM1	ENSG00000000419	DPM1	DPM1	protein_coding	1434.44	40.2	DPM1	HGNC:3005	multiple	cytoplasm|endoplasmicreticulum|nucleus	FALSE	86.08	FALSE
NA	NA	NA	NA	NA	all	SCYL3	ENSG00000000457	CCL15	SCYL3	protein_coding	3185.8	40.14	NA	NA	NA	NA	FALSE	17.236	FALSE
NA	NA	NA	NA	NA	all	C1orf112	ENSG00000000460	C1orf112	C1orf112	protein_coding	2431.11	39.22	C1orf112	HGNC:25565	secreted	secreted	FALSE	16.3848	FALSE
NA	NA	NA	NA	NA	all	FGR	ENSG00000000938	FGR	FGR	protein_coding	1722.14	52.92	FGR	HGNC:3697	cytoplasm	cytoplasm	FALSE	39.4048	FALSE
NA	NA	NA	NA	NA	all	CFH	ENSG00000000971	CFH	CFH	protein_coding	2964.13	35.08	CFH	HGNC:4883	multiple	endoplasmicreticulum|secreted	FALSE	3.74296	FALSE
NA	NA	NA	NA	NA	all	FUCA2	ENSG00000001036	FUCA2	FUCA2	protein_coding	1256	39.72	FUCA2	HGNC:4008	multiple	lysosome|secreted	FALSE	5.52688	FALSE
NA	NA	NA	NA	NA	all	GCLC	ENSG00000001084	GCLC	GCLC	protein_coding	1723.64	40.16	GCLC	HGNC:4311	nucleus	nucleus	FALSE	37.1898	FALSE
NA	NA	NA	NA	NA	all	NFYA	ENSG00000001167	NFYA	NFYA	protein_coding	3934.5	40.69	NFYA	HGNC:7804	nucleus	nucleus	FALSE	45.615	TRUE
NA	NA	NA	NA	NA	all	STPG1	ENSG00000001460	STPG1	STPG1	protein_coding	1684.5	44.09	STPG1	HGNC:28070	secreted	secreted	FALSE	3.1293	FALSE
NA	NA	NA	NA	NA	all	NIPAL3	ENSG00000001461	NIPAL3	NIPAL3	protein_coding	2660.71	44.99	NIPAL3	HGNC:25233	golgiapparatusmembrane	golgiapparatusmembrane	FALSE	32.3665	FALSE
NA	NA	NA	NA	NA	all	LAS1L	ENSG00000001497	LAS1L	LAS1L	protein_coding	3969.28	42.78	LAS1L	HGNC:25726	nucleus	nucleus	FALSE	23.7384	FALSE
NA	NA	NA	NA	NA	all	ENPP4	ENSG00000001561	ENPP4	ENPP4	protein_coding	4644	36.05	ENPP4	HGNC:3359	plasmamembrane	plasmamembrane	FALSE	8.28547	FALSE
NA	NA	NA	NA	NA	all	SEMA3F	ENSG00000001617	SEMA3F	SEMA3F	protein_coding	1697.11	57.74	SEMA3F	HGNC:10728	cytoplasm	cytoplasm	FALSE	0.552904	FALSE
NA	NA	NA	NA	NA	all	CFTR	ENSG00000001626	CFTR	CFTR	protein_coding	3045.84	36.9	CFTR	HGNC:1884	multiple	endoplasmicreticulum|endosome|plasmamembrane	FALSE	0.272582	FALSE
NA	NA	NA	NA	NA	all	ANKIB1	ENSG00000001629	ANKIB1	ANKIB1	protein_coding	1642.86	36.83	ANKIB1	HGNC:22215	cytoplasm	cytoplasm	FALSE	109.083	FALSE
NA	NA	NA	NA	NA	all	CYP51A1	ENSG00000001630	CYP51A1	CYP51A1	protein_coding	1658.4	38.33	CYP51A1	HGNC:2649	endoplasmicreticulum	endoplasmicreticulum	FALSE	36.4863	FALSE
NA	NA	NA	NA	NA	all	KRIT1	ENSG00000001631	KRIT1	KRIT1	protein_coding	3569.57	36.51	KRIT1	HGNC:1573	cytoplasm	cytoplasm	FALSE	52.3726	FALSE
NA	NA	NA	NA	NA	all	RAD52	ENSG00000002016	RAD52	RAD52	protein_coding	1379.26	45.19	RAD52	HGNC:9824	multiple	cytoplasm|nucleus	FALSE	11.0603	FALSE
NA	NA	NA	NA	NA	all	MYH16	ENSG00000002079	MYH16	MYH16	transcribed_unitary_pseudogene	1984.6	49.89	NA	NA	NA	NA	FALSE	0.115966	FALSE
NA	NA	NA	NA	NA	all	BAD	ENSG00000002330	BAD	BAD	protein_coding	639.714	53.92	BAD	HGNC:936	multiple	cytoplasm|mitochondrion	FALSE	15.3262	FALSE
NA	NA	NA	NA	NA	all	LAP3	ENSG00000002549	CXCR4	LAP3	protein_coding	1135.36	44.16	NA	NA	NA	NA	FALSE	82.6903	FALSE
NA	NA	NA	NA	NA	all	CD99	ENSG00000002586	CD99	CD99	protein_coding	814.533	47.38	CD99	HGNC:7082	cytoplasm	cytoplasm	TRUE	143.382	FALSE
NA	NA	NA	NA	NA	all	HS3ST1	ENSG00000002587	HS3ST1	HS3ST1	protein_coding	2715.67	43.92	HS3ST1	HGNC:5194	multiple	golgiapparatus|secreted	FALSE	0.518874	FALSE
NA	NA	NA	NA	NA	all	WNT16	ENSG00000002745	WNT16	WNT16	protein_coding	2190	38.61	WNT16	HGNC:16267	secreted	secreted	FALSE	0.34773	FALSE
NA	NA	NA	NA	NA	all	HECW1	ENSG00000002746	HECW1	HECW1	protein_coding	2134.91	42.03	HECW1	HGNC:22195	multiple	cytoplasm|nucleus	FALSE	0.29149	FALSE
NA	NA	NA	NA	NA	all	MAD1L1	ENSG00000002822	MAD1L1	MAD1L1	protein_coding	972.261	55.65	MAD1L1	HGNC:6762	multiple	cytoplasm|nucleus	FALSE	126.559	FALSE
NA	NA	NA	NA	NA	all	LASP1	ENSG00000002834	LASP1	LASP1	protein_coding	2081.67	53.69	LASP1	HGNC:6513	cytoplasm	cytoplasm	FALSE	76.3478	FALSE
NA	NA	NA	NA	NA	all	SNX11	ENSG00000002919	SNX11	SNX11	protein_coding	1226.46	48.03	SNX11	HGNC:14975	endosome	endosome	FALSE	10.0586	FALSE
NA	NA	NA	NA	NA	all	TMEM176A	ENSG00000002933	TMEM176A	TMEM176A	protein_coding	1042.09	57.55	TMEM176A	HGNC:24930	nucleusmembrane	nucleusmembrane	FALSE	2.87665	FALSE
NA	NA	NA	NA	NA	all	M6PR	ENSG00000003056	M6PR	M6PR	protein_coding	973.231	42.37	M6PR	HGNC:6752	multiple	endosome|golgiapparatus|lysosomemembrane|plasmamembrane	FALSE	46.5413	FALSE
NA	NA	NA	NA	NA	all	KLHL13	ENSG00000003096	KLHL13	KLHL13	protein_coding	3112	36.56	KLHL13	HGNC:22931	nucleus	nucleus	FALSE	2.41162	FALSE
NA	NA	NA	NA	NA	all	ICA1	ENSG00000003147	ICA1	ICA1	protein_coding	1314.58	40.3	ICA1	HGNC:5343	multiple	cytoplasm|endoplasmicreticulum|golgiapparatus	FALSE	6.12643	FALSE
NA	NA	NA	NA	NA	all	DBNDD1	ENSG00000003249	DBNDD1	DBNDD1	protein_coding	2027.71	59.3	DBNDD1	HGNC:28455	nucleus	nucleus	FALSE	0.54067	FALSE
NA	NA	NA	NA	NA	all	ALS2	ENSG00000003393	ALS2	ALS2	protein_coding	5081.47	38.18	ALS2	HGNC:443	golgiapparatus	golgiapparatus	FALSE	23.0639	FALSE
NA	NA	NA	NA	NA	all	CASP10	ENSG00000003400	CASP10	CASP10	protein_coding	1873.6	42.31	CASP10	HGNC:1500	multiple	cytoplasm|nucleus	FALSE	43.8222	FALSE
NA	NA	NA	NA	NA	all	CFLAR	ENSG00000003402	CFLAR	CFLAR	protein_coding	1749.08	44.35	CFLAR	HGNC:1876	multiple	cytoplasm|nucleus	FALSE	257.541	FALSE
NA	NA	NA	NA	NA	all	TFPI	ENSG00000003436	TFPI	TFPI	protein_coding	1834.33	36.6	TFPI	HGNC:11760	multiple	cytoplasm|secreted	FALSE	0.527588	FALSE
NA	NA	NA	NA	NA	all	NDUFAF7	ENSG00000003509	NDUFAF7	NDUFAF7	protein_coding	1168.69	38.97	NDUFAF7	HGNC:28816	mitochondrion	mitochondrion	FALSE	31.7407	FALSE
NA	NA	NA	NA	NA	all	RBM5	ENSG00000003756	RBM5	RBM5	protein_coding	1092.31	44.45	RBM5	HGNC:9902	nucleus	nucleus	FALSE	184.186	FALSE
NA	NA	NA	NA	NA	all	MTMR7	ENSG00000003987	MTMR7	MTMR7	protein_coding	1279.67	40.26	MTMR7	HGNC:7454	cytoplasm	cytoplasm	FALSE	1.05969	FALSE
NA	NA	NA	NA	NA	all	SLC7A2	ENSG00000003989	SLC7A2	SLC7A2	protein_coding	5785.33	40.13	SLC7A2	HGNC:11060	plasmamembrane	plasmamembrane	FALSE	0.0763779	FALSE
NA	NA	NA	NA	NA	all	ARF5	ENSG00000004059	ARF5	ARF5	protein_coding	781	56.14	ARF5	HGNC:658	multiple	cytoplasm|golgiapparatus	FALSE	16.9296	FALSE
NA	NA	NA	NA	NA	all	SARM1	ENSG00000004139	SARM1	SARM1	protein_coding	2348.62	51.55	SARM1	HGNC:17074	multiple	cytoplasm|mitochondrion	FALSE	13.8734	FALSE
NA	NA	NA	NA	NA	all	POLDIP2	ENSG00000004142	POLDIP2	POLDIP2	protein_coding	2097	49.87	POLD4	HGNC:14106	nucleus	nucleus	FALSE	11.1689	FALSE
NA	NA	NA	NA	NA	all	PLXND1	ENSG00000004399	PLXND1	PLXND1	protein_coding	1242	58.3	PLXND1	HGNC:9107	plasmamembrane	plasmamembrane	FALSE	19.5618	FALSE
NA	NA	NA	NA	NA	all	AK2	ENSG00000004455	AK2	AK2	protein_coding	3241.5	46.32	AK2	HGNC:362	multiple	cytoplasm|mitochondrion	FALSE	23.3866	FALSE
NA	NA	NA	NA	NA	all	CD38	ENSG00000004468	CD38	CD38	protein_coding	1980.2	41.09	CD38	HGNC:1667	multiple	nucleus|plasmamembrane	TRUE	36.9548	FALSE
NA	NA	NA	NA	NA	all	FKBP4	ENSG00000004478	FKBP4	FKBP4	protein_coding	878.625	51.53	FKBP4	HGNC:3720	multiple	cytoplasm|mitochondrion|nucleus	FALSE	10.8039	FALSE
NA	NA	NA	NA	NA	all	KDM1A	ENSG00000004487	KDM1A	KDM1A	protein_coding	3216.78	39.17	KDM1A	HGNC:29079	multiple	cytoplasm|nucleus	FALSE	32.8758	FALSE
NA	NA	NA	NA	NA	all	RBM6	ENSG00000004534	RBM6	RBM6	protein_coding	1565.75	44.14	RBM6	HGNC:9903	nucleus	nucleus	FALSE	191.982	FALSE
NA	NA	NA	NA	NA	all	CAMKK1	ENSG00000004660	CAMKK1	CAMKK1	protein_coding	3359.25	57.17	CAMKK1	HGNC:1469	cytoplasm	cytoplasm	FALSE	4.91316	FALSE
NA	NA	NA	NA	NA	all	RECQL	ENSG00000004700	RECQL	RECQL	protein_coding	1328.12	37.57	RECQL	HGNC:9948	multiple	mitochondrion|nucleus	FALSE	40.3075	FALSE
NA	NA	NA	NA	NA	all	VPS50	ENSG00000004766	VPS50	VPS50	protein_coding	1706.48	34.82	CCDC132	HGNC:25956	golgiapparatus	golgiapparatus	FALSE	55.8173	FALSE
NA	NA	NA	NA	NA	all	ARHGAP33	ENSG00000004777	ARHGAP33	ARHGAP33	protein_coding	1575.33	60.93	ARHGAP33	HGNC:23085	cytoplasm	cytoplasm	FALSE	2.28954	FALSE
NA	NA	NA	NA	NA	all	NDUFAB1	ENSG00000004779	NDUFAB1	NDUFAB1	protein_coding	683.2	48.72	NDUFAB1	HGNC:7694	mitochondrion	mitochondrion	FALSE	28.9176	FALSE
NA	NA	NA	NA	NA	all	PDK4	ENSG00000004799	PDK4	PDK4	protein_coding	1484	36.08	PDK4	HGNC:8812	mitochondrion	mitochondrion	FALSE	0.538581	FALSE
NA	NA	NA	NA	NA	all	SLC22A16	ENSG00000004809	SLC22A16	SLC22A16	protein_coding	1388.25	41.33	SLC22A16	HGNC:20302	plasmamembrane	plasmamembrane	FALSE	0.214766	FALSE
NA	NA	NA	NA	NA	all	ZMYND10	ENSG00000004838	ZMYND10	ZMYND10	protein_coding	1041.89	58.49	ZMYND10	HGNC:19412	cytoplasm	cytoplasm	FALSE	0.642467	FALSE
NA	NA	NA	NA	NA	all	ABCB5	ENSG00000004846	ABCB5	ABCB5	protein_coding	2477.17	37.72	ABCB5	HGNC:46	plasmamembrane	plasmamembrane	FALSE	0.125318	FALSE
NA	NA	NA	NA	NA	all	ARX	ENSG00000004848	UBA2	ARX	protein_coding	664.8	54.62	NA	NA	NA	NA	FALSE	0.0459838	TRUE
NA	NA	NA	NA	NA	all	SLC25A13	ENSG00000004864	SLC25A13	SLC25A13	protein_coding	1177.38	39.76	SLC25A13	HGNC:10983	multiple	mitochondrion|mitochondrionmembrane	FALSE	59.5836	FALSE
NA	NA	NA	NA	NA	all	ST7	ENSG00000004866	ST7	ST7	protein_coding	1384.32	39.15	ST7	HGNC:11351	endoplasmicreticulummembrane	endoplasmicreticulummembrane	FALSE	63.1762	FALSE
NA	NA	NA	NA	NA	all	CDC27	ENSG00000004897	CDC27	CDC27	protein_coding	1332.32	38.66	CDC27	HGNC:1728	nucleus	nucleus	FALSE	66.1624	FALSE
NA	NA	NA	NA	NA	all	SLC4A1	ENSG00000004939	SLC4A1	SLC4A1	protein_coding	2422	55.79	SLC4A1	HGNC:11027	multiple	golgiapparatus|mitochondrion|nucleus|plasmamembrane	TRUE	0.0591643	FALSE
NA	NA	NA	NA	NA	all	CALCR	ENSG00000004948	CALCR	CALCR	protein_coding	2434.6	35.2	CALCR	HGNC:1440	plasmamembrane	plasmamembrane	FALSE	0.0513263	FALSE
NA	NA	NA	NA	NA	all	HCCS	ENSG00000004961	HCCS	HCCS	protein_coding	1863	42.97	HCCS	HGNC:4837	mitochondrion	mitochondrion	FALSE	4.47003	FALSE
NA	NA	NA	NA	NA	all	DVL2	ENSG00000004975	DVL2	DVL2	protein_coding	1060.27	55.13	DVL2	HGNC:3086	cytoplasm	cytoplasm	FALSE	9.62026	FALSE
NA	NA	NA	NA	NA	all	PRSS22	ENSG00000005001	PRSS22	PRSS22	protein_coding	834.875	59.35	PRSS22	HGNC:14368	secreted	secreted	FALSE	0.15522	FALSE
NA	NA	NA	NA	NA	all	UPF1	ENSG00000005007	UPF1	UPF1	protein_coding	2784.24	55.14	UPF1	HGNC:9962	multiple	cytoplasm|nucleus	FALSE	44.3575	FALSE
NA	NA	NA	NA	NA	all	SKAP2	ENSG00000005020	SKAP2	SKAP2	protein_coding	977.333	36.94	SKAP2	HGNC:15687	multiple	cytoplasm|nucleus	FALSE	54.2738	FALSE
NA	NA	NA	NA	NA	all	SLC25A5	ENSG00000005022	SLC25A5	SLC25A5	protein_coding	749.5	52.54	SLC25A5	HGNC:10991	multiple	mitochondrion|mitochondrionmembrane	FALSE	74.5302	FALSE
NA	NA	NA	NA	NA	all	MCUB	ENSG00000005059	MCUB	MCUB	protein_coding	1117.4	41.01	CCDC109B	HGNC:26076	mitochondrionmembrane	mitochondrionmembrane	FALSE	209.912	FALSE
NA	NA	NA	NA	NA	all	POLR2J	ENSG00000005075	POLR2J	POLR2J	protein_coding	937	54.98	POLR2J	HGNC:9197	nucleus	nucleus	FALSE	29.513	FALSE
NA	NA	NA	NA	NA	all	DHX33	ENSG00000005100	DHX33	DHX33	protein_coding	2956	45.78	DHX33	HGNC:16718	nucleus	nucleus	FALSE	7.21662	FALSE
NA	NA	NA	NA	NA	all	MEOX1	ENSG00000005102	MEOX1	MEOX1	protein_coding	1677.33	51.6	MEOX1	HGNC:7013	nucleus	nucleus	FALSE	0.527175	TRUE
NA	NA	NA	NA	NA	all	THSD7A	ENSG00000005108	THSD7A	THSD7A	protein_coding	3358.75	35.51	THSD7A	HGNC:22207	multiple	plasmamembrane|secreted	FALSE	0.225361	FALSE
NA	NA	NA	NA	NA	all	LIG3	ENSG00000005156	LIG3	LIG3	protein_coding	1609.5	47.21	LIG3	HGNC:6600	multiple	mitochondrion|nucleus	FALSE	16.3374	FALSE
NA	NA	NA	NA	NA	all	RPAP3	ENSG00000005175	RPAP3	RPAP3	protein_coding	1540.57	36.55	RPAP3	HGNC:26151	cytoplasm	cytoplasm	FALSE	32.6486	FALSE
NA	NA	NA	NA	NA	all	ACSM3	ENSG00000005187	ACSM3	ACSM3	protein_coding	1072.67	41.08	ACSM3	HGNC:10522	mitochondrion	mitochondrion	FALSE	17.7804	FALSE
NA	NA	NA	NA	NA	all	REXO5	ENSG00000005189	REXO5	REXO5	protein_coding	1083.05	39.89	NA	NA	NA	NA	FALSE	0.970667	FALSE
NA	NA	NA	NA	NA	all	CIAPIN1	ENSG00000005194	CIAPIN1	CIAPIN1	protein_coding	1061.8	44.27	CIAPIN1	HGNC:28050	multiple	cytoplasm|nucleus	FALSE	11.7786	FALSE
NA	NA	NA	NA	NA	all	SPPL2B	ENSG00000005206	SPPL2B	SPPL2B	protein_coding	1307.36	61.04	IMP4	HGNC:30856	multiple	cytoplasm|nucleus	FALSE	15.0367	FALSE
NA	NA	NA	NA	NA	all	FAM214B	NA	NA	NA	NA	NA	NA	NA	NA	NA	NA	NA	5.27066	FALSE
NA	NA	NA	NA	NA	all	COPZ2	ENSG00000005243	COPZ2	COPZ2	protein_coding	601.1	52.71	COPZ2	HGNC:19356	multiple	cytoplasm|golgiapparatus	FALSE	1.23138	FALSE
NA	NA	NA	NA	NA	all	PRKAR2B	ENSG00000005249	PRKAR2B	PRKAR2B	protein_coding	3213.41	38.61	PRKAR2B	HGNC:9392	multiple	cytoplasm|golgiapparatus|nucleus	FALSE	5.43849	FALSE
NA	NA	NA	NA	NA	all	MSL3	ENSG00000005302	MSL3	MSL3	protein_coding	2293.8	42.85	MSL3	HGNC:7370	multiple	cytoplasm|nucleus	FALSE	84.561	FALSE
NA	NA	NA	NA	NA	all	CREBBP	ENSG00000005339	CREBBP	CREBBP	protein_coding	1572.1	45.01	CREBBP	HGNC:2348	multiple	cytoplasm|nucleus	FALSE	350.663	FALSE
NA	NA	NA	NA	NA	all	TSPOAP1	ENSG00000005379	TSPOAP1	TSPOAP1	protein_coding	2678.91	57.84	BZRAP1	HGNC:16831	multiple	cytoplasm|mitochondrion	FALSE	42.4638	FALSE
NA	NA	NA	NA	NA	all	MPO	ENSG00000005381	MPO	MPO	protein_coding	1630.86	55.12	MPO	HGNC:7218	multiple	cytoplasm|endoplasmicreticulum|lysosome|nucleus|secreted	FALSE	0.154434	FALSE
NA	NA	NA	NA	NA	all	GCFC2	ENSG00000005436	GCFC2	GCFC2	protein_coding	1901.36	36.39	GCFC2	HGNC:1317	multiple	cytoplasm|nucleus	FALSE	22.6168	TRUE
NA	NA	NA	NA	NA	all	WDR54	ENSG00000005448	WDR54	WDR54	protein_coding	1028.5	54.68	WDR54	HGNC:25770	nucleus	nucleus	FALSE	10.1839	FALSE
NA	NA	NA	NA	NA	all	CROT	ENSG00000005469	CROT	CROT	protein_coding	1574.43	37.43	CROT	HGNC:2366	peroxisome	peroxisome	FALSE	11.8708	FALSE
NA	NA	NA	NA	NA	all	ABCB4	ENSG00000005471	ABCB4	ABCB4	protein_coding	2164	38.6	ABCB4	HGNC:45	plasmamembrane	plasmamembrane	FALSE	5.61911	FALSE
NA	NA	NA	NA	NA	all	KMT2E	ENSG00000005483	KMT2E	KMT2E	protein_coding	2587	39.74	KMT2E	HGNC:18541	nucleus	nucleus	FALSE	946.522	FALSE
NA	NA	NA	NA	NA	all	RHBDD2	ENSG00000005486	RHBDD2	RHBDD2	protein_coding	1049.44	47.79	RHBDD2	HGNC:23082	golgiapparatusmembrane	golgiapparatusmembrane	FALSE	34.6278	FALSE
NA	NA	NA	NA	NA	all	SOX8	ENSG00000005513	SOX8	SOX8	protein_coding	3620	64.99	SOX8	HGNC:11203	nucleus	nucleus	FALSE	0.547748	TRUE
NA	NA	NA	NA	NA	all	IBTK	ENSG00000005700	IBTK	IBTK	protein_coding	4103.1	36.07	IBTK	HGNC:17853	multiple	cytoplasm|nucleus	FALSE	34.8047	FALSE
NA	NA	NA	NA	NA	all	ZNF195	ENSG00000005801	ZNF195	ZNF195	protein_coding	1413.55	41.43	ZNF195	HGNC:12986	nucleus	nucleus	FALSE	32.9225	TRUE
NA	NA	NA	NA	NA	all	MYCBP2	ENSG00000005810	MYCBP2	MYCBP2	protein_coding	7385.62	35.75	MYCBP2	HGNC:23386	multiple	cytoplasm|nucleus	FALSE	481.461	FALSE
NA	NA	NA	NA	NA	all	FBXL3	ENSG00000005812	FBXL3	FBXL3	protein_coding	1531.33	38.36	FBXL3	HGNC:13599	multiple	cytoplasm|nucleus	FALSE	89.8863	FALSE
NA	NA	NA	NA	NA	all	ITGAL	ENSG00000005844	ITGAL	ITGAL	protein_coding	1939.73	50.45	ITGAL	HGNC:6148	multiple	cytoplasm|plasmamembrane	TRUE	151.917	FALSE
NA	NA	NA	NA	NA	all	PDK2	ENSG00000005882	PDK2	PDK2	protein_coding	1040.75	56.67	PDK2	HGNC:8810	mitochondrion	mitochondrion	FALSE	3.95578	FALSE
NA	NA	NA	NA	NA	all	ITGA3	ENSG00000005884	ITGA3	ITGA3	protein_coding	1677.62	52.64	ITGA3	HGNC:6139	multiple	cytoplasm|plasmamembrane	TRUE	1.74244	FALSE
NA	NA	NA	NA	NA	all	ZFX	ENSG00000005889	ZFX	ZFX	protein_coding	3223.27	40.77	ZFX	HGNC:12869	nucleus	nucleus	FALSE	130.277	TRUE
NA	NA	NA	NA	NA	all	LAMP2	ENSG00000005893	LAMP2	LAMP2	protein_coding	3323.2	38.61	LAMP2	HGNC:6501	multiple	endoplasmicreticulum|endosome|endosomemembrane|golgiapparatus|lysosome|lysosomemembrane|mitochondrion|plasmamembrane|secreted	TRUE	33.534	FALSE
NA	NA	NA	NA	NA	all	ITGA2B	ENSG00000005961	ITGA2B	ITGA2B	protein_coding	1358.2	54.81	ITGA2B	HGNC:6138	plasmamembrane	plasmamembrane	TRUE	1.09694	FALSE
NA	NA	NA	NA	NA	all	ASB4	ENSG00000005981	ASB4	ASB4	protein_coding	1971	38.27	ASB4	HGNC:16009	cytoplasm	cytoplasm	FALSE	0.0462248	FALSE
NA	NA	NA	NA	NA	all	GDE1	ENSG00000006007	GDE1	GDE1	protein_coding	1654.2	40.14	GDE1	HGNC:29644	plasmamembrane	plasmamembrane	FALSE	15.831	FALSE
NA	NA	NA	NA	NA	all	REX1BD	ENSG00000006015	REX1BD	REX1BD	protein_coding	1247.88	60.22	C19orf60	HGNC:26098	nucleus	nucleus	FALSE	48.8638	FALSE
NA	NA	NA	NA	NA	all	CRLF1	ENSG00000006016	CRLF1	CRLF1	protein_coding	992.333	55.32	CRLF1	HGNC:2364	secreted	secreted	FALSE	1.11588	FALSE
NA	NA	NA	NA	NA	all	OSBPL7	ENSG00000006025	OSBPL7	OSBPL7	protein_coding	2102.27	57.86	OSBPL7	HGNC:16387	multiple	cytoplasm|endoplasmicreticulum	FALSE	31.2597	FALSE
NA	NA	NA	NA	NA	all	MAP3K14	ENSG00000006062	MAP3K14	MAP3K14	protein_coding	3656	49.97	MAP3K14	HGNC:6853	multiple	cytoplasm|nucleus	FALSE	62.6732	FALSE
NA	NA	NA	NA	NA	all	CACNG3	ENSG00000006116	CACNG3	CACNG3	protein_coding	1917	44.39	CACNG3	HGNC:1407	plasmamembrane	plasmamembrane	FALSE	0.250319	FALSE
NA	NA	NA	NA	NA	all	TMEM132A	ENSG00000006118	TMEM132A	TMEM132A	protein_coding	1484.57	58.71	TMEM132A	HGNC:31092	multiple	endoplasmicreticulum|golgiapparatus	FALSE	0.085401	FALSE
NA	NA	NA	NA	NA	all	AP2B1	ENSG00000006125	AP2B1	AP2B1	protein_coding	1893.41	39.93	AP2B1	HGNC:563	mitochondrion	mitochondrion	FALSE	127.052	FALSE
NA	NA	NA	NA	NA	all	ZNF263	ENSG00000006194	ZNF263	ZNF263	protein_coding	3621.86	47.36	ZNF263	HGNC:13056	nucleus	nucleus	FALSE	11.3951	TRUE
NA	NA	NA	NA	NA	all	SPATA20	ENSG00000006282	SPATA20	SPATA20	protein_coding	1414.29	57.05	SPATA20	HGNC:26125	cytoplasm	cytoplasm	FALSE	2.8505	FALSE
NA	NA	NA	NA	NA	all	CACNA1G	ENSG00000006283	CACNA1G	CACNA1G	protein_coding	6612.47	56.94	CACNA1G	HGNC:1394	NA	NA	FALSE	0.318069	FALSE
NA	NA	NA	NA	NA	all	TNFRSF12A	ENSG00000006327	TNFRSF12A	TNFRSF12A	protein_coding	865.857	60.12	TNFRSF12A	HGNC:18152	plasmamembrane	plasmamembrane	TRUE	2.37465	FALSE
NA	NA	NA	NA	NA	all	MAP3K9	ENSG00000006432	MAP3K9	MAP3K9	protein_coding	4509.83	44.98	MAP3K9	HGNC:6861	cytoplasm	cytoplasm	FALSE	15.8793	FALSE
NA	NA	NA	NA	NA	all	RALA	ENSG00000006451	RALA	RALA	protein_coding	1092.4	39.66	RALA	HGNC:9839	mitochondrion	mitochondrion	FALSE	62.9394	FALSE
NA	NA	NA	NA	NA	all	BAIAP2L1	ENSG00000006453	BAIAP2L1	BAIAP2L1	protein_coding	1348.8	46.78	BAIAP2L1	HGNC:21649	cytoplasm	cytoplasm	FALSE	5.15582	FALSE
NA	NA	NA	NA	NA	all	KDM7A	ENSG00000006459	KDM7A	KDM7A	protein_coding	5929	39.15	KDM7A	HGNC:22224	nucleus	nucleus	FALSE	147.225	FALSE
NA	NA	NA	NA	NA	all	ETV1	ENSG00000006468	ETV1	ETV1	protein_coding	2309.76	36.3	ETV1	HGNC:3490	nucleus	nucleus	FALSE	0.127838	TRUE
NA	NA	NA	NA	NA	all	AGK	ENSG00000006530	AGK	AGK	protein_coding	1761.88	39.57	AGK	HGNC:21869	cytoplasm	cytoplasm	FALSE	46.8923	FALSE
NA	NA	NA	NA	NA	all	ALDH3B1	ENSG00000006534	ALDH3B1	ALDH3B1	protein_coding	2000.89	58.4	ALDH3B1	HGNC:410	cytoplasm	cytoplasm	FALSE	1.74834	FALSE
NA	NA	NA	NA	NA	all	TTC22	ENSG00000006555	TTC22	TTC22	protein_coding	1842.8	52.34	TTC22	HGNC:26067	cytoplasm	cytoplasm	FALSE	3.17172	FALSE
NA	NA	NA	NA	NA	all	PHTF2	ENSG00000006576	PHTF2	PHTF2	protein_coding	2943.25	37.66	PHTF2	HGNC:13411	plasmamembrane	plasmamembrane	FALSE	101.985	FALSE
NA	NA	NA	NA	NA	all	FARP2	ENSG00000006607	FARP2	FARP2	protein_coding	1211	45.58	FARP2	HGNC:16460	secreted	secreted	FALSE	60.4382	FALSE
NA	NA	NA	NA	NA	all	GGCT	ENSG00000006625	GGCT	GGCT	protein_coding	929	40.54	GGCT	HGNC:21705	cytoplasm	cytoplasm	FALSE	6.04549	FALSE
NA	NA	NA	NA	NA	all	DBF4	ENSG00000006634	DBF4	DBF4	protein_coding	1558	36.72	DBF4	HGNC:17364	nucleus	nucleus	FALSE	91.0649	FALSE
NA	NA	NA	NA	NA	all	TBXA2R	ENSG00000006638	TBXA2R	TBXA2R	protein_coding	1605	55.81	TBXA2R	HGNC:11608	plasmamembrane	plasmamembrane	FALSE	0.412412	FALSE
NA	NA	NA	NA	NA	all	IFRD1	ENSG00000006652	IFRD1	IFRD1	protein_coding	1600	39.46	IFRD1	HGNC:5456	multiple	cytoplasm|nucleus|plasmamembrane	FALSE	262.801	FALSE
NA	NA	NA	NA	NA	all	COX10	ENSG00000006695	COX10	COX10	protein_coding	2333	39.2	COX10	HGNC:2260	multiple	mitochondrion|mitochondrionmembrane	FALSE	33.8313	FALSE
NA	NA	NA	NA	NA	all	GTF2IRD1	ENSG00000006704	GTF2IRD1	GTF2IRD1	protein_coding	2776.43	52.72	GTF2IRD1	HGNC:4661	multiple	cytoplasm|nucleus	FALSE	1.20101	TRUE
NA	NA	NA	NA	NA	all	PAF1	ENSG00000006712	PEX2	PAF1	protein_coding	984.75	52.37	NA	NA	NA	NA	FALSE	28.8744	FALSE
NA	NA	NA	NA	NA	all	VPS41	ENSG00000006715	VPS41	VPS41	protein_coding	1138.93	38.35	VPS41	HGNC:12713	cytoplasm	cytoplasm	FALSE	69.7963	FALSE
NA	NA	NA	NA	NA	all	ARHGAP44	ENSG00000006740	ARHGAP44	ARHGAP44	protein_coding	2389.91	42.69	ARHGAP44	HGNC:29096	cytoplasm	cytoplasm	FALSE	0.574076	FALSE
NA	NA	NA	NA	NA	all	ELAC2	ENSG00000006744	ELAC2	ELAC2	protein_coding	1503	48.02	ELAC2	HGNC:14198	multiple	cytoplasm|nucleus	FALSE	18.2319	FALSE
NA	NA	NA	NA	NA	all	SCIN	ENSG00000006747	SCIN	SCIN	protein_coding	1933.4	38.46	SCIN	HGNC:21695	cytoplasm	cytoplasm	FALSE	0.368721	FALSE
NA	NA	NA	NA	NA	all	ARSD	ENSG00000006756	ARSD	ARSD	protein_coding	1642.71	48.88	ARSD	HGNC:717	endoplasmicreticulum	endoplasmicreticulum	FALSE	5.04612	FALSE
NA	NA	NA	NA	NA	all	PNPLA4	ENSG00000006757	PNPLA4	PNPLA4	protein_coding	2326.25	40.45	PNPLA4	HGNC:24887	cytoplasm	cytoplasm	FALSE	3.1831	FALSE
NA	NA	NA	NA	NA	all	MYH13	ENSG00000006788	MYH13	MYH13	protein_coding	5992.33	45.88	MYH13	HGNC:7571	cytoplasm	cytoplasm	FALSE	0.139639	FALSE
NA	NA	NA	NA	NA	all	ADIPOR2	ENSG00000006831	ADIPOR2	ADIPOR2	protein_coding	1031.29	39.4	ADIPOR2	HGNC:24041	golgiapparatusmembrane	golgiapparatusmembrane	FALSE	195.302	FALSE
NA	NA	NA	NA	NA	all	CDKL3	ENSG00000006837	CDKL3	CDKL3	protein_coding	1240.9	40.16	CDKL3	HGNC:15483	cytoplasm	cytoplasm	FALSE	9.69749	FALSE
NA	NA	NA	NA	NA	all	UPP2	ENSG00000007001	UPP2	UPP2	protein_coding	1686.25	40.24	UPP2	HGNC:23061	cytoplasm	cytoplasm	FALSE	2.4698	FALSE
NA	NA	NA	NA	NA	all	PRSS21	ENSG00000007038	PRSS21	PRSS21	protein_coding	772	55.65	PRSS21	HGNC:9485	cytoplasm	cytoplasm	FALSE	1.06654	FALSE
NA	NA	NA	NA	NA	all	MARK4	ENSG00000007047	MARK4	MARK4	protein_coding	1816.11	53.57	MARK4	HGNC:13538	cytoplasm	cytoplasm	FALSE	29.8649	FALSE
NA	NA	NA	NA	NA	all	PROM1	ENSG00000007062	PROM1	PROM1	protein_coding	1894.14	43.17	PROM1	HGNC:9454	multiple	nucleus|plasmamembrane	TRUE	0.253471	FALSE
NA	NA	NA	NA	NA	all	CCDC124	ENSG00000007080	CCDC124	CCDC124	protein_coding	807.75	55.84	CCDC124	HGNC:25171	cytoplasm	cytoplasm	FALSE	13.2792	FALSE
NA	NA	NA	NA	NA	all	CEACAM21	ENSG00000007129	CEACAM21	CEACAM21	protein_coding	1213.29	44.66	CEACAM21	HGNC:28834	plasmamembrane	plasmamembrane	FALSE	45.9838	FALSE
NA	NA	NA	NA	NA	all	PAFAH1B1	ENSG00000007168	PAFAH1B1	PAFAH1B1	protein_coding	3204.9	42.4	PAFAH1B1	HGNC:8574	cytoplasm	cytoplasm	FALSE	366.607	FALSE
NA	NA	NA	NA	NA	all	NOS2	ENSG00000007171	NOS2	NOS2	protein_coding	3843.14	51.35	NOS2	HGNC:7873	cytoplasm	cytoplasm	FALSE	0.0357185	FALSE
NA	NA	NA	NA	NA	all	DNAH9	ENSG00000007174	DNAH9	DNAH9	protein_coding	2890.27	42.62	DNAH9	HGNC:2953	cytoplasm	cytoplasm	FALSE	0.819027	FALSE
NA	NA	NA	NA	NA	all	KIAA0100	NA	NA	NA	NA	NA	NA	NA	NA	NA	NA	NA	54.18	FALSE
NA	NA	NA	NA	NA	all	GAS7	ENSG00000007237	GAS7	GAS7	protein_coding	2158.89	47.97	GAS7	HGNC:4169	cytoplasm	cytoplasm	FALSE	123.269	FALSE
NA	NA	NA	NA	NA	all	TRAPPC6A	ENSG00000007255	TRAPPC6A	TRAPPC6A	protein_coding	641	56.86	TRAPPC6A	HGNC:23069	mitochondrion	mitochondrion	FALSE	23.8776	FALSE
NA	NA	NA	NA	NA	all	MATK	ENSG00000007264	MATK	MATK	protein_coding	1086.27	54.4	MATK	HGNC:6906	multiple	cytoplasm|nucleus	FALSE	32.4546	FALSE
NA	NA	NA	NA	NA	all	CD79B	ENSG00000007312	CD79B	CD79B	protein_coding	886.857	60.63	CD79B	HGNC:1699	multiple	cytoplasm|plasmamembrane	TRUE	18.7664	FALSE
NA	NA	NA	NA	NA	all	SCN4A	ENSG00000007314	SCN4A	SCN4A	protein_coding	2983	56.1	SCN4A	HGNC:10591	plasmamembrane	plasmamembrane	FALSE	0.163065	FALSE
NA	NA	NA	NA	NA	all	ST7L	ENSG00000007341	ST7L	ST7L	protein_coding	1523.36	39.05	ST7L	HGNC:18441	endoplasmicreticulummembrane	endoplasmicreticulummembrane	FALSE	24.6677	FALSE
NA	NA	NA	NA	NA	all	TKTL1	ENSG00000007350	TKTL1	TKTL1	protein_coding	1044	48.27	TKTL1	HGNC:11835	multiple	cytoplasm|nucleus	FALSE	2.82468	FALSE
NA	NA	NA	NA	NA	all	PAX6	ENSG00000007372	PAX6	PAX6	protein_coding	2083.53	49.68	PAX6	HGNC:8620	multiple	cytoplasm|nucleus	FALSE	0.152941	TRUE
NA	NA	NA	NA	NA	all	RPUSD1	ENSG00000007376	RPUSD1	RPUSD1	protein_coding	1275.4	67.17	RPUSD1	HGNC:14173	cytoplasm	cytoplasm	FALSE	3.33854	FALSE
NA	NA	NA	NA	NA	all	RHBDF1	ENSG00000007384	RHBDF1	RHBDF1	protein_coding	1200	61.15	RHBDF1	HGNC:20561	multiple	endoplasmicreticulummembrane|golgiapparatusmembrane	FALSE	0.0666163	FALSE
NA	NA	NA	NA	NA	all	LUC7L	ENSG00000007392	LUC7L	LUC7L	protein_coding	1203.1	47.33	LUC7L	HGNC:6723	nucleus	nucleus	FALSE	99.3169	FALSE
NA	NA	NA	NA	NA	all	CACNA2D2	ENSG00000007402	CACNA2D2	CACNA2D2	protein_coding	4260.75	56.51	CACNA2D2	HGNC:1400	plasmamembrane	plasmamembrane	FALSE	35.431	FALSE
NA	NA	NA	NA	NA	all	BAIAP3	ENSG00000007516	BAIAP3	BAIAP3	protein_coding	2263	65.69	BAIAP3	HGNC:948	endoplasmicreticulummembrane	endoplasmicreticulummembrane	FALSE	5.72521	FALSE
NA	NA	NA	NA	NA	all	TSR3	ENSG00000007520	TSR3	TSR3	protein_coding	929.5	62.41	TSR3	HGNC:14175	nucleus	nucleus	FALSE	15.2098	FALSE
NA	NA	NA	NA	NA	all	PIGQ	ENSG00000007541	PIGQ	PIGQ	protein_coding	1346.96	64.34	PIGQ	HGNC:14135	endoplasmicreticulum	endoplasmicreticulum	FALSE	3.26445	FALSE
NA	NA	NA	NA	NA	all	CRAMP1	ENSG00000007545	CRAMP1	CRAMP1	protein_coding	2135.56	53.1	CRAMP1L	HGNC:14122	nucleus	nucleus	FALSE	20.1087	FALSE
NA	NA	NA	NA	NA	all	TEAD3	ENSG00000007866	TEAD3	TEAD3	protein_coding	2463.67	56.75	TEAD3	HGNC:11716	nucleus	nucleus	FALSE	0.341672	TRUE
NA	NA	NA	NA	NA	all	SELE	ENSG00000007908	SELE	SELE	protein_coding	2435.71	39.36	SELE	HGNC:10718	multiple	endosome|lysosome|plasmamembrane|secreted	TRUE	0.0391209	FALSE
NA	NA	NA	NA	NA	all	DNAJC11	ENSG00000007923	DNAJC11	DNAJC11	protein_coding	2546.48	46.6	DNAJC11	HGNC:25570	cytoplasm	cytoplasm	FALSE	25.1711	FALSE
NA	NA	NA	NA	NA	all	MYLIP	ENSG00000007944	MYLIP	MYLIP	protein_coding	2934	40.25	MYLIP	HGNC:21155	cytoplasm	cytoplasm	FALSE	198.547	FALSE
NA	NA	NA	NA	NA	all	NOX1	ENSG00000007952	NOX1	NOX1	protein_coding	1610.2	41.15	NOX1	HGNC:7889	multiple	cytoplasm|nucleus	FALSE	0.251004	FALSE
NA	NA	NA	NA	NA	all	E2F2	ENSG00000007968	E2F2	E2F2	protein_coding	2873	51.65	E2F2	HGNC:3114	nucleus	nucleus	FALSE	0.670875	TRUE
NA	NA	NA	NA	NA	all	PSMB1	ENSG00000008018	PSMB1	PSMB1	protein_coding	1415	39.78	PSMB1	HGNC:9537	multiple	cytoplasm|nucleus	FALSE	71.2257	FALSE
NA	NA	NA	NA	NA	all	SYN1	ENSG00000008056	SYN1	SYN1	protein_coding	1676	47.76	SYN1	HGNC:11494	cytoplasm	cytoplasm	FALSE	0.653103	FALSE
NA	NA	NA	NA	NA	all	JARID2	ENSG00000008083	JARID2	JARID2	protein_coding	4039.33	43.92	JARID2	HGNC:6196	multiple	cytoplasm|nucleus	FALSE	457.856	TRUE
NA	NA	NA	NA	NA	all	CDKL5	ENSG00000008086	CDKL5	CDKL5	protein_coding	3741.38	40.21	CDKL5	HGNC:11411	nucleus	nucleus	FALSE	26.4698	FALSE
NA	NA	NA	NA	NA	all	CDK11A	ENSG00000008128	CDK11A	CDK11A	protein_coding	1380.61	52.05	CDK11A	HGNC:1730	multiple	cytoplasm|nucleus	FALSE	57.0208	FALSE
NA	NA	NA	NA	NA	all	NADK	ENSG00000008130	NADK	NADK	protein_coding	1200.71	53.7	NADK	HGNC:29831	cytoplasm	cytoplasm	FALSE	16.5878	FALSE
NA	NA	NA	NA	NA	all	TFAP2D	ENSG00000008197	TFAP2D	TFAP2D	protein_coding	1377.5	37.24	TFAP2D	HGNC:15581	nucleus	nucleus	FALSE	0.0462473	TRUE
NA	NA	NA	NA	NA	all	DLEC1	ENSG00000008226	DLEC1	DLEC1	protein_coding	2853.29	48.5	DLEC1	HGNC:2899	cytoplasm	cytoplasm	FALSE	11.4815	FALSE
NA	NA	NA	NA	NA	all	CYTH3	ENSG00000008256	CYTH3	CYTH3	protein_coding	1280.64	44.78	CYTH3	HGNC:9504	cytoplasm	cytoplasm	FALSE	54.4826	FALSE
NA	NA	NA	NA	NA	all	ADAM22	ENSG00000008277	ADAM22	ADAM22	protein_coding	3661.14	37.29	ADAM22	HGNC:201	plasmamembrane	plasmamembrane	FALSE	18.6657	FALSE
NA	NA	NA	NA	NA	all	SYPL1	ENSG00000008282	SYPL1	SYPL1	protein_coding	1235.9	38.19	SYPL1	HGNC:11507	multiple	cytoplasm|endoplasmicreticulum|endosome|golgiapparatus|melanosome|plasmamembrane	FALSE	30.4643	FALSE
NA	NA	NA	NA	NA	all	CYB561	ENSG00000008283	CYB561	CYB561	protein_coding	1335.57	57.39	CYB561	HGNC:2571	mitochondrion	mitochondrion	FALSE	6.77836	FALSE
NA	NA	NA	NA	NA	all	SPAG9	ENSG00000008294	SPAG9	SPAG9	protein_coding	1819.14	40	SPAG9	HGNC:14524	multiple	cytoplasm|nucleus	FALSE	268.93	FALSE
NA	NA	NA	NA	NA	all	CELSR3	ENSG00000008300	CELSR3	CELSR3	protein_coding	5356.75	59.87	CELSR3	HGNC:3230	plasmamembrane	plasmamembrane	FALSE	1.82754	FALSE
NA	NA	NA	NA	NA	all	AASS	ENSG00000008311	AASS	AASS	protein_coding	3816.74	36.53	AASS	HGNC:17366	mitochondrion	mitochondrion	FALSE	7.25727	FALSE
NA	NA	NA	NA	NA	all	PLEKHG6	ENSG00000008323	PLEKHG6	PLEKHG6	protein_coding	1632.9	55.71	PLEKHG6	HGNC:25562	cytoplasm	cytoplasm	FALSE	0.273613	FALSE
NA	NA	NA	NA	NA	all	SS18L2	ENSG00000008324	SS18L2	SS18L2	protein_coding	1437	46.56	SS18L2	HGNC:15593	nucleus	nucleus	FALSE	32.6465	FALSE
NA	NA	NA	NA	NA	all	MPND	ENSG00000008382	MPND	MPND	protein_coding	1251.5	55.95	MPND	HGNC:25934	nucleus	nucleus	FALSE	4.59344	FALSE
NA	NA	NA	NA	NA	all	MGST1	ENSG00000008394	MGST1	MGST1	protein_coding	793.421	36.94	MGST1	HGNC:7061	multiple	endoplasmicreticulum|nucleusmembrane	FALSE	2.49376	FALSE
NA	NA	NA	NA	NA	all	CRY1	ENSG00000008405	CRY1	CRY1	protein_coding	1748.6	37.55	CRY1	HGNC:2384	multiple	cytoplasm|mitochondrion|nucleus	FALSE	260.936	FALSE
NA	NA	NA	NA	NA	all	PGLYRP1	ENSG00000008438	PGLYRP1	PGLYRP1	protein_coding	708	57.65	PGLYRP1	HGNC:8904	secreted	secreted	FALSE	0.0933896	FALSE
NA	NA	NA	NA	NA	all	NFIX	ENSG00000008441	NFIX	NFIX	protein_coding	1834.12	55.31	NFIX	HGNC:7788	nucleus	nucleus	FALSE	4.5404	TRUE
NA	NA	NA	NA	NA	all	ST3GAL1	ENSG00000008513	ST3GAL1	ST3GAL1	protein_coding	1976.06	49.4	ST3GAL1	HGNC:10862	multiple	golgiapparatusmembrane|secreted	FALSE	139.782	FALSE
NA	NA	NA	NA	NA	all	MMP25	ENSG00000008516	MMP24	MMP25	protein_coding	2394	58.87	NA	NA	NA	NA	FALSE	1.11408	FALSE
NA	NA	NA	NA	NA	all	IL32	ENSG00000008517	IL32	IL32	protein_coding	831.914	53.36	IL32	HGNC:16830	secreted	secreted	FALSE	233.426	FALSE
NA	NA	NA	NA	NA	all	PKD1	ENSG00000008710	PKD1	PKD1	protein_coding	2039.9	63.1	PKD1	HGNC:9008	multiple	cytoplasm|plasmamembrane	FALSE	13.8094	FALSE
NA	NA	NA	NA	NA	all	MAPK8IP2	ENSG00000008735	MAPK8IP2	MAPK8IP2	protein_coding	5648	62.89	MAPK8IP2	HGNC:6883	cytoplasm	cytoplasm	FALSE	0.134947	FALSE
NA	NA	NA	NA	NA	all	MED24	ENSG00000008838	MED22	MED24	protein_coding	1264.7	50.63	NA	NA	NA	NA	FALSE	14.0988	FALSE
NA	NA	NA	NA	NA	all	RHOBTB2	ENSG00000008853	RHOBTB2	RHOBTB2	protein_coding	2567.7	53.45	RHOBTB2	HGNC:18756	cytoplasm	cytoplasm	FALSE	3.07307	FALSE
NA	NA	NA	NA	NA	all	HEATR5B	ENSG00000008869	HEATR5B	HEATR5B	protein_coding	1913.4	38.6	HEATR5B	HGNC:29273	golgiapparatus	golgiapparatus	FALSE	61.2686	FALSE
NA	NA	NA	NA	NA	all	SEC62	ENSG00000008952	SEC62	SEC62	protein_coding	1259.7	36.6	SEC62	HGNC:11846	multiple	cytoplasm|endoplasmicreticulum|nucleus	FALSE	151.811	FALSE
NA	NA	NA	NA	NA	all	RPS20	ENSG00000008988	RPS20	RPS20	protein_coding	1452.69	41.73	RPS20	HGNC:10405	cytoplasm	cytoplasm	FALSE	990.332	FALSE
NA	NA	NA	NA	NA	all	CSDE1	ENSG00000009307	CSDE1	CSDE1	protein_coding	3517.15	38.28	CSDE1	HGNC:29905	cytoplasm	cytoplasm	FALSE	263.422	TRUE
NA	NA	NA	NA	NA	all	UBE3C	ENSG00000009335	UBE3C	UBE3C	protein_coding	1863.89	42.12	UBE3C	HGNC:16803	nucleus	nucleus	FALSE	107.82	FALSE
NA	NA	NA	NA	NA	all	REV3L	ENSG00000009413	REV3L	REV3L	protein_coding	4656.77	36.9	REV3L	HGNC:9968	nucleus	nucleus	FALSE	240.321	FALSE
NA	NA	NA	NA	NA	all	TENM1	ENSG00000009694	TENM1	TENM1	protein_coding	8945.67	36.99	TEN1	HGNC:37242	nucleus	nucleus	FALSE	16.1732	FALSE
NA	NA	NA	NA	NA	all	MASP2	ENSG00000009724	MASP2	MASP2	protein_coding	1863.94	47.92	MASP2	HGNC:6902	secreted	secreted	FALSE	1.32151	FALSE
NA	NA	NA	NA	NA	all	FAM76A	ENSG00000009780	FAM76A	FAM76A	protein_coding	1583.71	43.38	FAM76A	HGNC:28530	nucleus	nucleus	FALSE	29.4023	FALSE
NA	NA	NA	NA	NA	all	TRAF3IP3	ENSG00000009790	TRAF3IP3	TRAF3IP3	protein_coding	1384.75	45.61	TRAF3IP3	HGNC:30766	cytoplasm	cytoplasm	FALSE	108.076	FALSE
NA	NA	NA	NA	NA	all	POMT2	ENSG00000009830	POMT2	POMT2	protein_coding	1260.36	47.08	POMT2	HGNC:19743	multiple	endoplasmicreticulum|endoplasmicreticulummembrane	FALSE	3.6702	FALSE
NA	NA	NA	NA	NA	all	VTA1	ENSG00000009844	VTA1	VTA1	protein_coding	3050.4	35.53	VTA1	HGNC:20954	cytoplasm	cytoplasm	FALSE	60.2882	FALSE
NA	NA	NA	NA	NA	all	MLXIPL	ENSG00000009950	MLXIPL	MLXIPL	protein_coding	2193.55	56.25	MLXIPL	HGNC:12744	multiple	cytoplasm|nucleus	FALSE	0.0274518	TRUE
NA	NA	NA	NA	NA	all	BAZ1B	ENSG00000009954	BAZ1B	BAZ1B	protein_coding	4123.33	43.19	BAZ1B	HGNC:961	multiple	cytoplasm|nucleus	FALSE	63.9053	FALSE
NA	NA	NA	NA	NA	all	RANBP9	ENSG00000010017	RANBP9	RANBP9	protein_coding	2021	37.08	RANBP9	HGNC:13727	multiple	cytoplasm|nucleus	FALSE	133.858	FALSE
NA	NA	NA	NA	NA	all	ETV7	ENSG00000010030	ETV7	ETV7	protein_coding	1535.88	49.34	ETV7	HGNC:18160	nucleus	nucleus	FALSE	0.476715	TRUE
NA	NA	NA	NA	NA	all	SPRTN	ENSG00000010072	SPRTN	SPRTN	protein_coding	1751.5	41.57	SPRTN	HGNC:25356	nucleus	nucleus	FALSE	28.3951	FALSE
NA	NA	NA	NA	NA	all	METTL13	ENSG00000010165	METTL13	METTL13	protein_coding	1674	43.61	METTL13	HGNC:24248	cytoplasm	cytoplasm	FALSE	6.63582	FALSE
NA	NA	NA	NA	NA	all	DYRK4	ENSG00000010219	DYRK4	DYRK4	protein_coding	985.706	42.77	DYRK4	HGNC:3095	cytoplasm	cytoplasm	FALSE	4.21871	FALSE
NA	NA	NA	NA	NA	all	ZNF207	ENSG00000010244	ZNF207	ZNF207	protein_coding	2117.82	38.46	ZNF207	HGNC:12998	nucleus	nucleus	FALSE	183.668	TRUE
NA	NA	NA	NA	NA	all	UQCRC1	ENSG00000010256	UQCRC1	UQCRC1	protein_coding	906.5	53.04	UQCRC1	HGNC:12585	multiple	mitochondrion|nucleus	FALSE	18.117	FALSE
NA	NA	NA	NA	NA	all	STARD3NL	ENSG00000010270	STARD3NL	STARD3NL	protein_coding	1508.86	38.39	STARD3NL	HGNC:19169	multiple	cytoplasm|endosome|endosomemembrane	FALSE	29.5882	FALSE
NA	NA	NA	NA	NA	all	CD9	ENSG00000010278	CD9	CD9	protein_coding	1464.96	51.04	CD9	HGNC:1709	plasmamembrane	plasmamembrane	TRUE	1.44984	FALSE
NA	NA	NA	NA	NA	all	NCAPD2	ENSG00000010292	NCAPD2	NCAPD2	protein_coding	1378.38	46.34	NCAPD2	HGNC:24305	multiple	cytoplasm|mitochondrion|nucleus	FALSE	12.9817	FALSE
NA	NA	NA	NA	NA	all	IFFO1	ENSG00000010295	IFFO1	IFFO1	protein_coding	2654.3	54.33	IFFO1	HGNC:24970	multiple	cytoplasm|nucleus	FALSE	9.9252	FALSE
NA	NA	NA	NA	NA	all	GIPR	ENSG00000010310	GIPR	GIPR	protein_coding	1505.78	54.94	GIPR	HGNC:4271	plasmamembrane	plasmamembrane	FALSE	4.62136	FALSE
NA	NA	NA	NA	NA	all	PHF7	ENSG00000010318	PHF7	PHF7	protein_coding	1125.9	45.17	PHF7	HGNC:18458	nucleus	nucleus	FALSE	6.01834	FALSE
NA	NA	NA	NA	NA	all	SEMA3G	ENSG00000010319	SEMA3G	SEMA3G	protein_coding	2152.33	59.62	SEMA3G	HGNC:30400	secreted	secreted	FALSE	0.814731	FALSE
NA	NA	NA	NA	NA	all	NISCH	ENSG00000010322	NISCH	NISCH	protein_coding	1946.29	53.28	NISCH	HGNC:18006	multiple	cytoplasm|endosome	FALSE	35.0959	FALSE
NA	NA	NA	NA	NA	all	STAB1	ENSG00000010327	STAB1	STAB1	protein_coding	2312.22	60.65	STAB1	HGNC:18628	multiple	cytoplasm|endosome|plasmamembrane	FALSE	3.52675	FALSE
NA	NA	NA	NA	NA	all	FUZ	ENSG00000010361	FUZ	FUZ	protein_coding	944.5	52.28	FUZ	HGNC:26219	secreted	secreted	FALSE	5.82507	FALSE
NA	NA	NA	NA	NA	all	SLC6A13	ENSG00000010379	SLC6A13	SLC6A13	protein_coding	851.833	47.19	SLC6A13	HGNC:11046	plasmamembrane	plasmamembrane	FALSE	1.0986	FALSE
NA	NA	NA	NA	NA	all	IDS	ENSG00000010404	IDS	IDS	protein_coding	1841.75	45.34	IDS	HGNC:5389	lysosome	lysosome	FALSE	276.754	FALSE
NA	NA	NA	NA	NA	all	PRSS3	ENSG00000010438	PRSS3	PRSS3	protein_coding	647.429	42.71	PRSS3	HGNC:9486	secreted	secreted	FALSE	0.152821	FALSE
NA	NA	NA	NA	NA	all	ZNF200	ENSG00000010539	ZNF200	ZNF200	protein_coding	2287.7	43.67	ZNF200	HGNC:12993	nucleus	nucleus	FALSE	15.3331	TRUE
NA	NA	NA	NA	NA	all	CD4	ENSG00000010610	CD4	CD4	protein_coding	1032.83	48.56	CD4	HGNC:1678	plasmamembrane	plasmamembrane	TRUE	51.4991	FALSE
NA	NA	NA	NA	NA	all	LRRC23	ENSG00000010626	LRRC23	LRRC23	protein_coding	992.133	47.35	LRRC23	HGNC:19138	cytoplasm	cytoplasm	FALSE	24.6873	FALSE
NA	NA	NA	NA	NA	all	BTK	ENSG00000010671	BTK	BTK	protein_coding	1812	43.18	BTK	HGNC:1133	multiple	cytoplasm|nucleus	FALSE	10.3833	FALSE
NA	NA	NA	NA	NA	all	HFE	ENSG00000010704	HFE	HFE	protein_coding	1390.29	44.85	HFE	HGNC:4886	multiple	cytoplasm|plasmamembrane	FALSE	0.715318	FALSE
NA	NA	NA	NA	NA	all	SCMH1	ENSG00000010803	SCMH1	SCMH1	protein_coding	1948.13	39.54	SCMH1	HGNC:19003	nucleus	nucleus	FALSE	81.1416	FALSE
NA	NA	NA	NA	NA	all	FYN	ENSG00000010810	FYN	FYN	protein_coding	1112.54	42.42	FYN	HGNC:4037	multiple	cytoplasm|nucleus	FALSE	1824.03	FALSE
NA	NA	NA	NA	NA	all	HIVEP2	ENSG00000010818	HIVEP2	HIVEP2	protein_coding	5683	38.72	HIVEP2	HGNC:4921	nucleus	nucleus	FALSE	642.776	TRUE
NA	NA	NA	NA	NA	all	ELOA	ENSG00000011007	ELOA	ELOA	protein_coding	3812	45.21	TCEB3	HGNC:11620	nucleus	nucleus	FALSE	27.9591	FALSE
NA	NA	NA	NA	NA	all	LYPLA2	ENSG00000011009	LYPLA2	LYPLA2	protein_coding	902.3	62.28	LYPLA2	HGNC:6738	cytoplasm	cytoplasm	FALSE	8.34986	FALSE
NA	NA	NA	NA	NA	all	CLCN6	ENSG00000011021	CLCN6	CLCN6	protein_coding	2370.6	48.13	CLCN6	HGNC:2024	multiple	endosomemembrane|plasmamembrane	FALSE	23.7116	FALSE
NA	NA	NA	NA	NA	all	MRC2	ENSG00000011028	MRC2	MRC2	protein_coding	2223.57	52.16	MRC2	HGNC:16875	endoplasmicreticulummembrane	endoplasmicreticulummembrane	TRUE	1.4238	FALSE
NA	NA	NA	NA	NA	all	NME1-NME2	ENSG00000011052	NME1-NME2	NME1-NME2	protein_coding	1036	48.86	NA	NA	NA	NA	FALSE	0.192867	FALSE
NA	NA	NA	NA	NA	all	SLC6A7	ENSG00000011083	SLC6A7	SLC6A7	protein_coding	2214.33	54.63	SLC6A7	HGNC:11054	plasmamembrane	plasmamembrane	FALSE	0.0646782	FALSE
NA	NA	NA	NA	NA	all	TSPAN9	ENSG00000011105	TSPAN9	TSPAN9	protein_coding	1565.67	52.13	TSPAN9	HGNC:21640	plasmamembrane	plasmamembrane	FALSE	1.27924	FALSE
NA	NA	NA	NA	NA	all	BTBD7	ENSG00000011114	BTBD7	BTBD7	protein_coding	3574.88	40.08	BTBD7	HGNC:18269	nucleus	nucleus	FALSE	82.7955	FALSE
NA	NA	NA	NA	NA	all	APBA3	ENSG00000011132	APBA3	APBA3	protein_coding	1431.62	56.61	APBA3	HGNC:580	multiple	cytoplasm|golgiapparatus	FALSE	8.18824	FALSE
NA	NA	NA	NA	NA	all	MKS1	ENSG00000011143	MKS1	MKS1	protein_coding	2199.62	47.45	MKS1	HGNC:7121	cytoplasm	cytoplasm	FALSE	2.52707	FALSE
NA	NA	NA	NA	NA	all	ABHD5	ENSG00000011198	ABHD5	ABHD5	protein_coding	1766.75	40.26	ABHD5	HGNC:21396	cytoplasm	cytoplasm	FALSE	110.543	FALSE
NA	NA	NA	NA	NA	all	ANOS1	ENSG00000011201	ANOS1	ANOS1	protein_coding	2588.67	39.59	KAL1	HGNC:6211	secreted	secreted	FALSE	0.095021	FALSE
NA	NA	NA	NA	NA	all	AKAP8L	ENSG00000011243	AKAP8L	AKAP8L	protein_coding	2260.87	48.86	AKAP8L	HGNC:29857	multiple	cytoplasm|nucleus	FALSE	71.9488	FALSE
NA	NA	NA	NA	NA	all	MBTD1	ENSG00000011258	MBTD1	MBTD1	protein_coding	2622.14	39.5	MBTD1	HGNC:19866	nucleus	nucleus	FALSE	77.1182	FALSE
NA	NA	NA	NA	NA	all	UTP18	ENSG00000011260	UTP18	UTP18	protein_coding	805.286	40.36	UTP18	HGNC:24274	nucleus	nucleus	FALSE	32.9925	FALSE
NA	NA	NA	NA	NA	all	RNF216	ENSG00000011275	RNF216	RNF216	protein_coding	2021.44	45.52	RNF216	HGNC:21698	multiple	cytoplasm|nucleus	FALSE	241.547	FALSE
NA	NA	NA	NA	NA	all	TTC19	ENSG00000011295	TTC19	TTC19	protein_coding	1629.4	40.8	TTC19	HGNC:26006	cytoplasm	cytoplasm	FALSE	175.567	FALSE
NA	NA	NA	NA	NA	all	PTBP1	ENSG00000011304	PTBP1	PTBP1	protein_coding	1864.25	61.17	PTBP1	HGNC:9583	multiple	cytoplasm|nucleus	FALSE	70.0464	FALSE
NA	NA	NA	NA	NA	all	DPF1	ENSG00000011332	DPF1	DPF1	protein_coding	1571.63	57.15	DPF1	HGNC:20225	nucleus	nucleus	FALSE	0.136455	FALSE
NA	NA	NA	NA	NA	all	SYT7	ENSG00000011347	SYT7	SYT7	protein_coding	2441.5	57.18	SYT7	HGNC:11514	multiple	cytoplasm|endosome|lysosome	FALSE	0.109182	FALSE
NA	NA	NA	NA	NA	all	LARS2	ENSG00000011376	LARS2	LARS2	protein_coding	3041.42	42.34	LARS2	HGNC:17095	mitochondrion	mitochondrion	FALSE	50.5587	FALSE
NA	NA	NA	NA	NA	all	PIK3C2A	ENSG00000011405	PIK3C2A	PIK3C2A	protein_coding	3526.5	39.84	PIK3C2A	HGNC:8971	multiple	cytoplasm|golgiapparatus|nucleus	FALSE	129.645	FALSE
NA	NA	NA	NA	NA	all	PLAUR	ENSG00000011422	PLAUR	PLAUR	protein_coding	853.875	49.94	PLAUR	HGNC:9053	secreted	secreted	TRUE	102.306	FALSE
NA	NA	NA	NA	NA	all	ANLN	ENSG00000011426	ANLN	ANLN	protein_coding	1373.15	37.87	ANLN	HGNC:14082	multiple	cytoplasm|nucleus	FALSE	0.667247	FALSE
NA	NA	NA	NA	NA	all	WIZ	ENSG00000011451	WIZ	WIZ	protein_coding	4409.25	58.15	WIZ	HGNC:30917	nucleus	nucleus	FALSE	7.08631	TRUE
NA	NA	NA	NA	NA	all	RABGAP1	ENSG00000011454	RABGAP1	RABGAP1	protein_coding	1431.18	38.49	RABGAP1	HGNC:17155	cytoplasm	cytoplasm	FALSE	100.127	FALSE
NA	NA	NA	NA	NA	all	QPCTL	ENSG00000011478	QPCTL	QPCTL	protein_coding	1684	52.54	QPCTL	HGNC:25952	golgiapparatusmembrane	golgiapparatusmembrane	FALSE	18.0528	FALSE
NA	NA	NA	NA	NA	all	PPP5C	ENSG00000011485	PPP5C	PPP5C	protein_coding	1481.2	50.7	PPP5C	HGNC:9322	multiple	cytoplasm|nucleus	FALSE	12.7554	FALSE
NA	NA	NA	NA	NA	all	CEP68	ENSG00000011523	CEP68	CEP68	protein_coding	3948.13	47.82	CEP68	HGNC:29076	cytoplasm	cytoplasm	FALSE	28.6669	FALSE
NA	NA	NA	NA	NA	all	MAP4K3	ENSG00000011566	MAP4K3	MAP4K3	protein_coding	1349.08	36.89	MAP4K3	HGNC:6865	cytoplasm	cytoplasm	FALSE	50.1192	FALSE
NA	NA	NA	NA	NA	all	ZBTB32	ENSG00000011590	ZBTB32	ZBTB32	protein_coding	1207.5	52.47	ZBTB32	HGNC:16763	nucleus	nucleus	FALSE	2.10213	TRUE
NA	NA	NA	NA	NA	all	TYROBP	ENSG00000011600	TYROBP	TYROBP	protein_coding	534.111	51.45	TYROBP	HGNC:12449	multiple	cytoplasm|plasmamembrane	FALSE	116.589	FALSE
NA	NA	NA	NA	NA	all	LDAF1	ENSG00000011638	LDAF1	LDAF1	protein_coding	1130.89	43.7	TMEM159	HGNC:30136	cytoplasm	cytoplasm	FALSE	7.00832	FALSE
NA	NA	NA	NA	NA	all	GABRA3	ENSG00000011677	GABRA3	GABRA3	protein_coding	1522	37.36	GABRA3	HGNC:4077	plasmamembrane	plasmamembrane	FALSE	0.281376	FALSE
NA	NA	NA	NA	NA	all	BRCA1	ENSG00000012048	BRCA1	BRCA1	protein_coding	2057.95	44.09	BRCA1	HGNC:1100	multiple	cytoplasm|mitochondrion|nucleus	FALSE	18.5509	FALSE
NA	NA	NA	NA	NA	all	ERCC1	ENSG00000012061	ERCC1	ERCC1	protein_coding	1087.24	52.1	ERCC1	HGNC:3433	nucleus	nucleus	FALSE	93.8216	FALSE
NA	NA	NA	NA	NA	all	CD22	ENSG00000012124	CD22	CD22	protein_coding	1083.15	50.24	CD22	HGNC:1643	multiple	cytoplasm|plasmamembrane	TRUE	21.9137	FALSE
NA	NA	NA	NA	NA	all	SEMA3B	ENSG00000012171	SEMA3B	SEMA3B	protein_coding	2069.73	60.71	SEMA3B	HGNC:10724	multiple	endoplasmicreticulum|secreted	FALSE	0.416277	FALSE
NA	NA	NA	NA	NA	all	MBTPS2	ENSG00000012174	MBTPS2	MBTPS2	protein_coding	3588.33	38.5	MBTPS2	HGNC:15455	multiple	cytoplasm|golgiapparatus	FALSE	6.66699	FALSE
NA	NA	NA	NA	NA	all	PRICKLE3	ENSG00000012211	PRICKLE3	PRICKLE3	protein_coding	1309.62	55.64	PRICKLE3	HGNC:6645	cytoplasm	cytoplasm	FALSE	1.63546	FALSE
NA	NA	NA	NA	NA	all	LTF	ENSG00000012223	LTF	LTF	protein_coding	1392.89	46.95	LTF	HGNC:6720	multiple	cytoplasm|endoplasmicreticulum|golgiapparatus|nucleus|secreted	FALSE	0.0652027	TRUE
NA	NA	NA	NA	NA	all	EXTL3	ENSG00000012232	EXTL3	EXTL3	protein_coding	3593.12	44.35	EXTL3	HGNC:3518	multiple	cytoplasm|endoplasmicreticulummembrane|nucleus	FALSE	18.4295	FALSE
NA	NA	NA	NA	NA	all	NR1H4	ENSG00000012504	NR1H4	NR1H4	protein_coding	1528.82	39.74	NR1H4	HGNC:7967	nucleus	nucleus	FALSE	0.0499209	TRUE
NA	NA	NA	NA	NA	all	ELOVL5	ENSG00000012660	ELOVL5	ELOVL5	protein_coding	1650.29	41.88	ELOVL5	HGNC:21308	multiple	endoplasmicreticulummembrane|nucleus	FALSE	605.124	FALSE
NA	NA	NA	NA	NA	all	ALOX5	ENSG00000012779	ALOX5	ALOX5	protein_coding	1067.43	47.73	ALOX5	HGNC:435	multiple	cytoplasm|nucleus	FALSE	30.4138	FALSE
NA	NA	NA	NA	NA	all	CALCOCO1	ENSG00000012822	CALCOCO1	CALCOCO1	protein_coding	1457.27	49.2	CALCOCO1	HGNC:29306	multiple	cytoplasm|nucleus	FALSE	23.3482	FALSE
NA	NA	NA	NA	NA	all	UBR7	ENSG00000012963	UBR7	UBR7	protein_coding	1062.71	43.11	UBR7	HGNC:20344	nucleus	nucleus	FALSE	9.90574	FALSE
NA	NA	NA	NA	NA	all	MAP4K5	ENSG00000012983	MAP4K5	MAP4K5	protein_coding	2051.8	37.27	MAP4K5	HGNC:6867	cytoplasm	cytoplasm	FALSE	93.9297	FALSE
NA	NA	NA	NA	NA	all	EHD3	ENSG00000013016	EHD3	EHD3	protein_coding	4825	50.24	EHD3	HGNC:3244	nucleus	nucleus	FALSE	2.82915	FALSE
NA	NA	NA	NA	NA	all	PSMC4	ENSG00000013275	PSMC4	PSMC4	protein_coding	1303.5	49.94	PSMC4	HGNC:9551	multiple	cytoplasm|nucleus	FALSE	24.0834	FALSE
NA	NA	NA	NA	NA	all	MAN2B2	ENSG00000013288	MAN2B2	MAN2B2	protein_coding	3335.8	54.58	MAN2B2	HGNC:29623	secreted	secreted	FALSE	27.5701	FALSE
NA	NA	NA	NA	NA	all	SLC7A14	ENSG00000013293	SLC7A14	SLC7A14	protein_coding	5306.5	42.15	SLC7A14	HGNC:29326	plasmamembrane	plasmamembrane	FALSE	0.126722	FALSE
NA	NA	NA	NA	NA	all	CLDN11	ENSG00000013297	CLDN11	CLDN11	protein_coding	1334.86	43.14	CLDN11	HGNC:8514	plasmamembrane	plasmamembrane	FALSE	0.568748	FALSE
NA	NA	NA	NA	NA	all	SLC25A39	ENSG00000013306	SLC25A39	SLC25A39	protein_coding	1081.82	61.11	SLC25A39	HGNC:24279	multiple	mitochondrion|mitochondrionmembrane	FALSE	12.9328	FALSE
NA	NA	NA	NA	NA	all	MVP	ENSG00000013364	MVP	MVP	protein_coding	870.947	52.54	MVP	HGNC:7531	multiple	cytoplasm|nucleus	FALSE	25.389	FALSE
NA	NA	NA	NA	NA	all	NUB1	ENSG00000013374	NUB1	NUB1	protein_coding	1514.25	44.89	NUB1	HGNC:17623	nucleus	nucleus	FALSE	60.8642	FALSE
NA	NA	NA	NA	NA	all	PGM3	ENSG00000013375	PGM3	PGM3	protein_coding	2981.18	38.23	PGM3	HGNC:8907	cytoplasm	cytoplasm	FALSE	23.8781	FALSE
NA	NA	NA	NA	NA	all	RWDD2A	ENSG00000013392	RWDD2A	RWDD2A	protein_coding	3769	44.9	RWDD2A	HGNC:21385	cytoplasm	cytoplasm	FALSE	1.38035	FALSE
NA	NA	NA	NA	NA	all	CLK1	ENSG00000013441	CLK1	CLK1	protein_coding	1326	41.73	CLK1	HGNC:2068	multiple	cytoplasm|nucleus	FALSE	412.594	FALSE
NA	NA	NA	NA	NA	all	POLR3B	ENSG00000013503	POLR3B	POLR3B	protein_coding	2365.75	39.73	POLR3B	HGNC:30348	nucleus	nucleus	FALSE	22.7695	FALSE
NA	NA	NA	NA	NA	all	ANGEL1	ENSG00000013523	ANGEL1	ANGEL1	protein_coding	1544.17	44.47	ANGEL1	HGNC:19961	secreted	secreted	FALSE	8.99671	FALSE
NA	NA	NA	NA	NA	all	RNF14	ENSG00000013561	RNF14	RNF14	protein_coding	1671.38	42.05	RNF14	HGNC:10058	multiple	cytoplasm|nucleus	FALSE	15.3837	FALSE
NA	NA	NA	NA	NA	all	DNASE1L1	ENSG00000013563	DNASE1L1	DNASE1L1	protein_coding	1664.17	54.46	DNASE1L1	HGNC:2957	multiple	cytoplasm|endoplasmicreticulum	FALSE	7.56708	FALSE
NA	NA	NA	NA	NA	all	DDX11	ENSG00000013573	DDX11	DDX11	protein_coding	1544.83	52.26	CHL1	HGNC:1939	plasmamembrane	plasmamembrane	FALSE	2.65614	FALSE
NA	NA	NA	NA	NA	all	HEBP1	ENSG00000013583	NFE2L2	HEBP1	protein_coding	1038.4	43.51	NA	NA	NA	NA	FALSE	5.27827	FALSE
NA	NA	NA	NA	NA	all	GPRC5A	ENSG00000013588	GPRC5A	GPRC5A	protein_coding	2115	46.32	GPRC5A	HGNC:9836	plasmamembrane	plasmamembrane	FALSE	0.827209	FALSE
NA	NA	NA	NA	NA	all	MAMLD1	ENSG00000013619	MAMLD1	MAMLD1	protein_coding	3778.82	44.08	MAMLD1	HGNC:2568	nucleus	nucleus	FALSE	8.25179	FALSE
NA	NA	NA	NA	NA	all	CD6	ENSG00000013725	CD6	CD6	protein_coding	1336.93	49.93	CD6	HGNC:1691	plasmamembrane	plasmamembrane	TRUE	190.135	FALSE
NA	NA	NA	NA	NA	all	TACC3	ENSG00000013810	TACC3	TACC3	protein_coding	1721.59	56.92	TACC3	HGNC:11524	multiple	cytoplasm|nucleus	FALSE	33.1535	FALSE
NA	NA	NA	NA	NA	all	UFL1	ENSG00000014123	UFL1	UFL1	protein_coding	2342	33.38	UFL1	HGNC:23039	multiple	cytoplasm|endoplasmicreticulum|mitochondrion|nucleus	FALSE	59.8472	FALSE
NA	NA	NA	NA	NA	all	POLA2	ENSG00000014138	POLA2	POLA2	protein_coding	2542.73	47.83	POLA2	HGNC:30073	nucleus	nucleus	FALSE	9.62549	FALSE
NA	NA	NA	NA	NA	all	ZC3H3	ENSG00000014164	ZC3H3	ZC3H3	protein_coding	1908	58.38	ZC3H3	HGNC:28972	nucleus	nucleus	FALSE	25.0341	FALSE
NA	NA	NA	NA	NA	all	CAPN1	ENSG00000014216	CAPN1	CAPN1	protein_coding	1130.75	51.18	CAPN1	HGNC:1476	multiple	cytoplasm|nucleus	FALSE	16.8114	FALSE
NA	NA	NA	NA	NA	all	ACP3	ENSG00000014257	ACP3	ACP3	protein_coding	1060.33	40.39	ACPP	HGNC:125	multiple	cytoplasm|lysosome|lysosomemembrane|nucleus|plasmamembrane|secreted	FALSE	1.25434	FALSE
NA	NA	NA	NA	NA	all	MDH1	ENSG00000014641	MDH1	MDH1	protein_coding	942	38.05	MDH1	HGNC:6970	multiple	cytoplasm|mitochondrion	FALSE	37.6344	FALSE
NA	NA	NA	NA	NA	all	SLC30A9	ENSG00000014824	SLC30A9	SLC30A9	protein_coding	2217.4	36.97	SLC30A9	HGNC:1329	multiple	cytoplasm|nucleus	FALSE	81.8876	FALSE
NA	NA	NA	NA	NA	all	MTMR11	ENSG00000014914	MTMR11	MTMR11	protein_coding	1916.8	49.97	MTMR11	HGNC:24307	nucleus	nucleus	FALSE	1.39514	FALSE
NA	NA	NA	NA	NA	all	COX15	ENSG00000014919	COX15	COX15	protein_coding	2728	42.22	COX15	HGNC:2263	multiple	mitochondrion|mitochondrionmembrane	FALSE	8.46731	FALSE
NA	NA	NA	NA	NA	all	CCDC88C	ENSG00000015133	CCDC88C	CCDC88C	protein_coding	1592.38	51.25	CCDC88C	HGNC:19967	cytoplasm	cytoplasm	FALSE	206.352	FALSE
NA	NA	NA	NA	NA	all	YAF2	ENSG00000015153	YAF2	YAF2	protein_coding	1506.84	39.02	YAF2	HGNC:17363	nucleus	nucleus	FALSE	146.888	FALSE
NA	NA	NA	NA	NA	all	ZMYND11	ENSG00000015171	ZMYND11	ZMYND11	protein_coding	3259.58	37.94	ZMYND11	HGNC:16966	nucleus	nucleus	FALSE	78.5061	FALSE
NA	NA	NA	NA	NA	all	WAS	ENSG00000015285	WAS	WAS	protein_coding	1295.89	50.82	WAS	HGNC:12731	multiple	cytoplasm|nucleus	FALSE	43.082	FALSE
NA	NA	NA	NA	NA	all	BID	ENSG00000015475	BID	BID	protein_coding	1435.55	52.51	BID	HGNC:1050	multiple	cytoplasm|lysosome|mitochondrion	FALSE	43.2025	FALSE
NA	NA	NA	NA	NA	all	MATR3	ENSG00000015479	MATR3	MATR3	protein_coding	1525.19	38.77	MATR3	HGNC:6912	multiple	cytoplasm|mitochondrion|nucleus	FALSE	282.766	FALSE
NA	NA	NA	NA	NA	all	XYLT2	ENSG00000015532	XYLT2	XYLT2	protein_coding	1812.57	56.47	XYLT2	HGNC:15517	multiple	endoplasmicreticulum|golgiapparatus|secreted	FALSE	6.09597	FALSE
NA	NA	NA	NA	NA	all	RGPD5	ENSG00000015568	RGPD5	RGPD5	protein_coding	2072.54	39.34	RGPD5	HGNC:32418	multiple	cytoplasm|nucleus	FALSE	1.56774	FALSE
NA	NA	NA	NA	NA	all	STMN4	ENSG00000015592	STMN4	STMN4	protein_coding	1341.86	48.02	STMN4	HGNC:16078	golgiapparatus	golgiapparatus	FALSE	0.0657214	FALSE
NA	NA	NA	NA	NA	all	NUDCD3	ENSG00000015676	NUDCD3	NUDCD3	protein_coding	1564.45	44.47	NUDCD3	HGNC:22208	cytoplasm	cytoplasm	FALSE	57.352	FALSE
NA	NA	NA	NA	NA	all	CHDH	ENSG00000016391	CHDH	CHDH	protein_coding	2963.33	49.35	CHDH	HGNC:24288	secreted	secreted	FALSE	0.458626	FALSE
NA	NA	NA	NA	NA	all	CLCA4	ENSG00000016602	CLCA4	CLCA4	protein_coding	1846.5	37.99	CLCA4	HGNC:2018	secreted	secreted	FALSE	0.043119	FALSE
NA	NA	NA	NA	NA	all	GLT8D1	ENSG00000016864	GLT8D1	GLT8D1	protein_coding	1083.87	44.5	GLT8D1	HGNC:24870	golgiapparatusmembrane	golgiapparatusmembrane	FALSE	8.26413	FALSE
NA	NA	NA	NA	NA	all	ATP2C1	ENSG00000017260	ATP2C1	ATP2C1	protein_coding	2626.21	37.56	ATP2C1	HGNC:13211	multiple	golgiapparatus|golgiapparatusmembrane	FALSE	78.8456	FALSE
NA	NA	NA	NA	NA	all	IGF1	ENSG00000017427	IGF1	IGF1	protein_coding	1648.86	39.7	IGF1	HGNC:5464	multiple	cytoplasm|secreted	FALSE	0.239121	FALSE
NA	NA	NA	NA	NA	all	SLC38A5	ENSG00000017483	SLC38A5	SLC38A5	protein_coding	1074.31	54.9	SLC38A5	HGNC:18070	plasmamembrane	plasmamembrane	FALSE	2.24834	FALSE
NA	NA	NA	NA	NA	all	RALBP1	ENSG00000017797	RALBP1	RALBP1	protein_coding	2451.17	41.37	RALBP1	HGNC:9841	multiple	cytoplasm|nucleus	FALSE	41.0583	FALSE
NA	NA	NA	NA	NA	all	RUFY3	ENSG00000018189	RUFY3	RUFY3	protein_coding	1311.8	39.9	RUFY3	HGNC:30285	nucleus	nucleus	FALSE	37.2238	FALSE
NA	NA	NA	NA	NA	all	CNTN1	ENSG00000018236	CNTN1	CNTN1	protein_coding	2200.27	35.21	CNTN1	HGNC:2171	cytoplasm	cytoplasm	FALSE	0.145123	FALSE
NA	NA	NA	NA	NA	all	SLC11A1	ENSG00000018280	SLC11A1	SLC11A1	protein_coding	1537.39	55.34	SLC11A1	HGNC:10907	multiple	endosome|lysosome|plasmamembrane	FALSE	58.8507	FALSE
NA	NA	NA	NA	NA	all	WWTR1	ENSG00000018408	WWTR1	WWTR1	protein_coding	1571.67	41.07	WWTR1	HGNC:24042	multiple	cytoplasm|nucleus	FALSE	2.31374	FALSE
NA	NA	NA	NA	NA	all	AGPS	ENSG00000018510	AGPS	AGPS	protein_coding	4709.48	36.6	AGPS	HGNC:327	multiple	mitochondrion|peroxisome	FALSE	73.0048	FALSE
NA	NA	NA	NA	NA	all	STEEP1	ENSG00000018610	STEEP1	STEEP1	protein_coding	1584.5	44.29	CXorf56	HGNC:26239	nucleus	nucleus	FALSE	14.1806	FALSE
NA	NA	NA	NA	NA	all	ATP1A2	ENSG00000018625	ATP1A2	ATP1A2	protein_coding	2312.5	50.38	ATP1A2	HGNC:800	plasmamembrane	plasmamembrane	FALSE	0.025976	FALSE
NA	NA	NA	NA	NA	all	TTC27	ENSG00000018699	TTC27	TTC27	protein_coding	1226.43	39.46	TTC27	HGNC:25986	nucleus	nucleus	FALSE	48.9573	FALSE
NA	NA	NA	NA	NA	all	ZNF582	ENSG00000018869	ZNF582	ZNF582	protein_coding	1410.67	40.84	ZNF582	HGNC:26421	nucleus	nucleus	FALSE	2.75106	TRUE
NA	NA	NA	NA	NA	all	VSIG2	ENSG00000019102	VSIG2	VSIG2	protein_coding	1177	53.76	VSIG2	HGNC:17149	plasmamembrane	plasmamembrane	FALSE	0.17778	FALSE
NA	NA	NA	NA	NA	all	PHLDB1	ENSG00000019144	PHLDB1	PHLDB1	protein_coding	2588.07	54.3	PHLDB1	HGNC:23697	multiple	cytoplasm|nucleus	FALSE	9.15682	FALSE
NA	NA	NA	NA	NA	all	MARCO	ENSG00000019169	MARCO	MARCO	protein_coding	978.333	44.33	MARCO	HGNC:6895	plasmamembrane	plasmamembrane	FALSE	0.959935	FALSE
NA	NA	NA	NA	NA	all	PRDM11	ENSG00000019485	PRDM11	PRDM11	protein_coding	4828.5	47.84	PRDM11	HGNC:13996	nucleus	nucleus	FALSE	20.8519	TRUE
NA	NA	NA	NA	NA	all	SYT13	ENSG00000019505	SYT13	SYT13	protein_coding	2477.33	46.29	SYT13	HGNC:14962	golgiapparatus	golgiapparatus	FALSE	0.0346324	FALSE
NA	NA	NA	NA	NA	all	CD74	ENSG00000019582	CD74	CD74	protein_coding	1474.83	53.33	CD74	HGNC:1697	multiple	endoplasmicreticulum|endosome|golgiapparatus|lysosome|plasmamembrane	TRUE	473.359	FALSE
NA	NA	NA	NA	NA	all	HGF	ENSG00000019991	HGF	HGF	protein_coding	1781.91	34.42	HGF	HGNC:4893	multiple	cytoplasm|secreted	FALSE	0.61041	FALSE
NA	NA	NA	NA	NA	all	ZRANB1	ENSG00000019995	ZRANB1	ZRANB1	protein_coding	3141	39.68	ZRANB1	HGNC:18224	multiple	cytoplasm|nucleus	FALSE	90.2334	FALSE
NA	NA	NA	NA	NA	all	NCDN	ENSG00000020129	NCDN	NCDN	protein_coding	2294.17	57.71	NCDN	HGNC:17597	cytoplasm	cytoplasm	FALSE	3.52813	FALSE
NA	NA	NA	NA	NA	all	ADGRA2	ENSG00000020181	ADGRA2	ADGRA2	protein_coding	4595	55.25	GPR124	HGNC:17849	plasmamembrane	plasmamembrane	FALSE	0.632485	FALSE
NA	NA	NA	NA	NA	all	ZFP64	ENSG00000020256	ZFP64	ZFP64	protein_coding	1641.92	44.05	ZFP64	HGNC:15940	nucleus	nucleus	FALSE	8.24308	TRUE
NA	NA	NA	NA	NA	all	MNAT1	ENSG00000020426	MNAT1	MNAT1	protein_coding	912.778	36.62	MNAT1	HGNC:7181	multiple	cytoplasm|nucleus	FALSE	106.682	FALSE
NA	NA	NA	NA	NA	all	SAMD4A	ENSG00000020577	SAMD4A	SAMD4A	protein_coding	2644.07	43.24	SAMD4A	HGNC:23023	cytoplasm	cytoplasm	FALSE	57.8799	FALSE
NA	NA	NA	NA	NA	all	RUNX3	ENSG00000020633	RUNX3	RUNX3	protein_coding	2727.2	54.8	RUNX3	HGNC:10473	multiple	cytoplasm|nucleus	FALSE	294.148	TRUE
NA	NA	NA	NA	NA	all	MRE11	ENSG00000020922	MRE11	MRE11	protein_coding	1850.6	37.3	MRE11A	HGNC:7230	multiple	cytoplasm|nucleus	FALSE	53.6192	FALSE
NA	NA	NA	NA	NA	all	PLEKHB1	ENSG00000021300	PLEKHB1	PLEKHB1	protein_coding	941.045	52.94	PLEKHB1	HGNC:19079	plasmamembrane	plasmamembrane	FALSE	5.475	FALSE
NA	NA	NA	NA	NA	all	SERPINB1	ENSG00000021355	SERPINB1	SERPINB1	protein_coding	1031.8	43.07	SERPINB1	HGNC:3311	cytoplasm	cytoplasm	FALSE	62.4904	FALSE
NA	NA	NA	NA	NA	all	CYP3A43	ENSG00000021461	CYP3A43	CYP3A43	protein_coding	1114.38	40.68	CYP3A43	HGNC:17450	endoplasmicreticulummembrane	endoplasmicreticulummembrane	FALSE	0.154249	FALSE
NA	NA	NA	NA	NA	all	SLC7A9	ENSG00000021488	SLC7A9	SLC7A9	protein_coding	1500	46.63	SLC7A9	HGNC:11067	plasmamembrane	plasmamembrane	FALSE	0.272391	FALSE
NA	NA	NA	NA	NA	all	SPAST	ENSG00000021574	SPAST	SPAST	protein_coding	2605.85	40	SPAST	HGNC:11233	multiple	cytoplasm|endoplasmicreticulum|endosome|golgiapparatus|nucleus	FALSE	42.2379	FALSE
NA	NA	NA	NA	NA	all	NRXN3	ENSG00000021645	NRXN3	NRXN3	protein_coding	3350.63	39.46	NRXN3	HGNC:8010	plasmamembrane	plasmamembrane	FALSE	1.65795	FALSE
NA	NA	NA	NA	NA	all	OSBPL5	ENSG00000021762	OSBPL5	OSBPL5	protein_coding	1537.68	57	OSBPL5	HGNC:16392	multiple	cytoplasm|endoplasmicreticulummembrane|nucleus	FALSE	38.662	FALSE
NA	NA	NA	NA	NA	all	AQR	ENSG00000021776	AQR	AQR	protein_coding	3458	37.52	AQR	HGNC:29513	nucleus	nucleus	FALSE	127.586	FALSE
NA	NA	NA	NA	NA	all	CPS1	ENSG00000021826	CPS1	CPS1	protein_coding	3391.13	36.31	CPS1	HGNC:2323	multiple	mitochondrion|nucleus	FALSE	0.646309	FALSE
NA	NA	NA	NA	NA	all	C8B	ENSG00000021852	C8B	C8B	protein_coding	1946.8	42.88	C8B	HGNC:1353	secreted	secreted	FALSE	0.111932	FALSE
NA	NA	NA	NA	NA	all	FHL1	ENSG00000022267	FHL1	FHL1	protein_coding	1261.17	42.07	FHL1	HGNC:3702	multiple	cytoplasm|nucleus	FALSE	5.27863	FALSE
NA	NA	NA	NA	NA	all	RTF2	ENSG00000022277	RTF2	RTF2	protein_coding	1187.33	43.71	RTFDC1	HGNC:15890	nucleus	nucleus	FALSE	85.8242	FALSE
NA	NA	NA	NA	NA	all	NLRP2	ENSG00000022556	NLRP2	NLRP2	protein_coding	1878.05	49.09	NLRP2	HGNC:22948	multiple	cytoplasm|nucleus	FALSE	6.03222	FALSE
NA	NA	NA	NA	NA	all	SLC45A4	ENSG00000022567	SLC45A4	SLC45A4	protein_coding	3425	52.64	SLC45A4	HGNC:29196	vacuolemembrane	vacuolemembrane	FALSE	111.656	FALSE
NA	NA	NA	NA	NA	all	RNF10	ENSG00000022840	RNF10	RNF10	protein_coding	861.68	45.25	RNF10	HGNC:10055	nucleus	nucleus	FALSE	109.248	FALSE
NA	NA	NA	NA	NA	all	ZNF839	ENSG00000022976	ZNF839	ZNF839	protein_coding	1911.83	49.04	ZNF839	HGNC:20345	nucleus	nucleus	FALSE	11.3136	FALSE
NA	NA	NA	NA	NA	all	ZDHHC6	ENSG00000023041	ZDHHC6	ZDHHC6	protein_coding	2623.88	39.22	ZDHHC6	HGNC:19160	endoplasmicreticulummembrane	endoplasmicreticulummembrane	FALSE	32.0391	FALSE
NA	NA	NA	NA	NA	all	GRAMD1B	ENSG00000023171	GRAMD1B	GRAMD1B	protein_coding	3167.24	45.8	GRAMD1B	HGNC:29214	nucleus	nucleus	FALSE	29.5641	FALSE
NA	NA	NA	NA	NA	all	RNH1	ENSG00000023191	RNH1	RNH1	protein_coding	1394.62	60.36	RNH1	HGNC:10074	cytoplasm	cytoplasm	FALSE	30.6146	FALSE
NA	NA	NA	NA	NA	all	NDUFS1	ENSG00000023228	NDUFS1	NDUFS1	protein_coding	2839.3	40.76	NDUFS1	HGNC:7707	mitochondrion	mitochondrion	FALSE	38.3573	FALSE
NA	NA	NA	NA	NA	all	RB1CC1	ENSG00000023287	RB1CC1	RB1CC1	protein_coding	1876.5	37.73	RB1CC1	HGNC:15574	multiple	cytoplasm|nucleus	FALSE	268.697	FALSE
NA	NA	NA	NA	NA	all	ERP44	ENSG00000023318	ERP44	ERP44	protein_coding	4260.13	37.86	ERP44	HGNC:18311	endoplasmicreticulum	endoplasmicreticulum	FALSE	106.952	FALSE
NA	NA	NA	NA	NA	all	ALAS1	ENSG00000023330	ALAS1	ALAS1	protein_coding	1708.33	45.47	ALAS1	HGNC:396	multiple	cytoplasm|mitochondrion	FALSE	15.3269	FALSE
NA	NA	NA	NA	NA	all	BIRC3	ENSG00000023445	BIRC3	BIRC3	protein_coding	3486.5	37.6	BIRC3	HGNC:591	multiple	cytoplasm|nucleus	FALSE	392.515	FALSE
NA	NA	NA	NA	NA	all	AKAP11	ENSG00000023516	AKAP11	AKAP11	protein_coding	9915	36.45	AKAP11	HGNC:369	multiple	cytoplasm|nucleus|peroxisome	FALSE	47.5377	FALSE
NA	NA	NA	NA	NA	all	GLRX2	ENSG00000023572	GLRX2	GLRX2	protein_coding	2049.75	39.59	GLRX2	HGNC:16065	multiple	cytoplasm|mitochondrion|nucleus	FALSE	7.21086	FALSE
NA	NA	NA	NA	NA	all	SNAPC1	ENSG00000023608	SNAPC1	SNAPC1	protein_coding	2593	39.55	SNAPC1	HGNC:11134	nucleus	nucleus	FALSE	68.2828	FALSE
NA	NA	NA	NA	NA	all	DERA	ENSG00000023697	DERA	DERA	protein_coding	944.2	39.11	DERA	HGNC:24269	cytoplasm	cytoplasm	FALSE	27.7538	FALSE
NA	NA	NA	NA	NA	all	STRAP	ENSG00000023734	STRAP	STRAP	protein_coding	1128.67	36.48	STRAP	HGNC:30796	multiple	cytoplasm|nucleus	FALSE	100.039	FALSE
NA	NA	NA	NA	NA	all	ABCC2	ENSG00000023839	ABCC2	ABCC2	protein_coding	1611	45.05	ABCC2	HGNC:53	multiple	cytoplasm|nucleus|plasmamembrane	FALSE	2.74571	FALSE
NA	NA	NA	NA	NA	all	DEF6	ENSG00000023892	DEFA6	DEF6	protein_coding	2352.33	48.5	NA	NA	NA	NA	FALSE	54.8831	FALSE
NA	NA	NA	NA	NA	all	PLEKHO1	ENSG00000023902	PLEKHO1	PLEKHO1	protein_coding	1322.89	51.63	PLEKHO1	HGNC:24310	multiple	cytoplasm|nucleus	FALSE	33.3774	FALSE
NA	NA	NA	NA	NA	all	GCLM	ENSG00000023909	GCLM	GCLM	protein_coding	2274.75	36.37	GCLM	HGNC:4312	cytoplasm	cytoplasm	FALSE	19.0573	FALSE
NA	NA	NA	NA	NA	all	UBR2	ENSG00000024048	UBR2	UBR2	protein_coding	6068.33	39.11	UBR2	HGNC:21289	nucleus	nucleus	FALSE	111.181	FALSE
NA	NA	NA	NA	NA	all	EHD2	ENSG00000024422	EHD2	EHD2	protein_coding	1451.8	52.89	EHD2	HGNC:3243	multiple	cytoplasm|nucleus	FALSE	0.0730086	FALSE
NA	NA	NA	NA	NA	all	DEPDC1	ENSG00000024526	DEPDC1	DEPDC1	protein_coding	2947.6	34.94	DEPDC1	HGNC:22949	nucleus	nucleus	FALSE	0.092658	FALSE
NA	NA	NA	NA	NA	all	CCDC28A	ENSG00000024862	CCDC28A	CCDC28A	protein_coding	1247	38.91	CCDC28A	HGNC:21098	cytoplasm	cytoplasm	FALSE	25.3124	FALSE
NA	NA	NA	NA	NA	all	RRAGD	ENSG00000025039	RRAGD	RRAGD	protein_coding	3285.67	42.23	RRAGD	HGNC:19903	multiple	cytoplasm|lysosome|nucleus	FALSE	2.50096	FALSE
NA	NA	NA	NA	NA	all	HSF2	ENSG00000025156	HSF2	HSF2	protein_coding	1960.33	35.55	HSF2	HGNC:5225	multiple	cytoplasm|nucleus	FALSE	25.9015	TRUE
NA	NA	NA	NA	NA	all	PHF20	ENSG00000025293	PHF20	PHF20	protein_coding	1172.75	44.08	PHF20	HGNC:16098	nucleus	nucleus	FALSE	346.017	FALSE
NA	NA	NA	NA	NA	all	HSD17B6	ENSG00000025423	HSD17B6	HSD17B6	protein_coding	1053.1	44.92	HSD17B6	HGNC:23316	endoplasmicreticulum	endoplasmicreticulum	FALSE	0.602245	FALSE
NA	NA	NA	NA	NA	all	NR1H3	ENSG00000025434	NR1H3	NR1H3	protein_coding	978.714	50.86	NR1H3	HGNC:7966	nucleus	nucleus	FALSE	1.5322	TRUE
NA	NA	NA	NA	NA	all	TYMP	ENSG00000025708	TYMP	TYMP	protein_coding	1187.53	64.42	TYMP	HGNC:3148	multiple	cytoplasm|nucleus|secreted	FALSE	46.3837	FALSE
NA	NA	NA	NA	NA	all	NCAPH2	ENSG00000025770	NCAPH2	NCAPH2	protein_coding	1325.7	55.48	NCAPH2	HGNC:25071	nucleus	nucleus	FALSE	15.2517	FALSE
NA	NA	NA	NA	NA	all	TOMM34	ENSG00000025772	TOMM34	TOMM34	protein_coding	1973	44.95	TOMM34	HGNC:15746	multiple	cytoplasm|mitochondrion	FALSE	14.901	FALSE
NA	NA	NA	NA	NA	all	SEC63	ENSG00000025796	SEC63	SEC63	protein_coding	1306.6	39.82	SEC63	HGNC:21082	multiple	endoplasmicreticulum|endoplasmicreticulummembrane|mitochondrion	FALSE	95.3788	FALSE
NA	NA	NA	NA	NA	all	KPNA6	ENSG00000025800	KPNA6	KPNA6	protein_coding	3285	44.21	KPNA6	HGNC:6399	multiple	cytoplasm|nucleus	FALSE	71.9614	FALSE
NA	NA	NA	NA	NA	all	VIM	ENSG00000026025	VIM	VIM	protein_coding	1371.3	46.3	VIM	HGNC:12692	multiple	cytoplasm|endoplasmicreticulum|golgiapparatus|mitochondrion|nucleus|secreted	FALSE	559.794	FALSE
NA	NA	NA	NA	NA	all	RTEL1-TNFRSF6B	ENSG00000026036	RTEL1-TNFRSF6B	RTEL1-TNFRSF6B	protein_coding	5003.75	59.83	NA	NA	NA	NA	FALSE	0.0752579	FALSE
NA	NA	NA	NA	NA	all	FAS	ENSG00000026103	FAS	FAS	protein_coding	2969.52	39.26	FAS	HGNC:11920	multiple	cytoplasm|plasmamembrane|secreted	TRUE	41.6976	FALSE
NA	NA	NA	NA	NA	all	RNASET2	ENSG00000026297	RNASET2	RNASET2	protein_coding	2074.45	48.85	RNASET2	HGNC:21686	multiple	cytoplasm|endoplasmicreticulum|lysosome|secreted	FALSE	122.302	FALSE
NA	NA	NA	NA	NA	all	CD44	ENSG00000026508	CD44	CD44	protein_coding	1080.79	41.56	CD44	HGNC:1681	multiple	cytoplasm|nucleus|plasmamembrane	TRUE	1334.58	FALSE
NA	NA	NA	NA	NA	all	KCNG1	ENSG00000026559	KCNG1	KCNG1	protein_coding	1564	52.17	KCNG1	HGNC:6248	plasmamembrane	plasmamembrane	FALSE	0.515011	FALSE
NA	NA	NA	NA	NA	all	AGPAT4	ENSG00000026652	AGPAT4	AGPAT4	protein_coding	4001.17	45.36	AGPAT4	HGNC:20885	endoplasmicreticulummembrane	endoplasmicreticulummembrane	FALSE	492.47	FALSE
NA	NA	NA	NA	NA	all	SLAMF7	ENSG00000026751	SLAMF7	SLAMF7	protein_coding	2245.18	43.99	SLAMF7	HGNC:21394	plasmamembrane	plasmamembrane	TRUE	21.8037	FALSE
NA	NA	NA	NA	NA	all	BTN3A1	ENSG00000026950	BTN3A1	BTN3A1	protein_coding	1596.36	44.46	BTN3A1	HGNC:1138	plasmamembrane	plasmamembrane	TRUE	77.7694	FALSE
NA	NA	NA	NA	NA	all	MIPEP	ENSG00000027001	MIPEP	MIPEP	protein_coding	1041	39.76	MIPEP	HGNC:7104	mitochondrion	mitochondrion	FALSE	24.9619	FALSE
NA	NA	NA	NA	NA	all	PRKCH	ENSG00000027075	PRKCH	PRKCH	protein_coding	846.778	42.48	PRKCH	HGNC:9403	cytoplasm	cytoplasm	FALSE	761.72	FALSE
NA	NA	NA	NA	NA	all	INSRR	ENSG00000027644	INSRR	INSRR	protein_coding	5200	55.62	INSRR	HGNC:6093	plasmamembrane	plasmamembrane	FALSE	0.106507	FALSE
NA	NA	NA	NA	NA	all	IFNGR1	ENSG00000027697	IFNGR1	IFNGR1	protein_coding	1871.21	38.8	IFNGR1	HGNC:5439	plasmamembrane	plasmamembrane	TRUE	73.7627	FALSE
NA	NA	NA	NA	NA	all	B4GALT7	ENSG00000027847	B4GALT7	B4GALT7	protein_coding	1333.12	57.85	B4GALT7	HGNC:930	multiple	golgiapparatus|golgiapparatusmembrane	FALSE	5.82054	FALSE
NA	NA	NA	NA	NA	all	SH2D2A	ENSG00000027869	SH2D2A	SH2D2A	protein_coding	1215.83	55.53	SCAP	HGNC:30634	multiple	endoplasmicreticulum|golgiapparatus|nucleus	FALSE	55.7224	FALSE
NA	NA	NA	NA	NA	all	VRK2	ENSG00000028116	VRK2	VRK2	protein_coding	1678.5	35.24	VRK2	HGNC:12719	multiple	cytoplasm|nucleus	FALSE	82.2785	FALSE
NA	NA	NA	NA	NA	all	TNFRSF1B	ENSG00000028137	TNFRSF1B	TNFRSF1B	protein_coding	2059	55.4	TNFRSF1B	HGNC:11917	multiple	plasmamembrane|secreted	TRUE	227.24	FALSE
NA	NA	NA	NA	NA	all	VEZT	ENSG00000028203	VEZT	VEZT	protein_coding	1241.67	38.6	VEZT	HGNC:18258	multiple	nucleus|plasmamembrane	FALSE	83.2556	FALSE
NA	NA	NA	NA	NA	all	POU2F2	ENSG00000028277	POU2F2	POU2F2	protein_coding	1964.43	51.31	POU2F2	HGNC:9213	nucleus	nucleus	FALSE	72.1376	TRUE
NA	NA	NA	NA	NA	all	BRD9	ENSG00000028310	BRD9	BRD9	protein_coding	1662.68	55.12	BRD9	HGNC:25818	nucleus	nucleus	FALSE	57.5064	FALSE
NA	NA	NA	NA	NA	all	SNX1	ENSG00000028528	SNX1	SNX1	protein_coding	2053.36	43.68	SNX1	HGNC:11172	multiple	cytoplasm|endosome	FALSE	109.526	FALSE
NA	NA	NA	NA	NA	all	TBPL1	ENSG00000028839	TBPL1	TBPL1	protein_coding	1253.62	37.6	TBPL1	HGNC:11589	multiple	cytoplasm|nucleus	FALSE	43.1438	FALSE
NA	NA	NA	NA	NA	all	ARNTL2	NA	NA	NA	NA	NA	NA	NA	NA	NA	NA	NA	1.86864	FALSE
NA	NA	NA	NA	NA	all	BCLAF1	ENSG00000029363	BCLAF1	BCLAF1	protein_coding	2830.25	35.59	BCLAF1	HGNC:16863	multiple	cytoplasm|nucleus	FALSE	378.577	TRUE
NA	NA	NA	NA	NA	all	SLC39A9	ENSG00000029364	SLC39A9	SLC39A9	protein_coding	2327.64	40.2	SLC39A9	HGNC:20182	plasmamembrane	plasmamembrane	FALSE	42.406	FALSE
NA	NA	NA	NA	NA	all	ANK1	ENSG00000029534	ANK1	ANK1	protein_coding	3487.19	49.31	ANK1	HGNC:492	multiple	cytoplasm|endoplasmicreticulum	FALSE	4.26053	FALSE
NA	NA	NA	NA	NA	all	TFB1M	ENSG00000029639	TFB1M	TFB1M	protein_coding	794.556	38.43	TFB1M	HGNC:17037	mitochondrion	mitochondrion	FALSE	18.6924	TRUE
NA	NA	NA	NA	NA	all	RABEP1	ENSG00000029725	RABEP1	RABEP1	protein_coding	1905.71	41.34	RABEP1	HGNC:17677	multiple	cytoplasm|endosome|nucleus	FALSE	164.302	FALSE
NA	NA	NA	NA	NA	all	HMGB3	ENSG00000029993	HMGB3	HMGB3	protein_coding	1269.6	51.17	HMGB3	HGNC:5004	nucleus	nucleus	FALSE	1.89557	TRUE
NA	NA	NA	NA	NA	all	NUP160	ENSG00000030066	NUP160	NUP160	protein_coding	2105.46	41.86	NUP160	HGNC:18017	multiple	nucleus|nucleusmembrane	FALSE	75.9733	FALSE
NA	NA	NA	NA	NA	all	BAK1	ENSG00000030110	BAK1	BAK1	protein_coding	2191	57.18	BAK1	HGNC:949	multiple	endoplasmicreticulum|mitochondrion	FALSE	8.07394	FALSE
NA	NA	NA	NA	NA	all	MUSK	ENSG00000030304	MUSK	MUSK	protein_coding	2707.17	36.28	MUSK	HGNC:7525	plasmamembrane	plasmamembrane	FALSE	0.124388	FALSE
NA	NA	NA	NA	NA	all	IKZF2	ENSG00000030419	IKZF2	IKZF2	protein_coding	3395.21	34.84	IKZF2	HGNC:13177	nucleus	nucleus	FALSE	66.362	TRUE
NA	NA	NA	NA	NA	all	GRN	ENSG00000030582	GRN	GRN	protein_coding	782.455	57.73	GRN	HGNC:4601	multiple	cytoplasm|secreted	FALSE	20.3495	FALSE
NA	NA	NA	NA	NA	all	FAM13B	ENSG00000031003	FAM13B	FAM13B	protein_coding	1826.92	40.05	FAM13B	HGNC:1335	nucleus	nucleus	FALSE	166.868	FALSE
NA	NA	NA	NA	NA	all	ARHGAP31	ENSG00000031081	ARHGAP31	ARHGAP31	protein_coding	4929	43.44	ARHGAP31	HGNC:29216	cytoplasm	cytoplasm	FALSE	97.7218	FALSE
NA	NA	NA	NA	NA	all	CENPQ	ENSG00000031691	CENPQ	CENPQ	protein_coding	1741	37.99	CENPQ	HGNC:21347	nucleus	nucleus	FALSE	4.26963	FALSE
NA	NA	NA	NA	NA	all	SARS1	ENSG00000031698	SARS1	SARS1	protein_coding	1287.83	43.12	SARS	HGNC:10537	multiple	cytoplasm|mitochondrion	FALSE	38.8567	FALSE
NA	NA	NA	NA	NA	all	RANBP3	ENSG00000031823	RANBP3	RANBP3	protein_coding	1000.73	52.74	RANBP3	HGNC:9850	multiple	cytoplasm|nucleus	FALSE	60.3117	FALSE
NA	NA	NA	NA	NA	all	ARID4A	ENSG00000032219	ARID4A	ARID4A	protein_coding	2509.82	37.46	ARID4A	HGNC:9885	nucleus	nucleus	FALSE	178.924	TRUE
NA	NA	NA	NA	NA	all	EIPR1	ENSG00000032389	EIPR1	EIPR1	protein_coding	1051.79	48.26	TSSC1	HGNC:12383	nucleus	nucleus	FALSE	40.8184	FALSE
NA	NA	NA	NA	NA	all	PNPLA6	ENSG00000032444	PNPLA6	PNPLA6	protein_coding	1441.6	55.88	PNPLA6	HGNC:16268	multiple	endoplasmicreticulum|endoplasmicreticulummembrane|mitochondrion	FALSE	16.3001	FALSE
NA	NA	NA	NA	NA	all	IFT88	ENSG00000032742	IFT88	IFT88	protein_coding	1703	38.71	IFT88	HGNC:20606	cytoplasm	cytoplasm	FALSE	23.4922	FALSE
NA	NA	NA	NA	NA	all	ALG1	ENSG00000033011	ALG1	ALG1	protein_coding	2649.32	49.38	ALG1	HGNC:18294	multiple	endoplasmicreticulum|endoplasmicreticulummembrane|nucleus	FALSE	4.12405	FALSE
NA	NA	NA	NA	NA	all	ZCCHC8	ENSG00000033030	ZCCHC8	ZCCHC8	protein_coding	2400	42.68	ZCCHC8	HGNC:25265	nucleus	nucleus	FALSE	52.1118	FALSE
NA	NA	NA	NA	NA	all	ABCF2	ENSG00000033050	ABCF2	ABCF2	protein_coding	1479.2	48.3	ABCF2	HGNC:71	multiple	mitochondrion|peroxisome	FALSE	12.6115	FALSE
NA	NA	NA	NA	NA	all	CHPF2	ENSG00000033100	CHPF2	CHPF2	protein_coding	2723	56.53	CHPF2	HGNC:29270	golgiapparatusmembrane	golgiapparatusmembrane	FALSE	7.02559	FALSE
NA	NA	NA	NA	NA	all	LRRC7	ENSG00000033122	LRRC7	LRRC7	protein_coding	4011.36	35.38	LRRC7	HGNC:18531	cytoplasm	cytoplasm	FALSE	6.68302	FALSE
NA	NA	NA	NA	NA	all	FUT8	ENSG00000033170	FUT8	FUT8	protein_coding	1729.59	37.41	FUT8	HGNC:4019	cytoplasm	cytoplasm	FALSE	134.287	FALSE
NA	NA	NA	NA	NA	all	UBA6	ENSG00000033178	UBA6	UBA6	protein_coding	2568.5	35.51	UBA6	HGNC:25581	nucleus	nucleus	FALSE	111.188	FALSE
NA	NA	NA	NA	NA	all	GAB2	ENSG00000033327	GAB2	GAB2	protein_coding	2149.43	41.71	GAB2	HGNC:14458	cytoplasm	cytoplasm	FALSE	115.497	FALSE
NA	NA	NA	NA	NA	all	ATP6V0A1	ENSG00000033627	ATP6V0A1	ATP6V0A1	protein_coding	3010.45	45.46	ATP6V0A1	HGNC:865	multiple	melanosome|mitochondrion	FALSE	14.1964	FALSE
NA	NA	NA	NA	NA	all	PIAS1	ENSG00000033800	PIAS1	PIAS1	protein_coding	2001.38	38.06	PIAS1	HGNC:2752	multiple	cytoplasm|nucleus	FALSE	366.899	TRUE
NA	NA	NA	NA	NA	all	SLC4A7	ENSG00000033867	SLC4A7	SLC4A7	protein_coding	4164.89	36.85	SLC4A7	HGNC:11033	plasmamembrane	plasmamembrane	FALSE	217.27	FALSE
NA	NA	NA	NA	NA	all	APBA2	ENSG00000034053	APBA2	APBA2	protein_coding	2271.69	48.63	APBA2	HGNC:579	multiple	cytoplasm|endoplasmicreticulum|golgiapparatus	FALSE	216.954	FALSE
NA	NA	NA	NA	NA	all	MAP2K3	ENSG00000034152	MAP2K3	MAP2K3	protein_coding	1146	56.98	MAP2K3	HGNC:6843	multiple	cytoplasm|nucleus	FALSE	75.5546	FALSE
NA	NA	NA	NA	NA	all	TMSB10	ENSG00000034510	TMSB10	TMSB10	protein_coding	461	63.48	TMSB10	HGNC:11879	multiple	cytoplasm|nucleus	FALSE	1662.69	FALSE
NA	NA	NA	NA	NA	all	ASTE1	ENSG00000034533	ASTE1	ASTE1	protein_coding	1317.62	39.7	ASTE1	HGNC:25021	nucleus	nucleus	FALSE	46.1721	FALSE
NA	NA	NA	NA	NA	all	RNF19A	ENSG00000034677	RNF19A	RNF19A	protein_coding	1060.4	38.61	RNF19A	HGNC:13432	cytoplasm	cytoplasm	FALSE	355.836	FALSE
NA	NA	NA	NA	NA	all	PEX3	ENSG00000034693	PEX3	PEX3	protein_coding	1314	35.1	PEX3	HGNC:8858	multiple	mitochondrion|peroxisome|peroxisomemembrane	FALSE	35.1748	FALSE
NA	NA	NA	NA	NA	all	GABARAPL2	ENSG00000034713	GABARAPL2	GABARAPL2	protein_coding	1051.2	47.12	GABARAPL2	HGNC:13291	golgiapparatus	golgiapparatus	FALSE	44.2068	FALSE
NA	NA	NA	NA	NA	all	SH3YL1	ENSG00000035115	SH3YL1	SH3YL1	protein_coding	1299.55	40.78	SH3YL1	HGNC:29546	cytoplasm	cytoplasm	FALSE	48.9616	FALSE
NA	NA	NA	NA	NA	all	FAM136A	ENSG00000035141	FAM136A	FAM136A	protein_coding	1384.33	48.31	FAM136A	HGNC:25911	mitochondrion	mitochondrion	FALSE	14.9294	FALSE
NA	NA	NA	NA	NA	all	VCL	ENSG00000035403	VCL	VCL	protein_coding	3548.43	41.45	VCL	HGNC:12665	multiple	cytoplasm|nucleus	FALSE	104.52	FALSE
NA	NA	NA	NA	NA	all	DEPDC1B	ENSG00000035499	DEPDC1B	DEPDC1B	protein_coding	1305.83	38.63	BRCC3	HGNC:24185	nucleus	nucleus	FALSE	6.03198	FALSE
NA	NA	NA	NA	NA	all	DAPK2	ENSG00000035664	DAPK2	DAPK2	protein_coding	1900.08	46.89	DAPK2	HGNC:2675	multiple	cytoplasm|lysosome|nucleus	FALSE	8.32342	FALSE
NA	NA	NA	NA	NA	all	NSMAF	ENSG00000035681	NSMAF	NSMAF	protein_coding	1123.67	38.41	NSMAF	HGNC:8017	cytoplasm	cytoplasm	FALSE	81.945	FALSE
NA	NA	NA	NA	NA	all	ADSS2	ENSG00000035687	ADSS2	ADSS2	protein_coding	1431.33	38.09	ADSS	HGNC:292	cytoplasm	cytoplasm	FALSE	182.171	FALSE
NA	NA	NA	NA	NA	all	STAP1	ENSG00000035720	UXT	STAP1	protein_coding	1548.5	37.8	NA	NA	NA	NA	FALSE	26.6592	FALSE
NA	NA	NA	NA	NA	all	TIMP2	ENSG00000035862	TIMP2	TIMP2	protein_coding	2602.38	52.6	TIMP2	HGNC:11821	secreted	secreted	FALSE	30.9391	FALSE
NA	NA	NA	NA	NA	all	RFC1	ENSG00000035928	RFC1	RFC1	protein_coding	1199.19	39.26	RFC1	HGNC:9969	multiple	cytoplasm|nucleus	FALSE	79.1883	FALSE
NA	NA	NA	NA	NA	all	TBC1D23	ENSG00000036054	TBC1D23	TBC1D23	protein_coding	2017.89	36.47	TBC1D23	HGNC:25622	cytoplasm	cytoplasm	FALSE	93.2942	FALSE
NA	NA	NA	NA	NA	all	CUL3	ENSG00000036257	CUL3	CUL3	protein_coding	1861.6	37.23	CUL3	HGNC:2553	multiple	golgiapparatus|nucleus	FALSE	356.159	FALSE
NA	NA	NA	NA	NA	all	MYOM2	ENSG00000036448	MYOM2	MYOM2	protein_coding	1101.93	46.64	MYOM2	HGNC:7614	cytoplasm	cytoplasm	FALSE	31.9346	FALSE
NA	NA	NA	NA	NA	all	OTC	ENSG00000036473	OTC	OTC	protein_coding	1151	39.3	OTC	HGNC:8512	multiple	cytoplasm|mitochondrion	FALSE	0.0670713	FALSE
NA	NA	NA	NA	NA	all	CYP46A1	ENSG00000036530	CYP46A1	CYP46A1	protein_coding	2077.29	47.29	CYP46A1	HGNC:2641	multiple	endoplasmicreticulum|endoplasmicreticulummembrane	FALSE	0.633332	FALSE
NA	NA	NA	NA	NA	all	ZZZ3	ENSG00000036549	ZZZ3	ZZZ3	protein_coding	2025	37.17	ZZZ3	HGNC:24523	nucleus	nucleus	FALSE	101.109	TRUE
NA	NA	NA	NA	NA	all	SLC18A1	ENSG00000036565	SLC18A1	SLC18A1	protein_coding	1992.9	44	SLC18A1	HGNC:10934	multiple	cytoplasm|endoplasmicreticulummembrane|plasmamembrane	FALSE	0.0449708	FALSE
NA	NA	NA	NA	NA	all	USP2	ENSG00000036672	USP2	USP2	protein_coding	1550.14	54.63	USP2	HGNC:12618	nucleus	nucleus	FALSE	3.1564	FALSE
NA	NA	NA	NA	NA	all	CASR	ENSG00000036828	CASR	CASR	protein_coding	4385.67	41.14	CASR	HGNC:1514	plasmamembrane	plasmamembrane	FALSE	0.187725	FALSE
NA	NA	NA	NA	NA	all	TUBG2	ENSG00000037042	TUBG2	TUBG2	protein_coding	1471.33	51.91	TUBG2	HGNC:12419	multiple	cytoplasm|nucleus	FALSE	2.81198	FALSE
NA	NA	NA	NA	NA	all	RPL26L1	ENSG00000037241	RPL26L1	RPL26L1	protein_coding	594	46.12	RPL26L1	HGNC:17050	cytoplasm	cytoplasm	FALSE	7.39698	FALSE
NA	NA	NA	NA	NA	all	FLT4	ENSG00000037280	FLT4	FLT4	protein_coding	2509.33	60.24	FLT4	HGNC:3767	multiple	cytoplasm|nucleus|plasmamembrane|secreted	FALSE	1.58471	FALSE
NA	NA	NA	NA	NA	all	NSUN2	ENSG00000037474	NSUN2	NSUN2	protein_coding	1783.67	43.29	NSUN2	HGNC:25994	multiple	cytoplasm|nucleus	FALSE	51.6495	FALSE
NA	NA	NA	NA	NA	all	FBXO42	ENSG00000037637	FBXO42	FBXO42	protein_coding	2811.25	43.86	FBXO42	HGNC:29249	cytoplasm	cytoplasm	FALSE	61.212	FALSE
NA	NA	NA	NA	NA	all	MFAP3	ENSG00000037749	MFAP3	MFAP3	protein_coding	2269.43	43.54	MFAP3	HGNC:7034	secreted	secreted	FALSE	45.6319	FALSE
NA	NA	NA	NA	NA	all	MRI1	ENSG00000037757	MRI1	MRI1	protein_coding	1558.67	52.2	MRI1	HGNC:28469	multiple	cytoplasm|nucleus	FALSE	8.51635	FALSE
NA	NA	NA	NA	NA	all	METTL1	ENSG00000037897	METTL1	METTL1	protein_coding	753.875	52.12	METTL1	HGNC:7030	nucleus	nucleus	FALSE	1.94904	FALSE
NA	NA	NA	NA	NA	all	AGA	ENSG00000038002	AGA	AGA	protein_coding	850.5	39.69	AGA	HGNC:318	lysosome	lysosome	FALSE	11.0473	FALSE
NA	NA	NA	NA	NA	all	PI4K2B	ENSG00000038210	PI4K2B	PI4K2B	protein_coding	2491	41.15	PI4K2B	HGNC:18215	multiple	cytoplasm|endoplasmicreticulum|endosome|golgiapparatus	FALSE	41.3111	FALSE
NA	NA	NA	NA	NA	all	BOD1L1	ENSG00000038219	BOD1L1	BOD1L1	protein_coding	4719.17	38.88	BOD1L1	HGNC:31792	multiple	cytoplasm|nucleus	FALSE	153.288	FALSE
NA	NA	NA	NA	NA	all	MAT2B	ENSG00000038274	MAT2B	MAT2B	protein_coding	2096.88	38.22	MAT2B	HGNC:6905	cytoplasm	cytoplasm	FALSE	30.9718	FALSE
NA	NA	NA	NA	NA	all	TLL1	ENSG00000038295	TLL1	TLL1	protein_coding	3328.17	35.7	TLL1	HGNC:11843	secreted	secreted	FALSE	0.104674	FALSE
NA	NA	NA	NA	NA	all	EDC4	ENSG00000038358	EDC4	EDC4	protein_coding	1681.43	57.3	EDC4	HGNC:17157	multiple	cytoplasm|nucleus	FALSE	13.7642	FALSE
NA	NA	NA	NA	NA	all	TRIO	ENSG00000038382	TRIO	TRIO	protein_coding	2807.04	43.38	TRIO	HGNC:12303	multiple	cytoplasm|nucleus	FALSE	116.459	FALSE
NA	NA	NA	NA	NA	all	VCAN	ENSG00000038427	VCAN	VCAN	protein_coding	4487.92	37.18	VCAN	HGNC:2464	secreted	secreted	FALSE	152.302	FALSE
NA	NA	NA	NA	NA	all	CLEC16A	ENSG00000038532	CLEC16A	CLEC16A	protein_coding	2306.64	48.06	CLEC16A	HGNC:29013	nucleus	nucleus	FALSE	107.001	FALSE
NA	NA	NA	NA	NA	all	MSR1	ENSG00000038945	MSR1	MSR1	protein_coding	1263.21	35.52	MSR1	HGNC:7376	multiple	endoplasmicreticulum|endosome|golgiapparatus|plasmamembrane	TRUE	6.49306	FALSE
NA	NA	NA	NA	NA	all	CDH1	ENSG00000039068	CDH1	CDH1	protein_coding	1891.64	46.88	CDH1	HGNC:1748	multiple	cytoplasm|endosome|golgiapparatus|plasmamembrane|secreted	TRUE	0.987694	FALSE
NA	NA	NA	NA	NA	all	MTREX	ENSG00000039123	MTREX	MTREX	protein_coding	1443.33	36.82	SKIV2L2	HGNC:18734	nucleus	nucleus	FALSE	154.354	FALSE
NA	NA	NA	NA	NA	all	DNAH5	ENSG00000039139	DNAH5	DNAH5	protein_coding	4525.36	39.64	DNAH5	HGNC:2950	multiple	cytoplasm|secreted	FALSE	0.276384	FALSE
NA	NA	NA	NA	NA	all	ZFYVE16	ENSG00000039319	ZFYVE16	ZFYVE16	protein_coding	3373	37.74	ZFYVE16	HGNC:20756	multiple	cytoplasm|endosome	FALSE	75.7752	FALSE
NA	NA	NA	NA	NA	all	RIPOR1	ENSG00000039523	RIPOR1	RIPOR1	protein_coding	1599.13	57.05	FAM65A	HGNC:25836	cytoplasm	cytoplasm	FALSE	14.9886	FALSE
NA	NA	NA	NA	NA	all	C6	ENSG00000039537	C6	C6	protein_coding	1537.55	36.68	C6	HGNC:1339	secreted	secreted	FALSE	0.0596258	FALSE
NA	NA	NA	NA	NA	all	RAI14	ENSG00000039560	RAI14	RAI14	protein_coding	1272.61	42.11	RAI14	HGNC:14873	multiple	cytoplasm|nucleus	FALSE	0.78091	FALSE
NA	NA	NA	NA	NA	all	SOX30	ENSG00000039600	SOX30	SOX30	protein_coding	2555	40.71	SOX30	HGNC:30635	nucleus	nucleus	FALSE	0.122265	TRUE
NA	NA	NA	NA	NA	all	PNKP	ENSG00000039650	PNKP	PNKP	protein_coding	818.032	59.53	PNKP	HGNC:9154	nucleus	nucleus	FALSE	27.5362	FALSE
NA	NA	NA	NA	NA	all	PHLPP2	ENSG00000040199	PHLPP2	PHLPP2	protein_coding	4400.57	41.82	PHLPP2	HGNC:29149	multiple	cytoplasm|nucleus	FALSE	30.8301	FALSE
NA	NA	NA	NA	NA	all	SPDL1	ENSG00000040275	SPDL1	SPDL1	protein_coding	887.375	37.27	SPDL1	HGNC:26010	multiple	cytoplasm|nucleus	FALSE	6.57721	FALSE
NA	NA	NA	NA	NA	all	STAU2	ENSG00000040341	STAU2	STAU2	protein_coding	1490.41	38.25	STAU2	HGNC:11371	multiple	cytoplasm|endoplasmicreticulum|nucleus	FALSE	70.454	FALSE
NA	NA	NA	NA	NA	all	SLC66A1	ENSG00000040487	SLC66A1	SLC66A1	protein_coding	1552	54.93	PQLC2	HGNC:26001	lysosomemembrane	lysosomemembrane	FALSE	1.24422	FALSE
NA	NA	NA	NA	NA	all	CTNS	ENSG00000040531	CTNS	CTNS	protein_coding	1605.83	54.27	CTNS	HGNC:2518	multiple	lysosome|lysosomemembrane|plasmamembrane	FALSE	5.24898	FALSE
NA	NA	NA	NA	NA	all	RTN4R	ENSG00000040608	RTN4R	RTN4R	protein_coding	1230.5	60.45	RTN4R	HGNC:18601	plasmamembrane	plasmamembrane	FALSE	0.349655	FALSE
NA	NA	NA	NA	NA	all	PHF23	ENSG00000040633	PHF23	PHF23	protein_coding	998.231	59.52	PHF23	HGNC:28428	nucleus	nucleus	FALSE	4.66479	FALSE
NA	NA	NA	NA	NA	all	CDH10	ENSG00000040731	CDH10	CDH10	protein_coding	2247.25	34	CDH10	HGNC:1749	plasmamembrane	plasmamembrane	FALSE	0.0506723	FALSE
NA	NA	NA	NA	NA	all	INPP4A	ENSG00000040933	INPP4A	INPP4A	protein_coding	3547.1	47.33	INPP4A	HGNC:6074	cytoplasm	cytoplasm	FALSE	243.037	FALSE
NA	NA	NA	NA	NA	all	RAB27B	ENSG00000041353	RAB27B	RAB27B	protein_coding	2113.75	37.74	RAB27B	HGNC:9767	cytoplasm	cytoplasm	FALSE	11.8588	FALSE
NA	NA	NA	NA	NA	all	PSMA4	ENSG00000041357	PSMA4	PSMA4	protein_coding	1101.14	42.32	PSMA4	HGNC:9533	multiple	cytoplasm|endoplasmicreticulum|nucleus	FALSE	34.7374	FALSE
NA	NA	NA	NA	NA	all	MYO16	ENSG00000041515	MYO16	MYO16	protein_coding	3611	38.48	MYO16	HGNC:29822	cytoplasm	cytoplasm	FALSE	12.9951	FALSE
NA	NA	NA	NA	NA	all	LSG1	ENSG00000041802	LSG1	LSG1	protein_coding	988.5	41.68	LSG1	HGNC:25652	multiple	cytoplasm|endoplasmicreticulum|nucleus	FALSE	45.6177	FALSE
NA	NA	NA	NA	NA	all	PARP3	ENSG00000041880	PARP3	PARP3	protein_coding	1566.78	59.21	PARP3	HGNC:273	multiple	cytoplasm|nucleus	FALSE	1.62183	FALSE
NA	NA	NA	NA	NA	all	TNC	ENSG00000041982	TNC	TNC	protein_coding	3413.27	41.84	TNC	HGNC:5318	secreted	secreted	FALSE	0.200709	FALSE
NA	NA	NA	NA	NA	all	THAP3	ENSG00000041988	THAP3	THAP3	protein_coding	1030.25	56.78	THAP3	HGNC:20855	nucleus	nucleus	FALSE	3.37498	TRUE
NA	NA	NA	NA	NA	all	RIPOR3	ENSG00000042062	RIPOR3	RIPOR3	protein_coding	2369.67	51.6	FAM65C	HGNC:16168	cytoplasm	cytoplasm	FALSE	2.19096	FALSE
NA	NA	NA	NA	NA	all	TDP1	ENSG00000042088	TDP1	TDP1	protein_coding	1491.06	42.14	TDP1	HGNC:18884	multiple	cytoplasm|nucleus	FALSE	54.1275	FALSE
NA	NA	NA	NA	NA	all	AIFM2	ENSG00000042286	AIFM2	AIFM2	protein_coding	2475.75	50.25	AIFM2	HGNC:21411	multiple	cytoplasm|mitochondrion	FALSE	2.9392	FALSE
NA	NA	NA	NA	NA	all	SPATA7	ENSG00000042317	SPATA7	SPATA7	protein_coding	1119.5	37.9	SPATA7	HGNC:20423	nucleus	nucleus	FALSE	5.48746	FALSE
NA	NA	NA	NA	NA	all	MED17	ENSG00000042429	MED17	MED17	protein_coding	2236.41	39.79	MED17	HGNC:2375	nucleus	nucleus	FALSE	46.232	FALSE
NA	NA	NA	NA	NA	all	RETSAT	ENSG00000042445	RETSAT	RETSAT	protein_coding	1537.29	51.29	RETSAT	HGNC:25991	multiple	endoplasmicreticulummembrane|mitochondrion	FALSE	14.077	FALSE
NA	NA	NA	NA	NA	all	CAPG	ENSG00000042493	CAPG	CAPG	protein_coding	816.067	51.32	CAPG	HGNC:1474	multiple	cytoplasm|melanosome|nucleus	FALSE	8.29577	FALSE
NA	NA	NA	NA	NA	all	AP2S1	ENSG00000042753	AP2S1	AP2S1	protein_coding	633.4	52.84	AP2S1	HGNC:565	nucleus	nucleus	FALSE	27.2552	FALSE
NA	NA	NA	NA	NA	all	USH2A	ENSG00000042781	USH2A	USH2A	protein_coding	9102.4	36.36	USH2A	HGNC:12601	secreted	secreted	FALSE	0.402143	FALSE
NA	NA	NA	NA	NA	all	ZPBP	ENSG00000042813	ZPBP	ZPBP	protein_coding	754.333	36.38	ZPBP	HGNC:15662	secreted	secreted	FALSE	0.30654	FALSE
NA	NA	NA	NA	NA	all	TG	ENSG00000042832	TG	TG	protein_coding	1499.05	45.9	TG	HGNC:11764	multiple	endoplasmicreticulum|secreted	FALSE	29.1649	FALSE
NA	NA	NA	NA	NA	all	ADAM28	ENSG00000042980	ADAM28	ADAM28	protein_coding	1968.15	35.71	ADAM28	HGNC:206	multiple	plasmamembrane|secreted	FALSE	46.8981	FALSE
NA	NA	NA	NA	NA	all	BARX2	ENSG00000043039	BARX2	BARX2	protein_coding	2026.5	42.77	BARX2	HGNC:956	nucleus	nucleus	FALSE	0.0521658	TRUE
NA	NA	NA	NA	NA	all	DCUN1D1	ENSG00000043093	DCUN1D1	DCUN1D1	protein_coding	2059.5	39.56	DCUN1D1	HGNC:18184	nucleus	nucleus	FALSE	43.3	FALSE
NA	NA	NA	NA	NA	all	JADE2	ENSG00000043143	JADE2	JADE2	protein_coding	2891	53.79	JADE2	HGNC:22984	nucleus	nucleus	FALSE	72.7046	FALSE
NA	NA	NA	NA	NA	all	LCP2	ENSG00000043462	LCP2	LCP2	protein_coding	1364.67	44.62	LCP2	HGNC:6529	cytoplasm	cytoplasm	FALSE	165.851	FALSE
NA	NA	NA	NA	NA	all	TRIT1	ENSG00000043514	TRIT1	TRIT1	protein_coding	1644.44	42.31	TRIT1	HGNC:20286	multiple	cytoplasm|mitochondrion|nucleus	FALSE	15.689	FALSE
NA	NA	NA	NA	NA	all	ADRB1	ENSG00000043591	ADRB1	ADRB1	protein_coding	3039	58.77	ADRB1	HGNC:285	plasmamembrane	plasmamembrane	FALSE	0.17587	FALSE
NA	NA	NA	NA	NA	all	CUL7	ENSG00000044090	CUL7	CUL7	protein_coding	4119	54.7	CUL7	HGNC:21024	multiple	cytoplasm|golgiapparatus	FALSE	3.38107	FALSE
NA	NA	NA	NA	NA	all	CTNNA1	ENSG00000044115	CTNNA1	CTNNA1	protein_coding	938.455	44.15	CTNNA1	HGNC:2509	cytoplasm	cytoplasm	FALSE	33.1958	FALSE
NA	NA	NA	NA	NA	all	PHKA2	ENSG00000044446	PHKA2	PHKA2	protein_coding	1618.38	45.6	PHKA2	HGNC:8926	nucleus	nucleus	FALSE	26.772	FALSE
NA	NA	NA	NA	NA	all	CNTLN	ENSG00000044459	CNTLN	CNTLN	protein_coding	3293.25	36.43	CNTLN	HGNC:23432	cytoplasm	cytoplasm	FALSE	7.12801	FALSE
NA	NA	NA	NA	NA	all	EPHA3	ENSG00000044524	EPHA3	EPHA3	protein_coding	3781	34.59	EPHA3	HGNC:3387	multiple	cytoplasm|plasmamembrane|secreted	FALSE	0.255464	FALSE
NA	NA	NA	NA	NA	all	HSPA5	ENSG00000044574	HSPA5	HSPA5	protein_coding	4155.27	44.15	HSPA5	HGNC:5238	multiple	cytoplasm|endoplasmicreticulum|melanosome|mitochondrion|nucleus	FALSE	137.852	FALSE
NA	NA	NA	NA	NA	all	DSG2	ENSG00000046604	DSG2	DSG2	protein_coding	2106.29	39.17	DSG2	HGNC:3049	multiple	cytoplasm|nucleus|plasmamembrane	FALSE	0.14721	FALSE
NA	NA	NA	NA	NA	all	GEMIN8	ENSG00000046647	GEMIN8	GEMIN8	protein_coding	1804.17	41.07	GEMIN8	HGNC:26044	multiple	cytoplasm|nucleus	FALSE	15.0902	FALSE
NA	NA	NA	NA	NA	all	OFD1	ENSG00000046651	OFD1	OFD1	protein_coding	3865.68	39.29	OFD1	HGNC:2567	multiple	cytoplasm|nucleus	FALSE	145.518	FALSE
NA	NA	NA	NA	NA	all	GPM6B	ENSG00000046653	GPM6B	GPM6B	protein_coding	1507.82	41.49	GPM6B	HGNC:4461	multiple	cytoplasm|plasmamembrane	FALSE	6.10843	FALSE
NA	NA	NA	NA	NA	all	PREX2	ENSG00000046889	PREX2	PREX2	protein_coding	3688.4	37.16	PREX2	HGNC:22950	cytoplasm	cytoplasm	FALSE	0.143969	FALSE
NA	NA	NA	NA	NA	all	WDR37	ENSG00000047056	WDR37	WDR37	protein_coding	3214.62	45.66	WDR37	HGNC:31406	cytoplasm	cytoplasm	FALSE	100.195	FALSE
NA	NA	NA	NA	NA	all	YTHDC2	ENSG00000047188	YTHDC2	YTHDC2	protein_coding	2827.57	34.67	YTHDC2	HGNC:24721	nucleus	nucleus	FALSE	155.922	FALSE
NA	NA	NA	NA	NA	all	CTPS2	ENSG00000047230	CTPS2	CTPS2	protein_coding	2610.4	43.51	CTPS2	HGNC:2520	cytoplasm	cytoplasm	FALSE	10.0113	FALSE
NA	NA	NA	NA	NA	all	ATP6V1H	ENSG00000047249	ATP6V1H	ATP6V1H	protein_coding	964.684	39.2	ATP6V1H	HGNC:18303	nucleus	nucleus	FALSE	110.772	FALSE
NA	NA	NA	NA	NA	all	POLR2B	ENSG00000047315	POLR2B	POLR2B	protein_coding	1850.08	40.19	POLR2B	HGNC:9188	nucleus	nucleus	FALSE	86.2913	FALSE
NA	NA	NA	NA	NA	all	FAM214A	NA	NA	NA	NA	NA	NA	NA	NA	NA	NA	NA	306.467	FALSE
NA	NA	NA	NA	NA	all	ARAP2	ENSG00000047365	ARAP2	ARAP2	protein_coding	1920.44	35.53	ARAP2	HGNC:16924	nucleus	nucleus	FALSE	285.494	FALSE
NA	NA	NA	NA	NA	all	TPR	ENSG00000047410	TPR	TPR	protein_coding	2272.11	34.16	TPR	HGNC:12017	multiple	cytoplasm|nucleus|nucleusmembrane	FALSE	210.19	FALSE
NA	NA	NA	NA	NA	all	CP	ENSG00000047457	CP	CP	protein_coding	1582.93	37.36	CP	HGNC:2295	multiple	endoplasmicreticulum|golgiapparatus|secreted	FALSE	0.346519	FALSE
NA	NA	NA	NA	NA	all	KATNIP	ENSG00000047578	KATNIP	KATNIP	protein_coding	1589.8	47.84	KIAA0556	HGNC:29068	nucleus	nucleus	FALSE	55.0694	FALSE
NA	NA	NA	NA	NA	all	DTNBP1	ENSG00000047579	DTNBP1	DTNBP1	protein_coding	1242.83	39.93	DTNBP1	HGNC:17328	multiple	cytoplasm|nucleus	FALSE	49.5464	FALSE
NA	NA	NA	NA	NA	all	XK	ENSG00000047597	XK	XK	protein_coding	5174	39.51	XK	HGNC:12811	multiple	cytoplasm|endoplasmicreticulum|plasmamembrane	FALSE	0.212743	FALSE
NA	NA	NA	NA	NA	all	ANO2	ENSG00000047617	ANO2	ANO2	protein_coding	1617.42	44.4	ANO2	HGNC:1183	plasmamembrane	plasmamembrane	FALSE	0.221929	FALSE
NA	NA	NA	NA	NA	all	C12orf4	ENSG00000047621	C12orf4	C12orf4	protein_coding	1190	36.55	C12orf4	HGNC:1184	cytoplasm	cytoplasm	FALSE	15.9585	FALSE
NA	NA	NA	NA	NA	all	SCML1	ENSG00000047634	NHS	SCML1	protein_coding	2482.57	38.89	NA	NA	NA	NA	FALSE	50.4233	FALSE
NA	NA	NA	NA	NA	all	WWC3	ENSG00000047644	WWC3	WWC3	protein_coding	3740	46.3	WWC3	HGNC:29237	cytoplasm	cytoplasm	FALSE	17.5376	FALSE
NA	NA	NA	NA	NA	all	ARHGAP6	ENSG00000047648	ARHGAP6	ARHGAP6	protein_coding	3785.67	39.23	ARHGAP6	HGNC:676	cytoplasm	cytoplasm	FALSE	3.039	FALSE
NA	NA	NA	NA	NA	all	FAM184B	ENSG00000047662	FAM184B	FAM184B	protein_coding	6731	44.07	FAM184B	HGNC:29235	cytoplasm	cytoplasm	FALSE	4.04027	FALSE
NA	NA	NA	NA	NA	all	MAP4	ENSG00000047849	MAP4	MAP4	protein_coding	2988.88	43.43	MAP4	HGNC:6862	multiple	cytoplasm|nucleus	FALSE	92.5398	FALSE
NA	NA	NA	NA	NA	all	GOPC	ENSG00000047932	GOPC	GOPC	protein_coding	4549	36.66	GOPC	HGNC:17643	multiple	cytoplasm|golgiapparatus	FALSE	44.6257	FALSE
NA	NA	NA	NA	NA	all	ROS1	ENSG00000047936	ROS1	ROS1	protein_coding	5522.33	37.25	ROS1	HGNC:10261	plasmamembrane	plasmamembrane	FALSE	0.0525632	FALSE
NA	NA	NA	NA	NA	all	USP28	ENSG00000048028	USP28	USP28	protein_coding	1947.47	41.45	USP28	HGNC:12625	nucleus	nucleus	FALSE	24.7658	FALSE
NA	NA	NA	NA	NA	all	HDAC9	ENSG00000048052	HDAC9	HDAC9	protein_coding	2704.25	36.13	HDAC7	HGNC:14067	multiple	cytoplasm|mitochondrion|nucleus	FALSE	92.8761	FALSE
NA	NA	NA	NA	NA	all	TSPAN17	ENSG00000048140	TSPAN17	TSPAN17	protein_coding	2017.78	58.7	TSPAN17	HGNC:13594	golgiapparatusmembrane	golgiapparatusmembrane	FALSE	5.71598	FALSE
NA	NA	NA	NA	NA	all	NOP16	ENSG00000048162	NOP16	NOP16	protein_coding	774.5	49.26	NOP16	HGNC:26934	nucleus	nucleus	FALSE	6.98862	FALSE
NA	NA	NA	NA	NA	all	CC2D2A	ENSG00000048342	CC2D2A	CC2D2A	protein_coding	2993.42	40.21	CC2D2A	HGNC:29253	cytoplasm	cytoplasm	FALSE	2.57743	FALSE
NA	NA	NA	NA	NA	all	RRM2B	ENSG00000048392	RRM2B	RRM2B	protein_coding	1069.4	37.81	RRM2B	HGNC:17296	multiple	cytoplasm|nucleus	FALSE	43.0687	FALSE
NA	NA	NA	NA	NA	all	ZNF800	ENSG00000048405	ZNF800	ZNF800	protein_coding	2078.71	37.8	ZNF800	HGNC:27267	nucleus	nucleus	FALSE	119.367	TRUE
NA	NA	NA	NA	NA	all	TNFRSF17	ENSG00000048462	TNFRSF17	TNFRSF17	protein_coding	690	40.26	TNFRSF17	HGNC:11913	multiple	endomembranesystem|golgiapparatus|plasmamembrane	TRUE	0.389194	FALSE
NA	NA	NA	NA	NA	all	SNX29	ENSG00000048471	SNX29	SNX29	protein_coding	1881.25	47.13	SNX29	HGNC:30542	nucleus	nucleus	FALSE	203.428	FALSE
NA	NA	NA	NA	NA	all	MRPS10	ENSG00000048544	MRPS10	MRPS10	protein_coding	2100	41.02	MRPS10	HGNC:14502	mitochondrion	mitochondrion	FALSE	21.3485	FALSE
NA	NA	NA	NA	NA	all	RSF1	ENSG00000048649	RSF1	RSF1	protein_coding	2339	39.02	RSF1	HGNC:18118	multiple	cytoplasm|nucleus	FALSE	211.138	FALSE
NA	NA	NA	NA	NA	all	VPS13D	ENSG00000048707	VPS13D	VPS13D	protein_coding	3933.8	42.34	VPS13D	HGNC:23595	nucleus	nucleus	FALSE	197.328	FALSE
NA	NA	NA	NA	NA	all	CELF2	ENSG00000048740	CELF2	CELF2	protein_coding	4112.53	41.91	CELF2	HGNC:2550	multiple	cytoplasm|nucleus	FALSE	843.101	FALSE
NA	NA	NA	NA	NA	all	FAM120A	ENSG00000048828	FAM120A	FAM120A	protein_coding	2640.14	42.42	FAM120A	HGNC:13247	multiple	cytoplasm|nucleus	FALSE	89.198	FALSE
NA	NA	NA	NA	NA	all	R3HDM1	ENSG00000048991	R3HDM1	R3HDM1	protein_coding	1878.38	37.98	R3HDM1	HGNC:9757	cytoplasm	cytoplasm	FALSE	72.0787	FALSE
NA	NA	NA	NA	NA	all	COL9A2	ENSG00000049089	COL9A2	COL9A2	protein_coding	1016.17	57.43	COL9A2	HGNC:2218	secreted	secreted	FALSE	1.5082	FALSE
NA	NA	NA	NA	NA	all	KITLG	ENSG00000049130	KITLG	KITLG	protein_coding	3542.83	36.84	KITLG	HGNC:6343	multiple	plasmamembrane|secreted	FALSE	0.0811594	FALSE
NA	NA	NA	NA	NA	all	ERCC8	ENSG00000049167	ERCC8	ERCC8	protein_coding	2377.82	37.18	ERCC8	HGNC:3439	nucleus	nucleus	FALSE	34.6034	FALSE
NA	NA	NA	NA	NA	all	ADAMTS6	ENSG00000049192	ADAMTS6	ADAMTS6	protein_coding	2914.5	35.91	ADAMTS6	HGNC:222	secreted	secreted	FALSE	15.2302	FALSE
NA	NA	NA	NA	NA	all	H6PD	ENSG00000049239	H6PD	H6PD	protein_coding	5812.67	52.29	H6PD	HGNC:4795	multiple	cytoplasm|endoplasmicreticulum	FALSE	13.0103	FALSE
NA	NA	NA	NA	NA	all	VAMP3	ENSG00000049245	VAMP3	VAMP3	protein_coding	1135.33	42.69	VAMP3	HGNC:12644	plasmamembrane	plasmamembrane	FALSE	21.071	FALSE
NA	NA	NA	NA	NA	all	PER3	ENSG00000049246	PER3	PER3	protein_coding	3301.44	40.55	PER3	HGNC:8847	multiple	cytoplasm|nucleus	FALSE	15.4572	FALSE
NA	NA	NA	NA	NA	all	UTS2	ENSG00000049247	UTS2	UTS2	protein_coding	870.667	40.81	UCN2	HGNC:18414	secreted	secreted	FALSE	8.68492	FALSE
NA	NA	NA	NA	NA	all	TNFRSF9	ENSG00000049249	TNFRSF9	TNFRSF9	protein_coding	1877	43.92	TNFRSF9	HGNC:11924	multiple	plasmamembrane|secreted	TRUE	9.84109	FALSE
NA	NA	NA	NA	NA	all	LTBP1	ENSG00000049323	LTBP1	LTBP1	protein_coding	2633.08	40.26	LTBP1	HGNC:6714	secreted	secreted	FALSE	2.2343	FALSE
NA	NA	NA	NA	NA	all	RCN1	ENSG00000049449	RCAN1	RCN1	protein_coding	1418.86	46.64	NA	NA	NA	NA	FALSE	5.50761	FALSE
NA	NA	NA	NA	NA	all	ELN	ENSG00000049540	ELN	ELN	protein_coding	1592.03	54.95	ELN	HGNC:3327	secreted	secreted	FALSE	0.283047	FALSE
NA	NA	NA	NA	NA	all	RFC2	ENSG00000049541	RFC2	RFC2	protein_coding	969.231	48.96	RFC2	HGNC:9970	nucleus	nucleus	FALSE	10.2658	FALSE
NA	NA	NA	NA	NA	all	ARID1B	ENSG00000049618	ARID1B	ARID1B	protein_coding	3731.38	40.89	ARID1B	HGNC:18040	nucleus	nucleus	FALSE	615.397	TRUE
NA	NA	NA	NA	NA	all	CLPTM1L	ENSG00000049656	CLPTM1L	CLPTM1L	protein_coding	1042.62	56.18	CLPTM1L	HGNC:24308	mitochondrion	mitochondrion	FALSE	20.9268	FALSE
NA	NA	NA	NA	NA	all	NEDD4L	ENSG00000049759	NEDD4L	NEDD4L	protein_coding	2904.71	43.38	NEDD4L	HGNC:7728	cytoplasm	cytoplasm	FALSE	17.0499	FALSE
NA	NA	NA	NA	NA	all	FOXP3	ENSG00000049768	FOXP3	FOXP3	protein_coding	1268.78	53.53	FOXP3	HGNC:6106	nucleus	nucleus	FALSE	3.58933	TRUE
NA	NA	NA	NA	NA	all	PPP1R3F	ENSG00000049769	PPP1R3F	PPP1R3F	protein_coding	2124.67	47.9	PPP1R3F	HGNC:14944	nucleus	nucleus	FALSE	9.229	FALSE
NA	NA	NA	NA	NA	all	HEXB	ENSG00000049860	HEXB	HEXB	protein_coding	931.231	42.11	HEXB	HGNC:4879	multiple	endoplasmicreticulum|golgiapparatus|lysosome	FALSE	30.0164	FALSE
NA	NA	NA	NA	NA	all	PTCD2	ENSG00000049883	PTCD2	PTCD2	protein_coding	2290.17	40.38	PTCD2	HGNC:25734	mitochondrion	mitochondrion	FALSE	5.46973	FALSE
NA	NA	NA	NA	NA	all	NEXMIF	ENSG00000050030	NEXMIF	NEXMIF	protein_coding	11212.7	39.49	KIAA2022	HGNC:29433	nucleus	nucleus	FALSE	12.5486	FALSE
NA	NA	NA	NA	NA	all	JKAMP	ENSG00000050130	JKAMP	JKAMP	protein_coding	1319.07	36.78	JKAMP	HGNC:20184	multiple	cytoplasm|endoplasmicreticulum|lysosome|plasmamembrane	FALSE	10.5627	FALSE
NA	NA	NA	NA	NA	all	DKK3	ENSG00000050165	DKK3	DKK3	protein_coding	1531.94	48.21	DKK3	HGNC:2893	multiple	cytoplasm|secreted	FALSE	1.44296	FALSE
NA	NA	NA	NA	NA	all	ARHGEF5	ENSG00000050327	ARHGEF5	ARHGEF5	protein_coding	2770.75	48.06	ARHGEF5	HGNC:13209	NA	NA	FALSE	1.82501	FALSE
NA	NA	NA	NA	NA	all	NFE2L3	ENSG00000050344	NFE2L3	NFE2L3	protein_coding	2097.33	44.68	NFE2L3	HGNC:7783	nucleus	nucleus	FALSE	50.8925	TRUE
NA	NA	NA	NA	NA	all	MCUR1	ENSG00000050393	MCUR1	MCUR1	protein_coding	2636	41.24	MCUR1	HGNC:21097	mitochondrionmembrane	mitochondrionmembrane	FALSE	10.9142	FALSE
NA	NA	NA	NA	NA	all	LIMA1	ENSG00000050405	LIMA1	LIMA1	protein_coding	1865.06	42.31	LIMA1	HGNC:24636	multiple	cytoplasm|nucleus	FALSE	15.0643	FALSE
NA	NA	NA	NA	NA	all	LETMD1	ENSG00000050426	LETMD1	LETMD1	protein_coding	1030.76	45.34	LETMD1	HGNC:24241	multiple	cytoplasm|mitochondrionmembrane	FALSE	23.4199	FALSE
NA	NA	NA	NA	NA	all	SLC4A8	ENSG00000050438	SLC4A8	SLC4A8	protein_coding	2821.17	42.72	SLC4A8	HGNC:11034	plasmamembrane	plasmamembrane	FALSE	12.809	FALSE
NA	NA	NA	NA	NA	all	LAMC3	ENSG00000050555	LAMC3	LAMC3	protein_coding	3026.5	53.66	LAMC3	HGNC:6494	secreted	secreted	FALSE	0.677899	FALSE
NA	NA	NA	NA	NA	all	PTGER3	ENSG00000050628	PTGER3	PTGER3	protein_coding	2472.11	38.05	PTGER3	HGNC:9595	multiple	cytoplasm|nucleusmembrane|plasmamembrane	FALSE	1.05009	FALSE
NA	NA	NA	NA	NA	all	TNIP3	ENSG00000050730	TNIP3	TNIP3	protein_coding	1289	37.14	TNIP3	HGNC:19315	cytoplasm	cytoplasm	FALSE	8.74448	FALSE
NA	NA	NA	NA	NA	all	MAPK9	ENSG00000050748	MAPK9	MAPK9	protein_coding	2307.31	43.58	MAPK9	HGNC:6886	multiple	cytoplasm|nucleus	FALSE	36.7658	FALSE
NA	NA	NA	NA	NA	all	COL23A1	ENSG00000050767	COL23A1	COL23A1	protein_coding	2116.11	50.61	COL23A1	HGNC:22990	multiple	plasmamembrane|secreted	FALSE	1.07403	FALSE
NA	NA	NA	NA	NA	all	BCAR1	ENSG00000050820	BCAR1	BCAR1	protein_coding	1972.05	59.7	BCAR1	HGNC:971	multiple	cytoplasm|endoplasmicreticulum|nucleus	FALSE	0.0298581	FALSE
NA	NA	NA	NA	NA	all	FHIP1B	ENSG00000051009	FHIP1B	FHIP1B	protein_coding	2393.8	44.55	FAM160A2	HGNC:25378	secreted	secreted	FALSE	14.0113	FALSE
NA	NA	NA	NA	NA	all	HERPUD1	ENSG00000051108	HERPUD1	HERPUD1	protein_coding	1051.79	42.95	HERPUD1	HGNC:13744	multiple	endoplasmicreticulum|endoplasmicreticulummembrane	FALSE	113.069	FALSE
NA	NA	NA	NA	NA	all	HOMER3	ENSG00000051128	HOMER3	HOMER3	protein_coding	1105.75	56.77	HOMER3	HGNC:17514	multiple	cytoplasm|endoplasmicreticulum|nucleus|secreted	FALSE	1.87387	FALSE
NA	NA	NA	NA	NA	all	RAD51	ENSG00000051180	RAD51	RAD51	protein_coding	1351.73	43.47	RAD51	HGNC:9817	multiple	cytoplasm|mitochondrion|nucleus	FALSE	1.60702	FALSE
NA	NA	NA	NA	NA	all	POLQ	ENSG00000051341	POLQ	POLQ	protein_coding	2677.5	39.03	POLQ	HGNC:9186	nucleus	nucleus	FALSE	1.75383	FALSE
NA	NA	NA	NA	NA	all	PIK3CB	ENSG00000051382	PIK3CB	PIK3CB	protein_coding	2622.93	40.59	PIK3CB	HGNC:8976	multiple	cytoplasm|nucleus	FALSE	62.7611	FALSE
NA	NA	NA	NA	NA	all	CYBA	ENSG00000051523	CYBA	CYBA	protein_coding	942.471	61.74	CYBA	HGNC:2577	multiple	lysosome|plasmamembrane	FALSE	348.344	FALSE
NA	NA	NA	NA	NA	all	THOC3	ENSG00000051596	THOC3	THOC3	protein_coding	827.917	43.01	THOC3	HGNC:19072	nucleus	nucleus	FALSE	23.6396	FALSE
NA	NA	NA	NA	NA	all	HEBP2	ENSG00000051620	HEBP2	HEBP2	protein_coding	3006.75	47.12	HEBP2	HGNC:15716	multiple	cytoplasm|mitochondrion|nucleus	FALSE	49.7048	FALSE
NA	NA	NA	NA	NA	all	MPHOSPH9	ENSG00000051825	MPHOSPH9	MPHOSPH9	protein_coding	1462.92	42.99	MPHOSPH9	HGNC:7215	multiple	cytoplasm|golgiapparatus	FALSE	60.9906	FALSE
NA	NA	NA	NA	NA	all	PLEKHA5	ENSG00000052126	PLEKHA5	PLEKHA5	protein_coding	2817.88	38.11	PLEKHA5	HGNC:30036	multiple	cytoplasm|nucleus	FALSE	19.721	FALSE
NA	NA	NA	NA	NA	all	SIKE1	ENSG00000052723	SIKE1	SIKE1	protein_coding	1446.9	36.9	SIKE1	HGNC:26119	cytoplasm	cytoplasm	FALSE	43.5226	FALSE
NA	NA	NA	NA	NA	all	RRP12	ENSG00000052749	RRP12	RRP12	protein_coding	1847.27	50.49	RRP12	HGNC:29100	nucleus	nucleus	FALSE	112.54	FALSE
NA	NA	NA	NA	NA	all	FNIP2	ENSG00000052795	FNIP2	FNIP2	protein_coding	2432.67	40.58	FNIP2	HGNC:29280	cytoplasm	cytoplasm	FALSE	53.6777	FALSE
NA	NA	NA	NA	NA	all	MSMO1	ENSG00000052802	MSMO1	MSMO1	protein_coding	1299.4	37	MSMO1	HGNC:10545	multiple	endoplasmicreticulum|endoplasmicreticulummembrane|plasmamembrane	FALSE	15.7285	FALSE
NA	NA	NA	NA	NA	all	TTC17	ENSG00000052841	TTC17	TTC17	protein_coding	1791.06	37.9	TTC17	HGNC:25596	endoplasmicreticulum	endoplasmicreticulum	FALSE	244.529	FALSE
NA	NA	NA	NA	NA	all	ALX4	ENSG00000052850	ALX4	ALX4	protein_coding	5727	52.82	ALX4	HGNC:450	nucleus	nucleus	FALSE	0.0648123	TRUE
NA	NA	NA	NA	NA	all	FSTL4	ENSG00000053108	FSTL4	FSTL4	protein_coding	1860.29	46.68	FSTL4	HGNC:21389	secreted	secreted	FALSE	1.81838	FALSE
NA	NA	NA	NA	NA	all	FOXN3	ENSG00000053254	FOXN3	FOXN3	protein_coding	1530.63	44.31	FOXN3	HGNC:1928	nucleus	nucleus	FALSE	681.993	TRUE
NA	NA	NA	NA	NA	all	METTL24	ENSG00000053328	METTL24	METTL24	protein_coding	1980.5	40.62	METTL24	HGNC:21566	secreted	secreted	FALSE	1.17543	FALSE
NA	NA	NA	NA	NA	all	AKR7A2	ENSG00000053371	AKR7A2	AKR7A2	protein_coding	946.6	52.86	AKR7A2	HGNC:389	cytoplasm	cytoplasm	FALSE	12.9847	FALSE
NA	NA	NA	NA	NA	all	MRTO4	ENSG00000053372	MRTO4	MRTO4	protein_coding	1012	52.85	MRTO4	HGNC:18477	nucleus	nucleus	FALSE	10.2763	FALSE
NA	NA	NA	NA	NA	all	NNAT	ENSG00000053438	NNAT	NNAT	protein_coding	1051.8	54.16	NNAT	HGNC:7860	secreted	secreted	FALSE	0.463256	FALSE
NA	NA	NA	NA	NA	all	USE1	ENSG00000053501	USE1	USE1	protein_coding	795.778	55.26	USE1	HGNC:30882	endoplasmicreticulummembrane	endoplasmicreticulummembrane	FALSE	14.0012	FALSE
NA	NA	NA	NA	NA	all	MCF2L2	ENSG00000053524	MCF2L2	MCF2L2	protein_coding	2757.21	42.39	MCF2L2	HGNC:30319	cytoplasm	cytoplasm	FALSE	30.4003	FALSE
NA	NA	NA	NA	NA	all	NRIP2	ENSG00000053702	NRIP2	NRIP2	protein_coding	1308.67	51.39	NRIP2	HGNC:23078	nucleus	nucleus	FALSE	0.714068	FALSE
NA	NA	NA	NA	NA	all	LAMA3	ENSG00000053747	LAMA3	LAMA3	protein_coding	3570.33	42.46	LAMA3	HGNC:6483	secreted	secreted	FALSE	1.3705	FALSE
NA	NA	NA	NA	NA	all	AP5M1	ENSG00000053770	AP5M1	AP5M1	protein_coding	2096.44	35.15	AP5M1	HGNC:20192	cytoplasm	cytoplasm	FALSE	35.4894	FALSE
NA	NA	NA	NA	NA	all	ANAPC4	ENSG00000053900	ANAPC4	ANAPC4	protein_coding	1546.82	37.91	ANAPC4	HGNC:19990	nucleus	nucleus	FALSE	36.8445	FALSE
NA	NA	NA	NA	NA	all	KCNQ1	ENSG00000053918	KCNQ1	KCNQ1	protein_coding	1349.86	51.55	KCNQ1	HGNC:6294	plasmamembrane	plasmamembrane	FALSE	87.5966	FALSE
NA	NA	NA	NA	NA	all	TRAPPC3	ENSG00000054116	TRAPPC3	TRAPPC3	protein_coding	1099.8	49.8	TRAPPC3	HGNC:19942	golgiapparatus	golgiapparatus	FALSE	17.6707	FALSE
NA	NA	NA	NA	NA	all	THRAP3	ENSG00000054118	THRAP3	THRAP3	protein_coding	3026.5	43.71	THRAP3	HGNC:22964	multiple	cytoplasm|nucleus	FALSE	181.99	FALSE
NA	NA	NA	NA	NA	all	PHPT1	ENSG00000054148	PHPT1	PHPT1	protein_coding	790.333	66.23	PHPT1	HGNC:30033	cytoplasm	cytoplasm	FALSE	24.7312	FALSE
NA	NA	NA	NA	NA	all	LY75	ENSG00000054219	LY75	LY75	protein_coding	2934	37.97	LY75	HGNC:6729	plasmamembrane	plasmamembrane	TRUE	72.0238	FALSE
NA	NA	NA	NA	NA	all	ARID4B	ENSG00000054267	ARID4B	ARID4B	protein_coding	3188.38	39.95	ARID4B	HGNC:15550	multiple	cytoplasm|nucleus	FALSE	817.636	TRUE
NA	NA	NA	NA	NA	all	OPN3	ENSG00000054277	OPN3	OPN3	protein_coding	1348.86	39.62	OPN3	HGNC:14007	plasmamembrane	plasmamembrane	FALSE	9.0999	FALSE
NA	NA	NA	NA	NA	all	SDCCAG8	ENSG00000054282	SDCCAG8	SDCCAG8	protein_coding	979.636	39.81	SDCCAG8	HGNC:10671	cytoplasm	cytoplasm	FALSE	62.7494	FALSE
NA	NA	NA	NA	NA	all	PTPRN	ENSG00000054356	PTPRN	PTPRN	protein_coding	1385.68	53.59	PTPRN	HGNC:9676	plasmamembrane	plasmamembrane	FALSE	0.295123	FALSE
NA	NA	NA	NA	NA	all	HHAT	ENSG00000054392	HHAT	HHAT	protein_coding	3028.44	42.26	HHAT	HGNC:18270	endoplasmicreticulummembrane	endoplasmicreticulummembrane	FALSE	25.2148	FALSE
NA	NA	NA	NA	NA	all	KIF1B	ENSG00000054523	KIF1B	KIF1B	protein_coding	4734.14	42.04	KIF1B	HGNC:16636	multiple	cytoplasm|mitochondrion	FALSE	72.9487	FALSE
NA	NA	NA	NA	NA	all	FOXC1	ENSG00000054598	FOXC1	FOXC1	protein_coding	3983	56.26	FOXC1	HGNC:3800	nucleus	nucleus	FALSE	0.219201	TRUE
NA	NA	NA	NA	NA	all	TBC1D22A	ENSG00000054611	TBC1D22A	TBC1D22A	protein_coding	1879	49.42	TBC1D22A	HGNC:1309	nucleus	nucleus	FALSE	318.49	FALSE
NA	NA	NA	NA	NA	all	SYNE2	ENSG00000054654	SYNE2	SYNE2	protein_coding	5276.13	41.08	SYNE2	HGNC:17084	multiple	cytoplasm|endoplasmicreticulum|mitochondrion|nucleus|plasmamembrane	FALSE	1069.62	FALSE
NA	NA	NA	NA	NA	all	PLEKHH1	ENSG00000054690	PLEKHH1	PLEKHH1	protein_coding	1950.75	48.02	PLEKHH1	HGNC:17733	cytoplasm	cytoplasm	FALSE	0.168289	FALSE
NA	NA	NA	NA	NA	all	ATP9A	ENSG00000054793	ATP9A	ATP9A	protein_coding	5256.33	46.63	ATP9A	HGNC:13540	endosome	endosome	FALSE	9.43042	FALSE
NA	NA	NA	NA	NA	all	FAM168A	ENSG00000054965	FAM168A	FAM168A	protein_coding	3404.2	41.55	FAM168A	HGNC:28999	nucleus	nucleus	FALSE	50.3593	FALSE
NA	NA	NA	NA	NA	all	RELT	ENSG00000054967	RELT	RELT	protein_coding	2251.29	59.72	RELT	HGNC:13764	multiple	cytoplasm|plasmamembrane	FALSE	55.631	FALSE
NA	NA	NA	NA	NA	all	GALC	ENSG00000054983	GALC	GALC	protein_coding	1371.88	39.12	GALC	HGNC:4115	lysosome	lysosome	FALSE	43.2212	FALSE
NA	NA	NA	NA	NA	all	NOP58	ENSG00000055044	NOP58	NOP58	protein_coding	792.5	41.15	NOP58	HGNC:29926	nucleus	nucleus	FALSE	221.223	FALSE
NA	NA	NA	NA	NA	all	SZRD1	ENSG00000055070	SZRD1	SZRD1	protein_coding	1504.3	48.1	SZRD1	HGNC:30232	cytoplasm	cytoplasm	FALSE	61.7607	FALSE
NA	NA	NA	NA	NA	all	KCNH2	ENSG00000055118	KCNH2	KCNH2	protein_coding	2729.88	59.57	KCNH2	HGNC:6251	multiple	endoplasmicreticulum|golgiapparatus|plasmamembrane	FALSE	0.499485	FALSE
NA	NA	NA	NA	NA	all	CUL1	ENSG00000055130	CUL1	CUL1	protein_coding	2755.59	41.21	CUL1	HGNC:2551	multiple	cytoplasm|nucleus	FALSE	137.66	FALSE
NA	NA	NA	NA	NA	all	FAM114A2	ENSG00000055147	FAM114A2	FAM114A2	protein_coding	1131.59	37.35	FAM114A2	HGNC:1333	cytoplasm	cytoplasm	FALSE	9.03772	FALSE
NA	NA	NA	NA	NA	all	CYFIP2	ENSG00000055163	CYFIP2	CYFIP2	protein_coding	1838.64	44.29	CYFIP2	HGNC:13760	cytoplasm	cytoplasm	FALSE	212.338	FALSE
NA	NA	NA	NA	NA	all	TAB2	ENSG00000055208	TAB2	TAB2	protein_coding	2264.3	38.87	TAB2	HGNC:17075	cytoplasm	cytoplasm	FALSE	188.672	FALSE
NA	NA	NA	NA	NA	all	GINM1	ENSG00000055211	GINM1	GINM1	protein_coding	1510.67	42.05	GINM1	HGNC:21074	cytoplasm	cytoplasm	FALSE	34.4136	FALSE
NA	NA	NA	NA	NA	all	EIF2AK2	ENSG00000055332	EIF2AK2	EIF2AK2	protein_coding	6427.86	41.3	EIF2AK1	HGNC:24921	cytoplasm	cytoplasm	FALSE	70.7511	FALSE
NA	NA	NA	NA	NA	all	USP36	ENSG00000055483	USP36	USP36	protein_coding	2007.96	50.03	USP36	HGNC:20062	nucleus	nucleus	FALSE	364.164	FALSE
NA	NA	NA	NA	NA	all	KMT2C	ENSG00000055609	KMT2C	KMT2C	protein_coding	5418.06	38.74	KMT2C	HGNC:13726	nucleus	nucleus	FALSE	520.31	TRUE
NA	NA	NA	NA	NA	all	MCOLN3	ENSG00000055732	MCOLN3	MCOLN3	protein_coding	2543.5	40.77	MCOLN3	HGNC:13358	multiple	cytoplasm|plasmamembrane	FALSE	1.99505	FALSE
NA	NA	NA	NA	NA	all	CCDC85A	ENSG00000055813	CCDC85A	CCDC85A	protein_coding	4114	38.51	CCDC85A	HGNC:29400	secreted	secreted	FALSE	0.158407	FALSE
NA	NA	NA	NA	NA	all	PUM2	ENSG00000055917	PUM2	PUM2	protein_coding	2661.8	37.42	PUM2	HGNC:14958	multiple	cytoplasm|nucleus	FALSE	304.166	FALSE
NA	NA	NA	NA	NA	all	MRPL43	ENSG00000055950	MRPL43	MRPL43	protein_coding	919	53.18	MRPL43	HGNC:14517	mitochondrion	mitochondrion	FALSE	16.8789	FALSE
NA	NA	NA	NA	NA	all	ITIH4	ENSG00000055955	ITIH4	ITIH4	protein_coding	1471.64	55.63	ITIH4	HGNC:6169	secreted	secreted	FALSE	4.62937	FALSE
NA	NA	NA	NA	NA	all	HPF1	ENSG00000056050	HPF1	HPF1	protein_coding	751	38.61	C4orf27	HGNC:26051	nucleus	nucleus	FALSE	9.90718	FALSE
NA	NA	NA	NA	NA	all	ZFR	ENSG00000056097	ZFR	ZFR	protein_coding	2058.86	38.32	ZFR	HGNC:17277	nucleus	nucleus	FALSE	154	FALSE
NA	NA	NA	NA	NA	all	ZNF280C	ENSG00000056277	ZNF280C	ZNF280C	protein_coding	3304	38.03	ZNF280C	HGNC:25955	nucleus	nucleus	FALSE	59.3144	TRUE
NA	NA	NA	NA	NA	all	NPFFR2	ENSG00000056291	NPFFR2	NPFFR2	protein_coding	1558.8	36.76	NPFFR2	HGNC:4525	plasmamembrane	plasmamembrane	FALSE	0.0474385	FALSE
NA	NA	NA	NA	NA	all	PHF21B	ENSG00000056487	PHF21B	PHF21B	protein_coding	1595.92	52.73	PHF21B	HGNC:25161	nucleus	nucleus	FALSE	0.124405	FALSE
NA	NA	NA	NA	NA	all	TRAF1	ENSG00000056558	TRAF1	TRAF1	protein_coding	4123	49.95	TRAF1	HGNC:12031	cytoplasm	cytoplasm	FALSE	112.373	FALSE
NA	NA	NA	NA	NA	all	RC3H2	ENSG00000056586	RC3H2	RC3H2	protein_coding	3396.7	40.51	RC3H2	HGNC:21461	multiple	cytoplasm|endoplasmicreticulum	FALSE	72.487	FALSE
NA	NA	NA	NA	NA	all	IL17RB	ENSG00000056736	IL17RB	IL17RB	protein_coding	1962	45.39	IL17RB	HGNC:18015	multiple	plasmamembrane|secreted	FALSE	0.787878	FALSE
NA	NA	NA	NA	NA	all	TRAF3IP2	ENSG00000056972	TRAF3IP2	TRAF3IP2	protein_coding	1800.52	44.49	TRAF3IP2	HGNC:1343	cytoplasm	cytoplasm	FALSE	10.6851	FALSE
NA	NA	NA	NA	NA	all	GYG2	ENSG00000056998	GYG2	GYG2	protein_coding	1856.56	43.65	GYG2	HGNC:4700	cytoplasm	cytoplasm	FALSE	0.0805877	FALSE
NA	NA	NA	NA	NA	all	DCBLD2	ENSG00000057019	DCBLD2	DCBLD2	protein_coding	1859.5	38.59	DCBLD2	HGNC:24627	multiple	cytoplasm|plasmamembrane	FALSE	5.59763	FALSE
NA	NA	NA	NA	NA	all	SOAT1	ENSG00000057252	SOAT1	SOAT1	protein_coding	5341.25	39.63	SOAT1	HGNC:11177	multiple	cytoplasm|endoplasmicreticulum|endoplasmicreticulummembrane|nucleus	FALSE	47.8599	FALSE
NA	NA	NA	NA	NA	all	PKP2	ENSG00000057294	PKP2	PKP2	protein_coding	2348.94	40.77	PKP2	HGNC:9024	nucleus	nucleus	FALSE	1.16035	FALSE
NA	NA	NA	NA	NA	all	MSH4	ENSG00000057468	MSH4	MSH4	protein_coding	3270	37.01	MSH4	HGNC:7327	nucleus	nucleus	FALSE	4.37361	FALSE
NA	NA	NA	NA	NA	all	F7	ENSG00000057593	F7	F7	protein_coding	1822.33	61.36	F7	HGNC:3544	secreted	secreted	FALSE	0.0411228	FALSE
NA	NA	NA	NA	NA	all	GDI2	ENSG00000057608	GDI2	GDI2	protein_coding	1159.11	43.74	GDI2	HGNC:4227	multiple	cytoplasm|endoplasmicreticulum	FALSE	117.704	FALSE
NA	NA	NA	NA	NA	all	PRDM1	ENSG00000057657	PRDM1	PRDM1	protein_coding	2854.2	40.37	PRDM1	HGNC:9346	multiple	cytoplasm|nucleus	FALSE	41.4382	TRUE
NA	NA	NA	NA	NA	all	ATG5	ENSG00000057663	ATG5	ATG5	protein_coding	2224.91	39.61	ATG5	HGNC:589	cytoplasm	cytoplasm	FALSE	116.694	FALSE
NA	NA	NA	NA	NA	all	TMCC3	ENSG00000057704	TMCC3	TMCC3	protein_coding	2821.25	43.11	TMCC3	HGNC:29199	cytoplasm	cytoplasm	FALSE	27.572	FALSE
NA	NA	NA	NA	NA	all	PITHD1	ENSG00000057757	PITHD1	PITHD1	protein_coding	1212	44.53	PITHD1	HGNC:25022	cytoplasm	cytoplasm	FALSE	60.8961	FALSE
NA	NA	NA	NA	NA	all	MTA3	ENSG00000057935	MTA3	MTA3	protein_coding	1878.95	43.08	MTA3	HGNC:23784	nucleus	nucleus	FALSE	22.7549	TRUE
NA	NA	NA	NA	NA	all	USP13	ENSG00000058056	USP13	USP13	protein_coding	884.753	42.29	USP13	HGNC:12611	cytoplasm	cytoplasm	FALSE	18.7719	FALSE
NA	NA	NA	NA	NA	all	ATP11B	ENSG00000058063	ATP11B	ATP11B	protein_coding	2023.7	36.02	ATP11B	HGNC:13553	multiple	endoplasmicreticulum|endosome|plasmamembrane	FALSE	310.95	FALSE
NA	NA	NA	NA	NA	all	LAMC2	ENSG00000058085	LAMC2	LAMC2	protein_coding	2693.5	43.26	LAMC2	HGNC:6493	multiple	cytoplasm|secreted	FALSE	0.0575403	FALSE
NA	NA	NA	NA	NA	all	CDK14	ENSG00000058091	CDK14	CDK14	protein_coding	1743.6	37.97	CDK14	HGNC:8883	multiple	cytoplasm|nucleus	FALSE	92.0558	FALSE
NA	NA	NA	NA	NA	all	SEC61A1	ENSG00000058262	SEC61A1	SEC61A1	protein_coding	3270.27	47.29	SEC61A1	HGNC:18276	multiple	endoplasmicreticulum|endoplasmicreticulummembrane|golgiapparatus	FALSE	59.0015	FALSE
NA	NA	NA	NA	NA	all	PPP1R12A	ENSG00000058272	PPP1R12A	PPP1R12A	protein_coding	1777.87	36.07	PPP1R12A	HGNC:7618	cytoplasm	cytoplasm	FALSE	298.669	FALSE
NA	NA	NA	NA	NA	all	RASGRF1	ENSG00000058335	RASGRF1	RASGRF1	protein_coding	2555.56	49.94	RASGRF1	HGNC:9875	multiple	cytoplasm|endoplasmicreticulum	FALSE	0.562223	FALSE
NA	NA	NA	NA	NA	all	CAMK2B	ENSG00000058404	CAMK2B	CAMK2B	protein_coding	1575.88	55.11	CAMK2B	HGNC:1461	cytoplasm	cytoplasm	FALSE	0.235346	FALSE
NA	NA	NA	NA	NA	all	CROCC	ENSG00000058453	CROCC	CROCC	protein_coding	1760.23	49.14	CROCC	HGNC:21299	multiple	cytoplasm|endoplasmicreticulum	FALSE	28.3573	FALSE
NA	NA	NA	NA	NA	all	POLR3E	ENSG00000058600	POLR3E	POLR3E	protein_coding	1643.79	51.68	POLR3E	HGNC:30347	nucleus	nucleus	FALSE	119.793	FALSE
NA	NA	NA	NA	NA	all	ATP2B4	ENSG00000058668	ATP2B4	ATP2B4	protein_coding	4171	46.47	ATP2B4	HGNC:817	multiple	cytoplasm|nucleus|plasmamembrane	FALSE	179.333	FALSE
NA	NA	NA	NA	NA	all	ZC3H11A	ENSG00000058673	ZC3H11A	ZC3H11A	protein_coding	3661.4	40.74	ZC3H11A	HGNC:29093	cytoplasm	cytoplasm	FALSE	112.341	FALSE
NA	NA	NA	NA	NA	all	RIOK2	ENSG00000058729	RIOK2	RIOK2	protein_coding	1226.29	36.71	RIOK2	HGNC:18999	multiple	cytoplasm|nucleus	FALSE	34.7006	FALSE
NA	NA	NA	NA	NA	all	YIPF1	ENSG00000058799	YIPF1	YIPF1	protein_coding	1210.71	43.43	YIPF1	HGNC:25231	endoplasmicreticulum	endoplasmicreticulum	FALSE	8.31325	FALSE
NA	NA	NA	NA	NA	all	NDC1	ENSG00000058804	NDC1	NDC1	protein_coding	2668.5	40.2	NDC1	HGNC:25525	multiple	endoplasmicreticulum|nucleus|nucleusmembrane	FALSE	16.1419	FALSE
NA	NA	NA	NA	NA	all	DGKG	ENSG00000058866	DGKG	DGKG	protein_coding	2013.27	44.7	DGKG	HGNC:2853	cytoplasm	cytoplasm	FALSE	8.93442	FALSE
NA	NA	NA	NA	NA	all	FLYWCH1	ENSG00000059122	FLYWCH1	FLYWCH1	protein_coding	1739.36	52.32	FLYWCH1	HGNC:25404	nucleus	nucleus	FALSE	13.0351	FALSE
NA	NA	NA	NA	NA	all	UNKL	ENSG00000059145	UNKL	UNKL	protein_coding	1561.33	57.82	UNKL	HGNC:14184	multiple	cytoplasm|nucleus	FALSE	32.5105	FALSE
NA	NA	NA	NA	NA	all	TBXAS1	ENSG00000059377	TBXAS1	TBXAS1	protein_coding	1180.79	44.8	TBXAS1	HGNC:11609	multiple	endoplasmicreticulum|endoplasmicreticulummembrane|secreted	FALSE	52.8091	FALSE
NA	NA	NA	NA	NA	all	PARP12	ENSG00000059378	PARP12	PARP12	protein_coding	1215.25	45.56	PARP12	HGNC:21919	nucleus	nucleus	FALSE	38.9906	TRUE
NA	NA	NA	NA	NA	all	ALDH18A1	ENSG00000059573	ALDH18A1	ALDH18A1	protein_coding	1741.6	43.15	ALDH18A1	HGNC:9722	mitochondrion	mitochondrion	FALSE	11.3593	FALSE
NA	NA	NA	NA	NA	all	TARBP1	ENSG00000059588	TARBP1	TARBP1	protein_coding	1459.33	40.31	TARBP1	HGNC:11568	nucleus	nucleus	FALSE	30.0571	FALSE
NA	NA	NA	NA	NA	all	GATB	ENSG00000059691	GATB	GATB	protein_coding	1735.86	43.81	PET112	HGNC:8849	mitochondrion	mitochondrion	FALSE	5.87841	FALSE
NA	NA	NA	NA	NA	all	MXD1	ENSG00000059728	MXD1	MXD1	protein_coding	2343.17	40.74	MXD1	HGNC:6761	nucleus	nucleus	FALSE	107.18	TRUE
NA	NA	NA	NA	NA	all	CDK17	ENSG00000059758	CDK17	CDK17	protein_coding	1133.5	37.8	CDK17	HGNC:8750	cytoplasm	cytoplasm	FALSE	684.608	FALSE
NA	NA	NA	NA	NA	all	DNAJC25	ENSG00000059769	DNAJC25	DNAJC25	protein_coding	2450	42.76	DNAJC25	HGNC:34187	endoplasmicreticulum	endoplasmicreticulum	FALSE	31.4252	FALSE
NA	NA	NA	NA	NA	all	SLC2A3	ENSG00000059804	SLC2A3	SLC2A3	protein_coding	1433.64	44.55	SLC2A3	HGNC:11007	plasmamembrane	plasmamembrane	FALSE	368.639	FALSE
NA	NA	NA	NA	NA	all	PSD	ENSG00000059915	PSD	PSD	protein_coding	1742.89	59.67	PSD	HGNC:9507	cytoplasm	cytoplasm	FALSE	3.62313	FALSE
NA	NA	NA	NA	NA	all	CTDP1	ENSG00000060069	CTDP1	CTDP1	protein_coding	2046.62	53.38	CTDP1	HGNC:2498	multiple	cytoplasm|nucleus	FALSE	90.0391	FALSE
NA	NA	NA	NA	NA	all	YBX3	ENSG00000060138	YBX3	YBX3	protein_coding	1086.44	39.08	YBX3	HGNC:2428	multiple	cytoplasm|nucleus	FALSE	102.62	TRUE
NA	NA	NA	NA	NA	all	STYK1	ENSG00000060140	STYK1	STYK1	protein_coding	875.167	39.44	STYK1	HGNC:18889	cytoplasm	cytoplasm	FALSE	4.35775	FALSE
NA	NA	NA	NA	NA	all	WNK1	ENSG00000060237	WNK1	WNK1	protein_coding	4108.43	38.73	WNK1	HGNC:14540	multiple	cytoplasm|nucleus	FALSE	387.537	FALSE
NA	NA	NA	NA	NA	all	CCAR1	ENSG00000060339	CCAR1	CCAR1	protein_coding	1925.33	41.75	CCAR1	HGNC:24236	cytoplasm	cytoplasm	FALSE	101.027	FALSE
NA	NA	NA	NA	NA	all	OGFR	ENSG00000060491	OGFR	OGFR	protein_coding	2489.67	63.45	OGFR	HGNC:15768	multiple	cytoplasm|nucleus	FALSE	18.0923	FALSE
NA	NA	NA	NA	NA	all	GNA15	ENSG00000060558	GNA15	GNA15	protein_coding	1217	52.65	GNA15	HGNC:4383	cytoplasm	cytoplasm	FALSE	11.2408	FALSE
NA	NA	NA	NA	NA	all	CREB3L3	ENSG00000060566	CREB3L3	CREB3L3	protein_coding	1500	52.71	CREB3L3	HGNC:18855	multiple	cytoplasm|endoplasmicreticulummembrane|nucleus	FALSE	0.045533	TRUE
NA	NA	NA	NA	NA	all	PIGV	ENSG00000060642	PIGV	PIGV	protein_coding	2692.9	47.96	PIGV	HGNC:26031	multiple	endoplasmicreticulum|endoplasmicreticulummembrane	FALSE	11.1373	FALSE
NA	NA	NA	NA	NA	all	PTPRU	ENSG00000060656	PTPRU	PTPRU	protein_coding	2479.09	51.58	PTPRU	HGNC:9683	plasmamembrane	plasmamembrane	FALSE	0.232514	FALSE
NA	NA	NA	NA	NA	all	SNRNP40	ENSG00000060688	SNRNP40	SNRNP40	protein_coding	1012.86	42.02	SNRNP40	HGNC:30857	nucleus	nucleus	FALSE	50.3987	FALSE
NA	NA	NA	NA	NA	all	RIMBP2	ENSG00000060709	RIMBP2	RIMBP2	protein_coding	3698.44	48.57	RIMBP2	HGNC:30339	cytoplasm	cytoplasm	FALSE	0.452797	FALSE
NA	NA	NA	NA	NA	all	COL11A1	ENSG00000060718	COL11A1	COL11A1	protein_coding	3461.64	33.18	COL11A1	HGNC:2186	secreted	secreted	FALSE	0.0608148	FALSE
NA	NA	NA	NA	NA	all	QSER1	ENSG00000060749	QSER1	QSER1	protein_coding	3124	38.69	QSER1	HGNC:26154	nucleus	nucleus	FALSE	26.8389	FALSE
NA	NA	NA	NA	NA	all	MPC1	ENSG00000060762	MPC1	MPC1	protein_coding	884.286	38.93	MPC1	HGNC:21606	mitochondrionmembrane	mitochondrionmembrane	FALSE	45.3433	FALSE
NA	NA	NA	NA	NA	all	ACAA1	ENSG00000060971	ACAA1	ACAA1	protein_coding	1310.78	51.46	ACAA1	HGNC:82	multiple	cytoplasm|mitochondrion|peroxisome	FALSE	21.7615	FALSE
NA	NA	NA	NA	NA	all	BCAT1	ENSG00000060982	BCAT1	BCAT1	protein_coding	2613.1	40.01	BCAT1	HGNC:976	multiple	cytoplasm|mitochondrion	FALSE	10.0464	FALSE
NA	NA	NA	NA	NA	all	HDAC7	ENSG00000061273	HDAC9	HDAC7	protein_coding	1595	54.88	NA	NA	NA	NA	FALSE	26.3319	FALSE
NA	NA	NA	NA	NA	all	LZTS1	ENSG00000061337	LZTS1	LZTS1	protein_coding	3252.5	50.43	LZTS1	HGNC:13861	cytoplasm	cytoplasm	FALSE	0.4927	FALSE
NA	NA	NA	NA	NA	all	PRDM6	ENSG00000061455	PRDM6	PRDM6	protein_coding	2654	40.18	PRDM6	HGNC:9350	nucleus	nucleus	FALSE	0.128089	TRUE
NA	NA	NA	NA	NA	all	SPAG4	ENSG00000061656	SPAG4	SPAG4	protein_coding	950	59.57	SPAG4	HGNC:11214	cytoplasm	cytoplasm	FALSE	9.58322	FALSE
NA	NA	NA	NA	NA	all	NCKAP1	ENSG00000061676	NCKAP1	NCKAP1	protein_coding	4069.5	35.82	NCKAP1	HGNC:7666	multiple	cytoplasm|mitochondrion	FALSE	10.648	FALSE
NA	NA	NA	NA	NA	all	MRPS35	ENSG00000061794	MRPS28	MRPS35	protein_coding	1063.4	38.61	NA	NA	NA	NA	FALSE	28.4327	FALSE
NA	NA	NA	NA	NA	all	GUCY1B1	ENSG00000061918	GUCY1B1	GUCY1B1	protein_coding	2611.25	36.48	GUCY1B3	HGNC:4687	cytoplasm	cytoplasm	FALSE	0.818011	FALSE
NA	NA	NA	NA	NA	all	SFSWAP	ENSG00000061936	SFSWAP	SFSWAP	protein_coding	2330.36	46.45	SFSWAP	HGNC:10790	nucleus	nucleus	FALSE	151.527	FALSE
NA	NA	NA	NA	NA	all	TNK2	ENSG00000061938	TNK2	TNK2	protein_coding	2254.84	58.27	TNK2	HGNC:19297	multiple	cytoplasm|endosome|nucleus	FALSE	43.3024	FALSE
NA	NA	NA	NA	NA	all	MON2	ENSG00000061987	MON2	MON2	protein_coding	4110.93	36.21	MON2	HGNC:29177	nucleus	nucleus	FALSE	271.328	FALSE
NA	NA	NA	NA	NA	all	CDH3	ENSG00000062038	CDH3	CDH3	protein_coding	1512.2	49.21	CDH3	HGNC:1762	multiple	cytoplasm|plasmamembrane|secreted	FALSE	0.479725	FALSE
NA	NA	NA	NA	NA	all	ARSF	ENSG00000062096	ARSF	ARSF	protein_coding	2078	40.73	ARSF	HGNC:721	endoplasmicreticulum	endoplasmicreticulum	FALSE	0.0595986	FALSE
NA	NA	NA	NA	NA	all	GPBP1	ENSG00000062194	GPBP1	GPBP1	protein_coding	2207.44	40.02	GPBP1	HGNC:29520	multiple	cytoplasm|nucleus	FALSE	406.702	TRUE
NA	NA	NA	NA	NA	all	DGAT2	ENSG00000062282	DGAT2	DGAT2	protein_coding	1867.11	52.02	DGAT2	HGNC:16940	multiple	endoplasmicreticulum|endoplasmicreticulummembrane	FALSE	2.56609	FALSE
NA	NA	NA	NA	NA	all	ZNF112	ENSG00000062370	ZNF112	ZNF112	protein_coding	1536.5	38.31	ZNF112	HGNC:12892	nucleus	nucleus	FALSE	0.097477	TRUE
NA	NA	NA	NA	NA	all	CS	ENSG00000062485	CS	CS	protein_coding	956.242	46.15	CS	HGNC:2422	multiple	cytoplasm|mitochondrion	FALSE	36.0866	FALSE
NA	NA	NA	NA	NA	all	LTK	ENSG00000062524	LTK	LTK	protein_coding	2378.5	57.9	LTK	HGNC:6721	multiple	endoplasmicreticulum|plasmamembrane	FALSE	2.75192	FALSE
NA	NA	NA	NA	NA	all	MRPS24	ENSG00000062582	MRPS24	MRPS24	protein_coding	851.6	50.93	MRPS24	HGNC:14510	mitochondrion	mitochondrion	FALSE	3.02575	FALSE
NA	NA	NA	NA	NA	all	ELMO2	ENSG00000062598	ELMO2	ELMO2	protein_coding	1632.28	44.15	ELMO2	HGNC:17233	cytoplasm	cytoplasm	FALSE	31.0543	FALSE
NA	NA	NA	NA	NA	all	WAPL	ENSG00000062650	WAPL	WAPL	protein_coding	2990.5	39.86	WAPAL	HGNC:23293	multiple	cytoplasm|nucleus	FALSE	136.576	FALSE
NA	NA	NA	NA	NA	all	VMP1	ENSG00000062716	VMP1	VMP1	protein_coding	1036.65	39.75	VMP1	HGNC:29559	multiple	endoplasmicreticulum|golgiapparatus|plasmamembrane	FALSE	236.568	FALSE
NA	NA	NA	NA	NA	all	APPBP2	ENSG00000062725	APPBP2	APPBP2	protein_coding	2269.33	39.71	APPBP2	HGNC:622	multiple	cytoplasm|golgiapparatus|nucleus	FALSE	85.3671	FALSE
NA	NA	NA	NA	NA	all	POLD1	ENSG00000062822	POLD1	POLD1	protein_coding	2625.12	55.06	POLD1	HGNC:9175	nucleus	nucleus	FALSE	3.7982	FALSE
NA	NA	NA	NA	NA	all	SEZ6	ENSG00000063015	SEZ6	SEZ6	protein_coding	2486.56	54.21	SEZ6	HGNC:15955	secreted	secreted	FALSE	0.958499	FALSE
NA	NA	NA	NA	NA	all	EIF4B	ENSG00000063046	EIF4B	EIF4B	protein_coding	1256.36	42.71	EIF4B	HGNC:3285	cytoplasm	cytoplasm	FALSE	236.72	FALSE
NA	NA	NA	NA	NA	all	SLC6A16	ENSG00000063127	SLC6A16	SLC6A16	protein_coding	1270.43	43.07	SLC6A16	HGNC:13622	plasmamembrane	plasmamembrane	FALSE	6.31064	FALSE
NA	NA	NA	NA	NA	all	BICRA	ENSG00000063169	BICRA	BICRA	protein_coding	5109.25	51.9	GLTSCR1	HGNC:4332	nucleus	nucleus	FALSE	30.5421	FALSE
NA	NA	NA	NA	NA	all	SPHK2	ENSG00000063176	SPHK2	SPHK2	protein_coding	1855.46	56.78	SPHK2	HGNC:18859	cytoplasm	cytoplasm	FALSE	7.07388	FALSE
NA	NA	NA	NA	NA	all	RPL18	ENSG00000063177	RPL18	RPL18	protein_coding	1050.94	55.98	RPL18	HGNC:10310	multiple	cytoplasm|mitochondrion|nucleus	FALSE	1615.91	FALSE
NA	NA	NA	NA	NA	all	CA11	ENSG00000063180	CA11	CA11	protein_coding	717.25	53.77	CA11	HGNC:1370	secreted	secreted	FALSE	3.96048	FALSE
NA	NA	NA	NA	NA	all	ISOC2	ENSG00000063241	ISOC2	ISOC2	protein_coding	1144.38	56.69	ISOC2	HGNC:26278	multiple	cytoplasm|nucleus	FALSE	3.21117	FALSE
NA	NA	NA	NA	NA	all	U2AF2	ENSG00000063244	U2AF2	U2AF2	protein_coding	1521.57	56.03	U2AF2	HGNC:23156	multiple	cytoplasm|nucleus	FALSE	39.192	FALSE
NA	NA	NA	NA	NA	all	EPN1	ENSG00000063245	EPN1	EPN1	protein_coding	3308.29	54.85	EPN1	HGNC:21604	multiple	cytoplasm|nucleus	FALSE	17.9659	FALSE
NA	NA	NA	NA	NA	all	MED29	ENSG00000063322	MED29	MED29	protein_coding	2124.83	52.37	MED29	HGNC:23074	multiple	cytoplasm|nucleus	FALSE	45.8572	FALSE
NA	NA	NA	NA	NA	all	AHRR	ENSG00000063438	CYP1A1	AHRR	protein_coding	2114	51.64	NA	NA	NA	NA	FALSE	1.23715	TRUE
NA	NA	NA	NA	NA	all	ZNF275	ENSG00000063587	ZNF275	ZNF275	protein_coding	5111.2	49.09	ZNF275	HGNC:13069	nucleus	nucleus	FALSE	17.6297	TRUE
NA	NA	NA	NA	NA	all	MTMR1	ENSG00000063601	MTMR1	MTMR1	protein_coding	1685.79	42.48	MTMR1	HGNC:7449	nucleus	nucleus	FALSE	75.8811	FALSE
NA	NA	NA	NA	NA	all	GPC1	ENSG00000063660	GPC1	GPC1	protein_coding	1762	64.64	GPC1	HGNC:4449	multiple	endosome|plasmamembrane|secreted	FALSE	0.3282	FALSE
NA	NA	NA	NA	NA	all	ADCK1	ENSG00000063761	ADCK1	ADCK1	protein_coding	1660	47.62	ADCK1	HGNC:19038	mitochondrion	mitochondrion	FALSE	5.84671	FALSE
NA	NA	NA	NA	NA	all	HAGH	ENSG00000063854	HAGH	HAGH	protein_coding	1125	53.32	HAGH	HGNC:4805	multiple	cytoplasm|mitochondrion	FALSE	25.7171	FALSE
NA	NA	NA	NA	NA	all	RNF4	ENSG00000063978	RNF4	RNF4	protein_coding	1070.14	49.21	RNF4	HGNC:10067	multiple	cytoplasm|nucleus	FALSE	77.1275	FALSE
NA	NA	NA	NA	NA	all	CASP8	ENSG00000064012	CASP8	CASP8	protein_coding	1831.68	42.24	CASP8	HGNC:1509	multiple	cytoplasm|endosome|mitochondrion|nucleus	FALSE	260.976	FALSE
NA	NA	NA	NA	NA	all	LIMCH1	ENSG00000064042	LIMCH1	LIMCH1	protein_coding	3245.55	40.5	LIMCH1	HGNC:29191	multiple	cytoplasm|nucleus	FALSE	0.439127	FALSE
NA	NA	NA	NA	NA	all	INTS13	ENSG00000064102	INTS13	INTS13	protein_coding	894.222	36.38	ASUN	HGNC:20174	cytoplasm	cytoplasm	FALSE	12.7214	FALSE
NA	NA	NA	NA	NA	all	TM7SF3	ENSG00000064115	TM7SF3	TM7SF3	protein_coding	794.105	40.31	TM7SF3	HGNC:23049	plasmamembrane	plasmamembrane	FALSE	22.3008	FALSE
NA	NA	NA	NA	NA	all	SPA17	ENSG00000064199	SPA17	SPA17	protein_coding	2475	37.93	SPA17	HGNC:11210	multiple	cytoplasm|nucleus	FALSE	2.17446	FALSE
NA	NA	NA	NA	NA	all	TSPAN32	ENSG00000064201	TSPAN32	TSPAN32	protein_coding	1104.94	63.03	TSPAN32	HGNC:13410	golgiapparatusmembrane	golgiapparatusmembrane	FALSE	23.1574	FALSE
NA	NA	NA	NA	NA	all	ST3GAL6	ENSG00000064225	ST3GAL6	ST3GAL6	protein_coding	1238.96	38.88	ST3GAL6	HGNC:18080	golgiapparatusmembrane	golgiapparatusmembrane	FALSE	3.88794	FALSE
NA	NA	NA	NA	NA	all	ATP2C2	ENSG00000064270	ATP2C2	ATP2C2	protein_coding	1409.2	48.83	ATP2C2	HGNC:29103	golgiapparatusmembrane	golgiapparatusmembrane	FALSE	0.14676	FALSE
NA	NA	NA	NA	NA	all	NGFR	ENSG00000064300	NGFR	NGFR	protein_coding	1983.67	56.75	NGFR	HGNC:7809	plasmamembrane	plasmamembrane	TRUE	4.06596	FALSE
NA	NA	NA	NA	NA	all	CDON	ENSG00000064309	CDON	CDON	protein_coding	4418.3	39.95	CDON	HGNC:17104	plasmamembrane	plasmamembrane	FALSE	2.26184	FALSE
NA	NA	NA	NA	NA	all	TAF2	ENSG00000064313	TAF2	TAF2	protein_coding	4163.26	37.5	TAF2	HGNC:11536	multiple	cytoplasm|nucleus	FALSE	119.24	FALSE
NA	NA	NA	NA	NA	all	HIPK2	ENSG00000064393	HIPK2	HIPK2	protein_coding	7411.67	45.66	HIPK2	HGNC:14402	multiple	cytoplasm|nucleus	FALSE	188.47	FALSE
NA	NA	NA	NA	NA	all	TNPO3	ENSG00000064419	TNPO3	TNPO3	protein_coding	3749.2	39.8	TNPO3	HGNC:17103	multiple	cytoplasm|nucleus	FALSE	83.7058	FALSE
NA	NA	NA	NA	NA	all	RFXANK	ENSG00000064490	RFXANK	RFXANK	protein_coding	823.533	54.66	RFXANK	HGNC:9987	multiple	cytoplasm|nucleus	FALSE	10.1438	TRUE
NA	NA	NA	NA	NA	all	TMEM161A	ENSG00000064545	TMEM161A	TMEM161A	protein_coding	1136.33	51.6	TMEM161A	HGNC:26020	endoplasmicreticulummembrane	endoplasmicreticulummembrane	FALSE	3.78646	FALSE
NA	NA	NA	NA	NA	all	LPAR2	ENSG00000064547	LPAR2	LPAR2	protein_coding	1037.44	58.93	LPAR2	HGNC:3168	plasmamembrane	plasmamembrane	FALSE	8.28062	FALSE
NA	NA	NA	NA	NA	all	CTSA	ENSG00000064601	CTSA	CTSA	protein_coding	2642.95	56.09	CTSA	HGNC:9251	multiple	endoplasmicreticulum|golgiapparatus|lysosome|secreted	FALSE	15.4313	FALSE
NA	NA	NA	NA	NA	all	SUGP2	ENSG00000064607	SUGP2	SUGP2	protein_coding	2752.8	50	SUGP2	HGNC:18641	nucleus	nucleus	FALSE	55.0014	FALSE
NA	NA	NA	NA	NA	all	SLC12A2	ENSG00000064651	SLC12A2	SLC12A2	protein_coding	3192.5	35.24	SLC12A2	HGNC:10911	multiple	plasmamembrane|secreted	FALSE	166.497	FALSE
NA	NA	NA	NA	NA	all	SNX24	ENSG00000064652	SNX24	SNX24	protein_coding	773.667	40.32	SNX24	HGNC:21533	secreted	secreted	FALSE	17.8638	FALSE
NA	NA	NA	NA	NA	all	EYA2	ENSG00000064655	EYA2	EYA2	protein_coding	1325.4	45.44	EYA2	HGNC:3520	multiple	cytoplasm|nucleus	FALSE	0.833121	FALSE
NA	NA	NA	NA	NA	all	CNN2	ENSG00000064666	CNN2	CNN2	protein_coding	1319.33	59.72	CNN2	HGNC:2156	multiple	cytoplasm|mitochondrion|nucleus	FALSE	62.6997	FALSE
NA	NA	NA	NA	NA	all	ABCA7	ENSG00000064687	ABCA7	ABCA7	protein_coding	1804.39	60.53	ABCA7	HGNC:37	multiple	endoplasmicreticulum|endosomemembrane|golgiapparatusmembrane|plasmamembrane	FALSE	25.0326	FALSE
NA	NA	NA	NA	NA	all	SNCAIP	ENSG00000064692	SNCAIP	SNCAIP	protein_coding	2056.47	39.26	SNCAIP	HGNC:11139	cytoplasm	cytoplasm	FALSE	0.0457331	FALSE
NA	NA	NA	NA	NA	all	DDX20	ENSG00000064703	DDX20	DDX20	protein_coding	3884.38	40.27	DDX20	HGNC:2743	multiple	cytoplasm|nucleus	FALSE	17.361	FALSE
NA	NA	NA	NA	NA	all	BTBD1	ENSG00000064726	BTBD1	BTBD1	protein_coding	1342.8	39.45	BTBD1	HGNC:1120	multiple	cytoplasm|nucleus	FALSE	51.727	FALSE
NA	NA	NA	NA	NA	all	FAR2	ENSG00000064763	FAR2	FAR2	protein_coding	2811.68	38.9	FAR2	HGNC:25531	peroxisome	peroxisome	FALSE	15.8801	FALSE
NA	NA	NA	NA	NA	all	BCAS1	ENSG00000064787	BCAS1	BCAS1	protein_coding	2805.45	40.73	BCAS1	HGNC:974	cytoplasm	cytoplasm	FALSE	1.18748	FALSE
NA	NA	NA	NA	NA	all	POU1F1	ENSG00000064835	POU1F1	POU1F1	protein_coding	1087.75	32.38	POU1F1	HGNC:9210	nucleus	nucleus	FALSE	0.0591424	TRUE
NA	NA	NA	NA	NA	all	CHI3L2	ENSG00000064886	CHI3L2	CHI3L2	protein_coding	924.059	44.64	CHI3L2	HGNC:1933	secreted	secreted	FALSE	5.38801	FALSE
NA	NA	NA	NA	NA	all	SBNO2	ENSG00000064932	SBNO2	SBNO2	protein_coding	2100.5	63.17	SBNO2	HGNC:29158	nucleus	nucleus	FALSE	46.9043	FALSE
NA	NA	NA	NA	NA	all	PMS1	ENSG00000064933	PMS1	PMS1	protein_coding	1917.57	36.81	PMS1	HGNC:9121	nucleus	nucleus	FALSE	26.1218	TRUE
NA	NA	NA	NA	NA	all	HMG20B	ENSG00000064961	HMG20B	HMG20B	protein_coding	901.438	65.34	HMG20B	HGNC:5002	nucleus	nucleus	FALSE	10.7388	TRUE
NA	NA	NA	NA	NA	all	CALCRL	ENSG00000064989	CALCRL	CALCRL	protein_coding	1890.11	33.03	CALCRL	HGNC:16709	multiple	endosome|lysosome|plasmamembrane	FALSE	3.64366	FALSE
NA	NA	NA	NA	NA	all	TAF11	ENSG00000064995	TAF11	TAF11	protein_coding	2015.08	41.7	TAF11	HGNC:11544	nucleus	nucleus	FALSE	47.9652	FALSE
NA	NA	NA	NA	NA	all	ANKS1A	ENSG00000064999	ANKS1A	ANKS1A	protein_coding	4470	44.93	ANKS1A	HGNC:20961	cytoplasm	cytoplasm	FALSE	98.1271	FALSE
NA	NA	NA	NA	NA	all	AP3D1	ENSG00000065000	AP3D1	AP3D1	protein_coding	2382.9	56.41	AP3D1	HGNC:568	multiple	cytoplasm|golgiapparatus	FALSE	44.1886	FALSE
NA	NA	NA	NA	NA	all	ZNF76	ENSG00000065029	ZNF76	ZNF76	protein_coding	1603.73	48.23	ZNF76	HGNC:13149	nucleus	nucleus	FALSE	23.3969	TRUE
NA	NA	NA	NA	NA	all	SLC9A3R2	ENSG00000065054	SLC9A3R2	SLC9A3R2	protein_coding	1089.67	64.6	SLC9A3R2	HGNC:11076	multiple	cytoplasm|nucleus	FALSE	0.763866	FALSE
NA	NA	NA	NA	NA	all	NTHL1	ENSG00000065057	NTHL1	NTHL1	protein_coding	776.385	61.44	NTHL1	HGNC:8028	multiple	cytoplasm|mitochondrion|nucleus	FALSE	2.66074	FALSE
NA	NA	NA	NA	NA	all	UHRF1BP1	NA	NA	NA	NA	NA	NA	NA	NA	NA	NA	NA	23.5781	FALSE
NA	NA	NA	NA	NA	all	GNAI3	ENSG00000065135	GNAI3	GNAI3	protein_coding	9044	38.65	GNAI3	HGNC:4387	cytoplasm	cytoplasm	FALSE	147.392	FALSE
NA	NA	NA	NA	NA	all	IPO5	ENSG00000065150	IPO5	IPO5	protein_coding	1342.83	40.27	IPO5	HGNC:6402	multiple	cytoplasm|mitochondrion|nucleus	FALSE	33.508	FALSE
NA	NA	NA	NA	NA	all	OAT	ENSG00000065154	OAT	OAT	protein_coding	984.875	42.49	OAT	HGNC:8091	mitochondrion	mitochondrion	FALSE	72.8422	FALSE
NA	NA	NA	NA	NA	all	WDR3	ENSG00000065183	WDR3	WDR3	protein_coding	3112.75	36.95	WDR3	HGNC:12755	nucleus	nucleus	FALSE	23.1767	FALSE
NA	NA	NA	NA	NA	all	PKN2	ENSG00000065243	PKN2	PKN2	protein_coding	2163.67	36.25	PKN2	HGNC:9406	multiple	cytoplasm|nucleus|secreted	FALSE	233.854	FALSE
NA	NA	NA	NA	NA	all	WDR18	ENSG00000065268	WDR18	WDR18	protein_coding	1052.27	62.24	WDR18	HGNC:17956	nucleus	nucleus	FALSE	6.25513	FALSE
NA	NA	NA	NA	NA	all	TRAM2	ENSG00000065308	TRAM2	TRAM2	protein_coding	7047	46.66	TRAM2	HGNC:16855	endoplasmicreticulum	endoplasmicreticulum	FALSE	21.2754	FALSE
NA	NA	NA	NA	NA	all	NTN1	ENSG00000065320	NTN1	NTN1	protein_coding	3343	49.77	NTN1	HGNC:8029	secreted	secreted	FALSE	1.2668	FALSE
NA	NA	NA	NA	NA	all	GLP2R	ENSG00000065325	GLP2R	GLP2R	protein_coding	2301.75	44.97	GLP2R	HGNC:4325	plasmamembrane	plasmamembrane	FALSE	0.0791792	FALSE
NA	NA	NA	NA	NA	all	MCM10	ENSG00000065328	MCM10	MCM10	protein_coding	2106.71	43.59	MCM10	HGNC:18043	multiple	cytoplasm|nucleus	FALSE	0.595475	FALSE
NA	NA	NA	NA	NA	all	DGKA	ENSG00000065357	DGKA	DGKA	protein_coding	1145.92	48.71	DGKA	HGNC:2849	multiple	cytoplasm|nucleus	FALSE	81.3854	FALSE
NA	NA	NA	NA	NA	all	ERBB3	ENSG00000065361	ERBB3	ERBB3	protein_coding	2443.27	50.12	ERBB3	HGNC:3431	multiple	plasmamembrane|secreted	FALSE	0.429664	FALSE
NA	NA	NA	NA	NA	all	ANKRD44	ENSG00000065413	ANKRD44	ANKRD44	protein_coding	2302.31	40.24	ANKRD44	HGNC:25259	nucleus	nucleus	FALSE	958.715	FALSE
NA	NA	NA	NA	NA	all	KARS1	ENSG00000065427	KARS1	KARS1	protein_coding	1099.83	45.57	KARS	HGNC:6215	multiple	cytoplasm|mitochondrion|nucleus|secreted	FALSE	43.1499	FALSE
NA	NA	NA	NA	NA	all	ADAT1	ENSG00000065457	ADAT1	ADAT1	protein_coding	1427.1	44.58	ADAT1	HGNC:228	nucleus	nucleus	FALSE	16.3585	FALSE
NA	NA	NA	NA	NA	all	PDIA5	ENSG00000065485	PDIA5	PDIA5	protein_coding	1071.62	45.22	PDIA5	HGNC:24811	endoplasmicreticulum	endoplasmicreticulum	FALSE	24.5361	FALSE
NA	NA	NA	NA	NA	all	TBC1D22B	ENSG00000065491	TBC1D22B	TBC1D22B	protein_coding	3462	43.34	TBC1D22B	HGNC:21602	golgiapparatus	golgiapparatus	FALSE	25.3183	FALSE
NA	NA	NA	NA	NA	all	NDUFB4	ENSG00000065518	NDUFB4	NDUFB4	protein_coding	698.333	39.34	NDUFB4	HGNC:7699	mitochondrionmembrane	mitochondrionmembrane	FALSE	52.4616	FALSE
NA	NA	NA	NA	NA	all	SPEN	ENSG00000065526	SPEN	SPEN	protein_coding	5698	43.57	SPEN	HGNC:17575	multiple	cytoplasm|nucleus	FALSE	139.545	FALSE
NA	NA	NA	NA	NA	all	MYLK	ENSG00000065534	MYLK	MYLK	protein_coding	3319.68	45.34	MYLK	HGNC:7590	cytoplasm	cytoplasm	FALSE	0.559705	FALSE
NA	NA	NA	NA	NA	all	ZC3H15	ENSG00000065548	ZC3H15	ZC3H15	protein_coding	818.111	37.09	ZC3H15	HGNC:29528	multiple	cytoplasm|nucleus	FALSE	110.931	FALSE
NA	NA	NA	NA	NA	all	MAP2K4	ENSG00000065559	MAP2K4	MAP2K4	protein_coding	1407	37.09	MAP2K4	HGNC:6844	multiple	cytoplasm|nucleus	FALSE	187.117	FALSE
NA	NA	NA	NA	NA	all	PACC1	ENSG00000065600	PACC1	PACC1	protein_coding	1279.8	44.57	TMEM206	HGNC:25593	nucleus	nucleus	FALSE	9.3422	FALSE
NA	NA	NA	NA	NA	all	SNAP91	ENSG00000065609	SNAP91	SNAP91	protein_coding	2017.77	36.62	SNAP91	HGNC:14986	cytoplasm	cytoplasm	FALSE	0.10268	FALSE
NA	NA	NA	NA	NA	all	SLK	ENSG00000065613	FYN	SLK	protein_coding	4104.25	36.59	NA	NA	NA	NA	FALSE	64.8055	FALSE
NA	NA	NA	NA	NA	all	CYB5R4	ENSG00000065615	CYB5R4	CYB5R4	protein_coding	3579	37.45	CYB5R4	HGNC:20147	multiple	cytoplasm|endoplasmicreticulum	FALSE	79.2377	FALSE
NA	NA	NA	NA	NA	all	COL17A1	ENSG00000065618	COL17A1	COL17A1	protein_coding	1968.6	48.32	COL17A1	HGNC:2194	plasmamembrane	plasmamembrane	FALSE	0.154847	FALSE
NA	NA	NA	NA	NA	all	GSTO2	ENSG00000065621	GSTO2	GSTO2	protein_coding	2747.29	43.48	GSTO2	HGNC:23064	cytoplasm	cytoplasm	FALSE	3.55131	FALSE
NA	NA	NA	NA	NA	all	SEC61A2	ENSG00000065665	SEC61A2	SEC61A2	protein_coding	1323.86	43.14	SEC61A2	HGNC:17702	multiple	endoplasmicreticulum|golgiapparatus	FALSE	18.5361	FALSE
NA	NA	NA	NA	NA	all	PRKCQ	ENSG00000065675	PRKCQ	PRKCQ	protein_coding	3191.67	43.1	PRKCQ	HGNC:9410	multiple	cytoplasm|nucleus	FALSE	142.752	FALSE
NA	NA	NA	NA	NA	all	TLE2	ENSG00000065717	TLE2	TLE2	protein_coding	1091.55	54.68	TLE2	HGNC:11838	multiple	cytoplasm|nucleus	FALSE	4.41922	FALSE
NA	NA	NA	NA	NA	all	ASB1	ENSG00000065802	ASB1	ASB1	protein_coding	1413.56	47.31	ASB1	HGNC:16011	cytoplasm	cytoplasm	FALSE	7.38369	FALSE
NA	NA	NA	NA	NA	all	FAM107B	ENSG00000065809	FAM107B	FAM107B	protein_coding	1141.14	43.19	FAM107B	HGNC:23726	nucleus	nucleus	FALSE	814.365	FALSE
NA	NA	NA	NA	NA	all	ME1	ENSG00000065833	ME1	ME1	protein_coding	3338	36.91	ME1	HGNC:6983	cytoplasm	cytoplasm	FALSE	6.13258	FALSE
NA	NA	NA	NA	NA	all	TBC1D1	ENSG00000065882	TBC1D1	TBC1D1	protein_coding	1976.7	42.84	TBC1D1	HGNC:11578	endoplasmicreticulum	endoplasmicreticulum	FALSE	107.459	FALSE
NA	NA	NA	NA	NA	all	CDK13	ENSG00000065883	CDK13	CDK13	protein_coding	2945.7	38.73	CDK13	HGNC:1733	multiple	cytoplasm|nucleus	FALSE	335.972	FALSE
NA	NA	NA	NA	NA	all	MTHFD2	ENSG00000065911	MTHFD2	MTHFD2	protein_coding	2363.1	43.85	MTHFD2	HGNC:7434	mitochondrion	mitochondrion	FALSE	51.9761	FALSE
NA	NA	NA	NA	NA	all	SLC9A7	ENSG00000065923	SLC9A7	SLC9A7	protein_coding	3086.2	41.06	SLC9A7	HGNC:17123	multiple	endosome|golgiapparatus|golgiapparatusmembrane	FALSE	25.5866	FALSE
NA	NA	NA	NA	NA	all	FOXJ2	ENSG00000065970	FOXJ2	FOXJ2	protein_coding	2945.67	47.53	FOXJ2	HGNC:24818	multiple	cytoplasm|nucleus	FALSE	15.0096	TRUE
NA	NA	NA	NA	NA	all	YBX1	ENSG00000065978	YBX1	YBX1	protein_coding	1512.25	40.63	YBX1	HGNC:8014	multiple	cytoplasm|nucleus|secreted	FALSE	294.593	TRUE
NA	NA	NA	NA	NA	all	PDE4A	ENSG00000065989	PDE4A	PDE4A	protein_coding	2249.78	54.53	PDE4A	HGNC:8780	cytoplasm	cytoplasm	FALSE	60.2519	FALSE
NA	NA	NA	NA	NA	all	PPP2R5A	ENSG00000066027	PPP2R5A	PPP2R5A	protein_coding	1369.6	39.33	PPP2R5A	HGNC:9309	multiple	cytoplasm|nucleus	FALSE	100.71	FALSE
NA	NA	NA	NA	NA	all	CTNNA2	ENSG00000066032	CTNNA2	CTNNA2	protein_coding	1740.11	38.65	CTNNA2	HGNC:2510	cytoplasm	cytoplasm	FALSE	0.692011	FALSE
NA	NA	NA	NA	NA	all	ELAVL1	ENSG00000066044	ELAVL1	ELAVL1	protein_coding	2012.4	52.21	ELAVL1	HGNC:3312	multiple	cytoplasm|mitochondrion|nucleus	FALSE	31.7201	FALSE
NA	NA	NA	NA	NA	all	TIE1	ENSG00000066056	TIE1	TIE1	protein_coding	1195	54.59	TIE1	HGNC:11809	plasmamembrane	plasmamembrane	FALSE	0.211537	FALSE
NA	NA	NA	NA	NA	all	DIP2B	ENSG00000066084	DIP2B	DIP2B	protein_coding	3524.2	41.84	DIP2B	HGNC:29284	peroxisome	peroxisome	FALSE	156.5	FALSE
NA	NA	NA	NA	NA	all	SMARCD1	ENSG00000066117	SMARCD1	SMARCD1	protein_coding	1276.17	48.48	SMARCD1	HGNC:11106	nucleus	nucleus	FALSE	26.8292	FALSE
NA	NA	NA	NA	NA	all	KDM4A	ENSG00000066135	KDM4A	KDM4A	protein_coding	1460.2	46.76	KDM4A	HGNC:22978	nucleus	nucleus	FALSE	27.1084	FALSE
NA	NA	NA	NA	NA	all	NFYC	ENSG00000066136	NFYC	NFYC	protein_coding	1198.04	42.65	NFYC	HGNC:7806	multiple	cytoplasm|nucleus	FALSE	67.3212	TRUE
NA	NA	NA	NA	NA	all	ZMYND12	ENSG00000066185	ZMYND12	ZMYND12	protein_coding	1032	42.82	ZMYND12	HGNC:21192	nucleus	nucleus	FALSE	1.22171	FALSE
NA	NA	NA	NA	NA	all	SLC9A3	ENSG00000066230	SLC9A3	SLC9A3	protein_coding	3455.5	61.24	SLC9A3	HGNC:11073	multiple	endosome|plasmamembrane	FALSE	1.56595	FALSE
NA	NA	NA	NA	NA	all	NGEF	ENSG00000066248	NGEF	NGEF	protein_coding	1096.11	48.38	NGEF	HGNC:7807	cytoplasm	cytoplasm	FALSE	0.0966594	FALSE
NA	NA	NA	NA	NA	all	ASPM	ENSG00000066279	ASPM	ASPM	protein_coding	6428.88	34.66	ASPM	HGNC:19048	multiple	cytoplasm|nucleus	FALSE	2.50509	FALSE
NA	NA	NA	NA	NA	all	CD84	ENSG00000066294	CD84	CD84	protein_coding	2773.88	41.6	CD84	HGNC:1704	plasmamembrane	plasmamembrane	TRUE	36.3372	FALSE
NA	NA	NA	NA	NA	all	ELOVL1	ENSG00000066322	ELOVL1	ELOVL1	protein_coding	950.125	58.76	ELOVL1	HGNC:14418	endoplasmicreticulummembrane	endoplasmicreticulummembrane	FALSE	8.9669	FALSE
NA	NA	NA	NA	NA	all	SPI1	ENSG00000066336	SPI1	SPI1	protein_coding	1123.25	52.6	SPI1	HGNC:11241	nucleus	nucleus	FALSE	26.053	TRUE
NA	NA	NA	NA	NA	all	POLR1H	ENSG00000066379	POLR1H	POLR1H	protein_coding	1221.17	41.39	ZNRD1	HGNC:13182	nucleus	nucleus	FALSE	19.5132	FALSE
NA	NA	NA	NA	NA	all	MPPED2	ENSG00000066382	MPPED2	MPPED2	protein_coding	1644.62	40.01	MPPED2	HGNC:1180	cytoplasm	cytoplasm	FALSE	1.70297	FALSE
NA	NA	NA	NA	NA	all	ZBTB11	ENSG00000066422	ZBTB11	ZBTB11	protein_coding	4091.73	40.32	ZBTB11	HGNC:16740	nucleus	nucleus	FALSE	98.2306	TRUE
NA	NA	NA	NA	NA	all	ATXN3	ENSG00000066427	ATXN3	ATXN3	protein_coding	1294.28	42.4	ATXN3	HGNC:7106	multiple	cytoplasm|nucleus	FALSE	39.1011	FALSE
NA	NA	NA	NA	NA	all	GOLGA5	ENSG00000066455	GOLGA5	GOLGA5	protein_coding	1408	39.58	GOLGA5	HGNC:4428	multiple	cytoplasm|endoplasmicreticulum|golgiapparatus|golgiapparatusmembrane|nucleus	FALSE	17.5424	FALSE
NA	NA	NA	NA	NA	all	FGFR2	ENSG00000066468	FGFR2	FGFR2	protein_coding	2943.98	45.41	FGFR2	HGNC:3689	multiple	cytoplasm|golgiapparatus|nucleus|plasmamembrane|secreted	TRUE	0.212346	FALSE
NA	NA	NA	NA	NA	all	LRRC40	ENSG00000066557	LRRC40	LRRC40	protein_coding	2843	35.12	LRRC40	HGNC:26004	NA	NA	FALSE	47.8464	FALSE
NA	NA	NA	NA	NA	all	ISOC1	ENSG00000066583	ISOC1	ISOC1	protein_coding	1261.5	38.93	ISOC1	HGNC:24254	cytoplasm	cytoplasm	FALSE	14.9324	FALSE
NA	NA	NA	NA	NA	all	EML1	ENSG00000066629	EML1	EML1	protein_coding	1340.68	45.19	EML1	HGNC:3330	cytoplasm	cytoplasm	FALSE	3.72433	FALSE
NA	NA	NA	NA	NA	all	TRMT11	ENSG00000066651	TRMT11	TRMT11	protein_coding	1274.25	37.69	TRMT11	HGNC:21080	cytoplasm	cytoplasm	FALSE	50.5232	FALSE
NA	NA	NA	NA	NA	all	THUMPD1	ENSG00000066654	THUMPD1	THUMPD1	protein_coding	2303.33	40.19	THUMPD1	HGNC:23807	cytoplasm	cytoplasm	FALSE	61.957	FALSE
NA	NA	NA	NA	NA	all	MSANTD3	ENSG00000066697	MSANTD3	MSANTD3	protein_coding	1378.57	43.76	MSANTD3	HGNC:23370	nucleus	nucleus	FALSE	5.70259	FALSE
NA	NA	NA	NA	NA	all	ATG2B	ENSG00000066739	ATG2B	ATG2B	protein_coding	2494.43	37.06	ATG2B	HGNC:20187	lipiddroplet	lipiddroplet	FALSE	63.874	FALSE
NA	NA	NA	NA	NA	all	ARFGEF1	ENSG00000066777	ARFGEF1	ARFGEF1	protein_coding	2789.62	38.38	ARFGEF1	HGNC:15772	multiple	cytoplasm|golgiapparatus|nucleus	FALSE	280.166	FALSE
NA	NA	NA	NA	NA	all	ZFAT	ENSG00000066827	ZFAT	ZFAT	protein_coding	2764.29	44.79	ZFAT	HGNC:19899	nucleus	nucleus	FALSE	39.3812	TRUE
NA	NA	NA	NA	NA	all	MTFR1	ENSG00000066855	MTFR1	MTFR1	protein_coding	1039.13	40.22	MTFR1	HGNC:29510	mitochondrion	mitochondrion	FALSE	37.9037	FALSE
NA	NA	NA	NA	NA	all	STAG3	ENSG00000066923	STAG3	STAG3	protein_coding	2277.79	47.11	STAG3	HGNC:11356	multiple	cytoplasm|nucleus	FALSE	5.22618	FALSE
NA	NA	NA	NA	NA	all	FECH	ENSG00000066926	FECH	FECH	protein_coding	2342.23	42.66	FECH	HGNC:3647	multiple	cytoplasm|mitochondrion	FALSE	6.87693	FALSE
NA	NA	NA	NA	NA	all	MYO9A	ENSG00000066933	MYO9A	MYO9A	protein_coding	3045.71	37.93	MYO9A	HGNC:7608	cytoplasm	cytoplasm	FALSE	98.7518	FALSE
NA	NA	NA	NA	NA	all	PFKP	ENSG00000067057	PFKP	PFKP	protein_coding	1605.29	51.45	PFKP	HGNC:8878	cytoplasm	cytoplasm	FALSE	37.6118	FALSE
NA	NA	NA	NA	NA	all	IDI1	ENSG00000067064	IDI1	IDI1	protein_coding	1858.5	42.88	IDI1	HGNC:5387	peroxisome	peroxisome	FALSE	188.203	FALSE
NA	NA	NA	NA	NA	all	SP100	ENSG00000067066	SP100	SP100	protein_coding	1747.89	39.21	SP100	HGNC:11206	multiple	cytoplasm|nucleus	FALSE	275.014	TRUE
NA	NA	NA	NA	NA	all	KLF6	ENSG00000067082	KLF6	KLF6	protein_coding	2023	48.08	KLF6	HGNC:2235	multiple	cytoplasm|nucleus	FALSE	504.553	TRUE
NA	NA	NA	NA	NA	all	PLPP1	ENSG00000067113	PLPP1	PLPP1	protein_coding	946	39.6	PPAP2A	HGNC:9228	plasmamembrane	plasmamembrane	FALSE	28.233	FALSE
NA	NA	NA	NA	NA	all	NEO1	ENSG00000067141	NEO1	NEO1	protein_coding	2959.73	38.73	NEO1	HGNC:7754	plasmamembrane	plasmamembrane	FALSE	24.1029	FALSE
NA	NA	NA	NA	NA	all	TRAM1	ENSG00000067167	TRAM1	TRAM1	protein_coding	1679.8	38.27	TRAM1	HGNC:20568	multiple	endoplasmicreticulum|endoplasmicreticulummembrane	FALSE	104.301	FALSE
NA	NA	NA	NA	NA	all	PHKA1	ENSG00000067177	PHKA1	PHKA1	protein_coding	5800	37.87	PHKA1	HGNC:8925	endoplasmicreticulum	endoplasmicreticulum	FALSE	0.330044	FALSE
NA	NA	NA	NA	NA	all	TNFRSF1A	ENSG00000067182	TNFRSF1A	TNFRSF1A	protein_coding	1669.61	54.08	TNFRSF1A	HGNC:11916	multiple	endoplasmicreticulum|golgiapparatus|golgiapparatusmembrane|plasmamembrane|secreted	TRUE	12.2612	FALSE
NA	NA	NA	NA	NA	all	CACNB1	ENSG00000067191	CACNB1	CACNB1	protein_coding	1482.73	54.39	CACNB1	HGNC:1401	multiple	cytoplasm|nucleus	FALSE	3.68918	FALSE
NA	NA	NA	NA	NA	all	EVI5	ENSG00000067208	EVI5	EVI5	protein_coding	3722.21	38.19	EVI5	HGNC:3501	multiple	cytoplasm|nucleus	FALSE	51.0399	FALSE
NA	NA	NA	NA	NA	all	STOML1	ENSG00000067221	STOML1	STOML1	protein_coding	1789.62	52.84	STOML1	HGNC:14560	plasmamembrane	plasmamembrane	FALSE	1.10468	FALSE
NA	NA	NA	NA	NA	all	PKM	ENSG00000067225	PKM	PKM	protein_coding	1460.48	48.38	PKM	HGNC:9021	multiple	cytoplasm|nucleus|secreted	FALSE	69.7338	FALSE
NA	NA	NA	NA	NA	all	DHX29	ENSG00000067248	DHX29	DHX29	protein_coding	2636	37.07	DHX29	HGNC:15815	cytoplasm	cytoplasm	FALSE	50.7359	FALSE
NA	NA	NA	NA	NA	all	DNTTIP2	ENSG00000067334	DNTTIP2	DNTTIP2	protein_coding	1951.43	39.28	DNTTIP2	HGNC:24013	multiple	cytoplasm|nucleus	FALSE	78.4842	FALSE
NA	NA	NA	NA	NA	all	METTL22	ENSG00000067365	METTL22	METTL22	protein_coding	944.444	49.56	METTL22	HGNC:28368	nucleus	nucleus	FALSE	13.0068	FALSE
NA	NA	NA	NA	NA	all	TP53BP1	ENSG00000067369	TP53BP1	TP53BP1	protein_coding	2857.88	41.72	TP53BP1	HGNC:11999	multiple	cytoplasm|nucleus	FALSE	106.991	FALSE
NA	NA	NA	NA	NA	all	TRO	ENSG00000067445	TRO	TRO	protein_coding	1434.64	51.41	TRO	HGNC:12326	nucleus	nucleus	FALSE	0.102651	FALSE
NA	NA	NA	NA	NA	all	RRP15	ENSG00000067533	RRP15	RRP15	protein_coding	4128.5	37.63	RRP15	HGNC:24255	multiple	cytoplasm|nucleus	FALSE	31.5538	FALSE
NA	NA	NA	NA	NA	all	RHOA	ENSG00000067560	RHOA	RHOA	protein_coding	1638.55	46.57	RHOA	HGNC:667	multiple	cytoplasm|nucleus	FALSE	152.452	FALSE
NA	NA	NA	NA	NA	all	DHX8	ENSG00000067596	DHX8	DHX8	protein_coding	2944.67	47.76	DHX8	HGNC:2749	nucleus	nucleus	FALSE	54.0115	FALSE
NA	NA	NA	NA	NA	all	PMS2P4	ENSG00000067601	PMS2P4	PMS2P4	transcribed_unprocessed_pseudogene	534	39.98	NA	NA	NA	NA	FALSE	0.58457	FALSE
NA	NA	NA	NA	NA	all	PRKCZ	ENSG00000067606	PRKCZ	PRKCZ	protein_coding	947.923	56.45	PRKCZ	HGNC:9412	multiple	cytoplasm|endosome|nucleus	FALSE	18.496	FALSE
NA	NA	NA	NA	NA	all	IARS2	ENSG00000067704	IARS2	IARS2	protein_coding	1300.75	39.19	IARS2	HGNC:29685	mitochondrion	mitochondrion	FALSE	23.0187	FALSE
NA	NA	NA	NA	NA	all	SYT1	ENSG00000067715	SYT1	SYT1	protein_coding	2917.94	35.61	SYT1	HGNC:11509	cytoplasm	cytoplasm	FALSE	2.63144	FALSE
NA	NA	NA	NA	NA	all	NAV3	ENSG00000067798	NAV3	NAV3	protein_coding	2711.69	35.89	NAV3	HGNC:15998	nucleus	nucleus	FALSE	0.519557	FALSE
NA	NA	NA	NA	NA	all	IDH3G	ENSG00000067829	IDH3G	IDH3G	protein_coding	1037.45	58.74	IDH3G	HGNC:5386	mitochondrion	mitochondrion	FALSE	19.3355	FALSE
NA	NA	NA	NA	NA	all	ROGDI	ENSG00000067836	ROGDI	ROGDI	protein_coding	1004.38	63.01	ROGDI	HGNC:29478	nucleus	nucleus	FALSE	2.77036	FALSE
NA	NA	NA	NA	NA	all	PDZD4	ENSG00000067840	PDZD4	PDZD4	protein_coding	1706.56	56.35	PDZD4	HGNC:21167	cytoplasm	cytoplasm	FALSE	6.60386	FALSE
NA	NA	NA	NA	NA	all	ROCK1	ENSG00000067900	ROCK1	ROCK1	protein_coding	2572.71	36.91	ROCK1	HGNC:10251	multiple	cytoplasm|secreted	FALSE	270.009	FALSE
NA	NA	NA	NA	NA	all	CBFB	ENSG00000067955	CBFB	CBFB	protein_coding	1773.54	40.51	CBFB	HGNC:1539	multiple	cytoplasm|nucleus	FALSE	80.2633	TRUE
NA	NA	NA	NA	NA	all	PDK3	ENSG00000067992	PDK3	PDK3	protein_coding	4492.67	40.8	PDK3	HGNC:8811	mitochondrion	mitochondrion	FALSE	47.5478	FALSE
NA	NA	NA	NA	NA	all	HYAL2	ENSG00000068001	HYAL2	HYAL2	protein_coding	1442.7	60.99	HYAL2	HGNC:5321	multiple	lysosome|secreted	FALSE	0.582027	FALSE
NA	NA	NA	NA	NA	all	HDAC4	ENSG00000068024	HDAC4	HDAC4	protein_coding	2252.33	51.33	HDAC4	HGNC:14063	multiple	cytoplasm|nucleus	FALSE	173.044	FALSE
NA	NA	NA	NA	NA	all	RASSF1	ENSG00000068028	RASSF1	RASSF1	protein_coding	1722.6	54.57	RASSF1	HGNC:9882	multiple	cytoplasm|mitochondrion|nucleus	FALSE	42.9669	FALSE
NA	NA	NA	NA	NA	all	FGFR3	ENSG00000068078	FGFR3	FGFR3	protein_coding	2419.5	65.83	FGFR3	HGNC:3690	multiple	cytoplasm|endoplasmicreticulum|nucleus|plasmamembrane|secreted	TRUE	0.20257	FALSE
NA	NA	NA	NA	NA	all	IFI35	ENSG00000068079	IFI35	IFI35	protein_coding	689.125	50.91	IFI35	HGNC:5399	multiple	cytoplasm|nucleus	FALSE	11.2291	FALSE
NA	NA	NA	NA	NA	all	HEATR6	ENSG00000068097	HEATR6	HEATR6	protein_coding	1632.91	40.88	HEATR6	HGNC:24076	nucleus	nucleus	FALSE	6.73334	FALSE
NA	NA	NA	NA	NA	all	COASY	ENSG00000068120	COASY	COASY	protein_coding	1072.71	57.56	COASY	HGNC:29932	multiple	cytoplasm|mitochondrion	FALSE	5.30387	FALSE
NA	NA	NA	NA	NA	all	PLEKHH3	ENSG00000068137	PLEKHH3	PLEKHH3	protein_coding	2038.78	62	PLEKHH3	HGNC:26105	cytoplasm	cytoplasm	FALSE	0.108999	FALSE
NA	NA	NA	NA	NA	all	MEF2A	ENSG00000068305	MEF2A	MEF2A	protein_coding	2711.28	36.86	MEF2A	HGNC:6993	nucleus	nucleus	FALSE	166.593	TRUE
NA	NA	NA	NA	NA	all	OTUD5	ENSG00000068308	OTUD5	OTUD5	protein_coding	1886.57	49.92	OTUD5	HGNC:25402	cytoplasm	cytoplasm	FALSE	65.0922	FALSE
NA	NA	NA	NA	NA	all	TFE3	ENSG00000068323	TFE3	TFE3	protein_coding	1765	52.48	TFE3	HGNC:11752	multiple	cytoplasm|nucleus	FALSE	13.8706	TRUE
NA	NA	NA	NA	NA	all	TBC1D25	ENSG00000068354	TBC1D25	TBC1D25	protein_coding	1343.8	47.97	TBC1D25	HGNC:8092	cytoplasm	cytoplasm	FALSE	18.0997	FALSE
NA	NA	NA	NA	NA	all	ACSL4	ENSG00000068366	ACSL4	ACSL4	protein_coding	3578.44	39.16	ACSL4	HGNC:3571	mitochondrion	mitochondrion	FALSE	60.7954	FALSE
NA	NA	NA	NA	NA	all	INPP5A	ENSG00000068383	INPP5A	INPP5A	protein_coding	1103.57	54.13	INPP5A	HGNC:6076	cytoplasm	cytoplasm	FALSE	122.687	FALSE
NA	NA	NA	NA	NA	all	GPKOW	ENSG00000068394	GPKOW	GPKOW	protein_coding	1658	50.86	GPKOW	HGNC:30677	cytoplasm	cytoplasm	FALSE	10.942	FALSE
NA	NA	NA	NA	NA	all	GRIPAP1	ENSG00000068400	GRIPAP1	GRIPAP1	protein_coding	2918.6	50.22	GRIPAP1	HGNC:18706	multiple	cytoplasm|endosome|nucleus	FALSE	46.4539	FALSE
NA	NA	NA	NA	NA	all	FTSJ1	ENSG00000068438	FTSJ1	FTSJ1	protein_coding	1029.38	50.6	FTSJ1	HGNC:13254	nucleus	nucleus	FALSE	12.212	FALSE
NA	NA	NA	NA	NA	all	PRR11	ENSG00000068489	PRR11	PRR11	protein_coding	1594	44.35	PRR11	HGNC:25619	multiple	cytoplasm|nucleus	FALSE	1.93299	FALSE
NA	NA	NA	NA	NA	all	REEP1	ENSG00000068615	REEP1	REEP1	protein_coding	2074.41	46.05	REEP1	HGNC:25786	multiple	endoplasmicreticulum|mitochondrionmembrane	FALSE	0.480711	FALSE
NA	NA	NA	NA	NA	all	ATP11A	ENSG00000068650	ATP11A	ATP11A	protein_coding	3035.88	50.37	ATP11A	HGNC:13552	multiple	endoplasmicreticulum|endosome|plasmamembrane	FALSE	90.9845	FALSE
NA	NA	NA	NA	NA	all	POLR1A	ENSG00000068654	POLR1A	POLR1A	protein_coding	2437.53	46.69	POLR1A	HGNC:17264	nucleus	nucleus	FALSE	28.6641	FALSE
NA	NA	NA	NA	NA	all	LAPTM4A	ENSG00000068697	LAPTM4A	LAPTM4A	protein_coding	926	41.26	LAPTM4A	HGNC:6924	golgiapparatus	golgiapparatus	FALSE	36.9525	FALSE
NA	NA	NA	NA	NA	all	TTC7A	ENSG00000068724	TTC7A	TTC7A	protein_coding	2797.14	50.92	TTC7A	HGNC:19750	multiple	cytoplasm|nucleus	FALSE	120.829	FALSE
NA	NA	NA	NA	NA	all	IP6K2	ENSG00000068745	IP6K2	IP6K2	protein_coding	957.179	47.61	IP6K2	HGNC:17313	multiple	mitochondrion|nucleus	FALSE	74.27	FALSE
NA	NA	NA	NA	NA	all	STON1-GTF2A1L	ENSG00000068781	STON1-GTF2A1L	STON1-GTF2A1L	protein_coding	2609	40.98	NA	NA	NA	NA	FALSE	0.306192	FALSE
NA	NA	NA	NA	NA	all	SRBD1	ENSG00000068784	SRBD1	SRBD1	protein_coding	1572.6	36.55	SRBD1	HGNC:25521	cytoplasm	cytoplasm	FALSE	48.2426	FALSE
NA	NA	NA	NA	NA	all	KIF2A	ENSG00000068796	KIF2A	KIF2A	protein_coding	4523.05	38.5	KIF2A	HGNC:6318	multiple	cytoplasm|nucleus	FALSE	135.822	FALSE
NA	NA	NA	NA	NA	all	RASGRP2	ENSG00000068831	RASGRP2	RASGRP2	protein_coding	1186.74	55.63	RASGRP2	HGNC:9879	cytoplasm	cytoplasm	FALSE	79.2296	FALSE
NA	NA	NA	NA	NA	all	PSME4	ENSG00000068878	PSME4	PSME4	protein_coding	2375.89	38.04	PSME4	HGNC:20635	nucleus	nucleus	FALSE	284.67	FALSE
NA	NA	NA	NA	NA	all	IFT80	ENSG00000068885	IFT80	IFT80	protein_coding	1070.26	36.52	IFT80	HGNC:29262	cytoplasm	cytoplasm	FALSE	33.4351	FALSE
NA	NA	NA	NA	NA	all	SIRT2	ENSG00000068903	SIRT2	SIRT2	protein_coding	1260.11	53.55	SIRT2	HGNC:10886	multiple	cytoplasm|nucleus	FALSE	93.9733	FALSE
NA	NA	NA	NA	NA	all	ERLEC1	ENSG00000068912	ERLEC1	ERLEC1	protein_coding	2578.81	39.57	ERLEC1	HGNC:25222	endoplasmicreticulum	endoplasmicreticulum	FALSE	44.1874	FALSE
NA	NA	NA	NA	NA	all	PPP2R5B	ENSG00000068971	PPP2R5B	PPP2R5B	protein_coding	1074.4	54.41	PPP2R5B	HGNC:9310	multiple	cytoplasm|nucleus	FALSE	4.64039	FALSE
NA	NA	NA	NA	NA	all	PYGM	ENSG00000068976	PYGM	PYGM	protein_coding	1685.4	56.89	PYGM	HGNC:9726	multiple	endoplasmicreticulum|secreted	FALSE	9.52658	FALSE
NA	NA	NA	NA	NA	all	TRPC7	ENSG00000069018	TRPM2	TRPC7	protein_coding	2452.29	42.52	NA	NA	NA	NA	FALSE	0.0749175	FALSE
NA	NA	NA	NA	NA	all	MAST4	ENSG00000069020	MAST4	MAST4	protein_coding	2343.29	39.2	MAST4	HGNC:19037	nucleus	nucleus	FALSE	48.7683	FALSE
NA	NA	NA	NA	NA	all	ADGRF5	ENSG00000069122	ADGRF5	ADGRF5	protein_coding	3146.5	41.65	GPR116	HGNC:19030	plasmamembrane	plasmamembrane	FALSE	0.0705247	FALSE
NA	NA	NA	NA	NA	all	SDK2	ENSG00000069188	SDK2	SDK2	protein_coding	4613	52.32	SDK2	HGNC:19308	plasmamembrane	plasmamembrane	FALSE	18.0151	FALSE
NA	NA	NA	NA	NA	all	ADAM7	ENSG00000069206	ADAM7	ADAM7	protein_coding	2503	36.76	ADAM7	HGNC:214	plasmamembrane	plasmamembrane	FALSE	0.0826889	FALSE
NA	NA	NA	NA	NA	all	NUP133	ENSG00000069248	NUP133	NUP133	protein_coding	1898.75	40.26	NUP133	HGNC:18016	multiple	cytoplasm|nucleus	FALSE	67.1529	FALSE
NA	NA	NA	NA	NA	all	NUCKS1	ENSG00000069275	NUCKS1	NUCKS1	protein_coding	3313.5	39.53	NUCKS1	HGNC:29923	multiple	cytoplasm|nucleus	FALSE	139.252	FALSE
NA	NA	NA	NA	NA	all	VPS35	ENSG00000069329	VPS35	VPS35	protein_coding	1792.42	38.86	VPS35	HGNC:13487	multiple	cytoplasm|endoplasmicreticulum|endosome|golgiapparatus	FALSE	45.1584	FALSE
NA	NA	NA	NA	NA	all	DNAJA2	ENSG00000069345	DNAJA2	DNAJA2	protein_coding	1905.75	42.53	DNAJA2	HGNC:14884	multiple	cytoplasm|mitochondrion|nucleus	FALSE	43.9086	FALSE
NA	NA	NA	NA	NA	all	BCL3	ENSG00000069399	BCL3	BCL3	protein_coding	865.778	58.73	BCL3	HGNC:998	multiple	cytoplasm|nucleus	FALSE	43.0121	FALSE
NA	NA	NA	NA	NA	all	KCNAB2	ENSG00000069424	KCNAB2	KCNAB2	protein_coding	2099.83	56.04	KCNAB2	HGNC:6229	cytoplasm	cytoplasm	FALSE	73.9861	FALSE
NA	NA	NA	NA	NA	all	ABCC9	ENSG00000069431	ABCC9	ABCC9	protein_coding	3971.2	36.12	ABCC9	HGNC:60	plasmamembrane	plasmamembrane	FALSE	0.041167	FALSE
NA	NA	NA	NA	NA	all	CLEC2D	ENSG00000069493	CLEC2D	CLEC2D	protein_coding	1089.81	37.39	CLEC2D	HGNC:14351	multiple	endoplasmicreticulum|plasmamembrane	FALSE	280.857	FALSE
NA	NA	NA	NA	NA	all	FUNDC1	ENSG00000069509	FUNDC1	FUNDC1	protein_coding	1061.5	41.03	FUNDC1	HGNC:28746	mitochondrionmembrane	mitochondrionmembrane	FALSE	4.13244	FALSE
NA	NA	NA	NA	NA	all	MAOB	ENSG00000069535	MAOB	MAOB	protein_coding	1250.67	39.31	MAOB	HGNC:6834	multiple	mitochondrion|mitochondrionmembrane	FALSE	0.0354932	FALSE
NA	NA	NA	NA	NA	all	RORA	ENSG00000069667	RORA	RORA	protein_coding	1801.29	41.64	RORA	HGNC:10258	nucleus	nucleus	FALSE	607.02	TRUE
NA	NA	NA	NA	NA	all	DRD4	ENSG00000069696	DRD4	DRD4	protein_coding	880	67.07	DRD4	HGNC:3025	plasmamembrane	plasmamembrane	FALSE	0.325395	FALSE
NA	NA	NA	NA	NA	all	TGFBR3	ENSG00000069702	TGFBR3	TGFBR3	protein_coding	2830.36	42.29	TGFBR3	HGNC:11774	multiple	cytoplasm|plasmamembrane|secreted	FALSE	150.35	FALSE
NA	NA	NA	NA	NA	all	PLA2G10	ENSG00000069764	PLA2G10	PLA2G10	protein_coding	611.5	47.68	PLA2G10	HGNC:9029	secreted	secreted	FALSE	0.529782	FALSE
NA	NA	NA	NA	NA	all	ATP1B3	ENSG00000069849	ATP1B3	ATP1B3	protein_coding	937.1	40.6	ATP1B3	HGNC:806	multiple	melanosome|plasmamembrane	TRUE	528.182	FALSE
NA	NA	NA	NA	NA	all	NEDD4	ENSG00000069869	NEDD4	NEDD4	protein_coding	3702.69	38.49	NEDD4	HGNC:7727	multiple	cytoplasm|nucleus	FALSE	7.8034	FALSE
NA	NA	NA	NA	NA	all	PIGB	ENSG00000069943	PIGB	PIGB	protein_coding	1037.75	39.99	PIGB	HGNC:8959	multiple	endoplasmicreticulum|endoplasmicreticulummembrane	FALSE	52.6832	FALSE
NA	NA	NA	NA	NA	all	MAPK6	ENSG00000069956	MAPK6	MAPK6	protein_coding	2774.38	43.13	MAPK6	HGNC:6879	multiple	cytoplasm|nucleus	FALSE	63.2678	FALSE
NA	NA	NA	NA	NA	all	GNB5	ENSG00000069966	GNB5	GNB5	protein_coding	1917.25	45.39	GNB5	HGNC:4401	cytoplasm	cytoplasm	FALSE	109.41	FALSE
NA	NA	NA	NA	NA	all	RAB27A	ENSG00000069974	RAB27A	RAB27A	protein_coding	1916.38	41.6	RAB27A	HGNC:9766	multiple	cytoplasm|endosome|lysosome|melanosome	FALSE	103.602	FALSE
NA	NA	NA	NA	NA	all	HDHD5	ENSG00000069998	HDHD5	HDHD5	protein_coding	1646.86	50.12	CECR5	HGNC:1843	mitochondrion	mitochondrion	FALSE	8.50721	FALSE
NA	NA	NA	NA	NA	all	UFD1	ENSG00000070010	UFD1	UFD1	protein_coding	1478.7	46.94	UFD1L	HGNC:12520	multiple	cytoplasm|nucleus	FALSE	46.307	FALSE
NA	NA	NA	NA	NA	all	LRP6	ENSG00000070018	LRP6	LRP6	protein_coding	3557.29	38.54	LRP6	HGNC:6698	multiple	cytoplasm|endoplasmicreticulum	FALSE	4.78625	FALSE
NA	NA	NA	NA	NA	all	GUCY2C	ENSG00000070019	GUCY2C	GUCY2C	protein_coding	2701	39.57	GUCY2C	HGNC:4688	multiple	endoplasmicreticulummembrane|plasmamembrane	FALSE	0.197566	FALSE
NA	NA	NA	NA	NA	all	SCT	ENSG00000070031	FLNB	SCT	protein_coding	526	72.51	NA	NA	NA	NA	FALSE	0.0216958	FALSE
NA	NA	NA	NA	NA	all	PHRF1	ENSG00000070047	PHRF1	PHRF1	protein_coding	4530.83	56.31	PHRF1	HGNC:24351	nucleus	nucleus	FALSE	40.9919	FALSE
NA	NA	NA	NA	NA	all	ELP1	ENSG00000070061	ELP1	ELP1	protein_coding	5568.88	39.99	IKBKAP	HGNC:5959	multiple	cytoplasm|nucleus	FALSE	63.6701	FALSE
NA	NA	NA	NA	NA	all	NUCB2	ENSG00000070081	NUCB2	NUCB2	protein_coding	1156.89	41.44	NUCB2	HGNC:8044	multiple	cytoplasm|golgiapparatus|nucleus|secreted	FALSE	55.4708	FALSE
NA	NA	NA	NA	NA	all	PFN2	ENSG00000070087	PFN2	PFN2	protein_coding	997.056	39.59	PFN2	HGNC:8882	cytoplasm	cytoplasm	FALSE	1.24925	FALSE
NA	NA	NA	NA	NA	all	PTPN3	ENSG00000070159	PTPN3	PTPN3	protein_coding	5383.17	45.34	PTPN3	HGNC:9655	cytoplasm	cytoplasm	FALSE	0.320303	FALSE
NA	NA	NA	NA	NA	all	SPTB	ENSG00000070182	SPTB	SPTB	protein_coding	5246.14	48.21	SPTB	HGNC:11274	multiple	cytoplasm|mitochondrion|nucleus	FALSE	0.183985	FALSE
NA	NA	NA	NA	NA	all	DAPP1	ENSG00000070190	DAPP1	DAPP1	protein_coding	2422	38.7	DAPP1	HGNC:16500	cytoplasm	cytoplasm	FALSE	47.9118	FALSE
NA	NA	NA	NA	NA	all	FGF10	ENSG00000070193	FGF10	FGF10	protein_coding	3622	35.66	FGF10	HGNC:3666	secreted	secreted	FALSE	0.0474844	FALSE
NA	NA	NA	NA	NA	all	SLC44A1	ENSG00000070214	SLC44A1	SLC44A1	protein_coding	4625.33	38.86	SLC44A1	HGNC:18798	multiple	mitochondrionmembrane|plasmamembrane	TRUE	23.5788	FALSE
NA	NA	NA	NA	NA	all	TMEM260	ENSG00000070269	TMEM260	TMEM260	protein_coding	1584.19	39.13	TMEM260	HGNC:20185	endoplasmicreticulummembrane	endoplasmicreticulummembrane	FALSE	41.5239	FALSE
NA	NA	NA	NA	NA	all	SMG6	ENSG00000070366	SMG6	SMG6	protein_coding	1442.45	45.76	SMG6	HGNC:17809	multiple	cytoplasm|nucleus	FALSE	163.678	FALSE
NA	NA	NA	NA	NA	all	EXOC5	ENSG00000070367	EXOC5	EXOC5	protein_coding	2873.55	35.94	EXOC5	HGNC:10696	multiple	cytoplasm|endosome|golgiapparatus|nucleus	FALSE	36.5945	FALSE
NA	NA	NA	NA	NA	all	CLTCL1	ENSG00000070371	CLTCL1	CLTCL1	protein_coding	2637.25	46.42	CLTCL1	HGNC:2093	cytoplasm	cytoplasm	FALSE	1.69921	FALSE
NA	NA	NA	NA	NA	all	FGF22	ENSG00000070388	FGF22	FGF22	protein_coding	1443	67.9	FGF22	HGNC:3679	secreted	secreted	FALSE	1.21055	FALSE
NA	NA	NA	NA	NA	all	FSTL3	ENSG00000070404	FSTL3	FSTL3	protein_coding	1119	64.93	FSTL3	HGNC:3973	multiple	nucleus|secreted	FALSE	0.516183	FALSE
NA	NA	NA	NA	NA	all	DGCR2	ENSG00000070413	DGS2	DGCR2	protein_coding	3097.14	48.62	NA	NA	NA	NA	FALSE	58.196	FALSE
NA	NA	NA	NA	NA	all	RNF126	ENSG00000070423	RNF126	RNF126	protein_coding	1311.14	63.49	RNF126	HGNC:21151	multiple	cytoplasm|nucleus	FALSE	39.8045	FALSE
NA	NA	NA	NA	NA	all	MNT	ENSG00000070444	MNT	MNT	protein_coding	1331.22	61.64	MNT	HGNC:7188	nucleus	nucleus	FALSE	23.5945	TRUE
NA	NA	NA	NA	NA	all	ZXDC	ENSG00000070476	ZXDC	ZXDC	protein_coding	3307.5	48.66	ZXDC	HGNC:28160	nucleus	nucleus	FALSE	89.9661	TRUE
NA	NA	NA	NA	NA	all	JMJD6	ENSG00000070495	JMJD6	JMJD6	protein_coding	2337	48.83	JMJD6	HGNC:19355	nucleus	nucleus	FALSE	59.7507	FALSE
NA	NA	NA	NA	NA	all	POLB	ENSG00000070501	POLB	POLB	protein_coding	756.176	40.44	POLB	HGNC:9174	multiple	cytoplasm|nucleus	FALSE	54.7486	FALSE
NA	NA	NA	NA	NA	all	ST6GALNAC1	ENSG00000070526	ST6GALNAC1	ST6GALNAC1	protein_coding	1159.18	48.61	ST6GALNAC1	HGNC:23614	multiple	golgiapparatus|nucleus	FALSE	1.60865	FALSE
NA	NA	NA	NA	NA	all	WIPI1	ENSG00000070540	WIPI1	WIPI1	protein_coding	1105	46.58	WIPI1	HGNC:25471	multiple	cytoplasm|endosome|golgiapparatus	FALSE	8.81901	FALSE
NA	NA	NA	NA	NA	all	FRMPD1	ENSG00000070601	FRMPD1	FRMPD1	protein_coding	3660.33	44.17	FRMPD1	HGNC:29159	cytoplasm	cytoplasm	FALSE	0.155929	FALSE
NA	NA	NA	NA	NA	all	GBA2	ENSG00000070610	GBA2	GBA2	protein_coding	1740.5	50.7	GBA2	HGNC:18986	cytoplasm	cytoplasm	FALSE	9.8692	FALSE
NA	NA	NA	NA	NA	all	NDST1	ENSG00000070614	NDST1	NDST1	protein_coding	1730	52.04	NDST1	HGNC:7680	multiple	golgiapparatus|golgiapparatusmembrane	FALSE	2.63608	FALSE
NA	NA	NA	NA	NA	all	ASNS	ENSG00000070669	ASNS	ASNS	protein_coding	1342.12	38.47	ASNS	HGNC:753	cytoplasm	cytoplasm	FALSE	7.01133	FALSE
NA	NA	NA	NA	NA	all	AP3M2	ENSG00000070718	AP3M2	AP3M2	protein_coding	1304.24	41.4	AP3M2	HGNC:570	golgiapparatus	golgiapparatus	FALSE	155.693	FALSE
NA	NA	NA	NA	NA	all	CNGB1	ENSG00000070729	CNGB1	CNGB1	protein_coding	1694.33	50.27	CNGB1	HGNC:2151	nucleus	nucleus	FALSE	0.249035	FALSE
NA	NA	NA	NA	NA	all	ST6GALNAC2	ENSG00000070731	ST6GALNAC2	ST6GALNAC2	protein_coding	764.333	54.09	ST6GALNAC2	HGNC:10867	golgiapparatusmembrane	golgiapparatusmembrane	FALSE	2.41157	FALSE
NA	NA	NA	NA	NA	all	PABPC1	ENSG00000070756	PABPC1	PABPC1	protein_coding	2116.53	40.75	PABPC1	HGNC:8554	multiple	cytoplasm|nucleus	FALSE	1684.32	FALSE
NA	NA	NA	NA	NA	all	TESK2	ENSG00000070759	TESK2	TESK2	protein_coding	2279.5	42.23	TESK2	HGNC:11732	multiple	cytoplasm|nucleus	FALSE	20.6107	FALSE
NA	NA	NA	NA	NA	all	CFAP20	ENSG00000070761	CFAP20	CFAP20	protein_coding	808	44.82	C16orf80	HGNC:29523	nucleus	nucleus	FALSE	32.8016	FALSE
NA	NA	NA	NA	NA	all	CSNK2A2	ENSG00000070770	CSNK2A2	CSNK2A2	protein_coding	2425.88	41.51	CSNK2A2	HGNC:2459	multiple	cytoplasm|nucleus	FALSE	40.9615	FALSE
NA	NA	NA	NA	NA	all	PTPN21	ENSG00000070778	PTPN21	PTPN21	protein_coding	2796.67	41.39	PTPN21	HGNC:9651	multiple	cytoplasm|mitochondrion	FALSE	0.146416	FALSE
NA	NA	NA	NA	NA	all	EIF2B3	ENSG00000070785	EIF2B3	EIF2B3	protein_coding	1041.3	42.55	EIF2B3	HGNC:3259	cytoplasm	cytoplasm	FALSE	24.1318	FALSE
NA	NA	NA	NA	NA	all	CAMK2A	ENSG00000070808	CAMK2A	CAMK2A	protein_coding	2718.04	52.1	CAMK2A	HGNC:1460	multiple	cytoplasm|nucleus	FALSE	0.231259	FALSE
NA	NA	NA	NA	NA	all	TCOF1	ENSG00000070814	TCOF1	TCOF1	protein_coding	3423.9	52.46	TCOF1	HGNC:11654	multiple	cytoplasm|nucleus	FALSE	34.0122	FALSE
NA	NA	NA	NA	NA	all	CDC42	ENSG00000070831	CDC42	CDC42	protein_coding	2993.17	41.94	CDC42	HGNC:1736	multiple	cytoplasm|secreted	FALSE	179.635	FALSE
NA	NA	NA	NA	NA	all	OSBPL3	ENSG00000070882	OSBPL3	OSBPL3	protein_coding	2237	40.72	OSBPL3	HGNC:16370	multiple	cytoplasm|endoplasmicreticulummembrane|golgiapparatus|nucleus	FALSE	134.417	FALSE
NA	NA	NA	NA	NA	all	EPHA8	ENSG00000070886	EPHA8	EPHA8	protein_coding	3410.5	56.84	EPHA8	HGNC:3391	plasmamembrane	plasmamembrane	FALSE	0.0542381	FALSE
NA	NA	NA	NA	NA	all	SLC12A3	ENSG00000070915	SLC12A3	SLC12A3	protein_coding	3327.67	52.83	SLC12A3	HGNC:10912	plasmamembrane	plasmamembrane	FALSE	0.126469	FALSE
NA	NA	NA	NA	NA	all	RAD18	ENSG00000070950	RAD18	RAD18	protein_coding	1194.7	40.44	RAD18	HGNC:18278	nucleus	nucleus	FALSE	37.8707	FALSE
NA	NA	NA	NA	NA	all	ATP2B1	ENSG00000070961	ATP2B1	ATP2B1	protein_coding	3021.64	36.39	ATP2B1	HGNC:814	multiple	cytoplasm|mitochondrion|nucleus|plasmamembrane	FALSE	951.524	FALSE
NA	NA	NA	NA	NA	all	TRPM5	ENSG00000070985	TRPM5	TRPM5	protein_coding	4172	59.1	TRPM5	HGNC:14323	multiple	cytoplasm|plasmamembrane	FALSE	1.20581	FALSE
NA	NA	NA	NA	NA	all	NCK2	ENSG00000071051	NCK2	NCK2	protein_coding	1434.33	44.54	NCK2	HGNC:7665	multiple	cytoplasm|endoplasmicreticulum|nucleus	FALSE	165.598	FALSE
NA	NA	NA	NA	NA	all	MAP4K4	ENSG00000071054	MAP4K4	MAP4K4	protein_coding	3577.83	41.04	MAP4K4	HGNC:6866	cytoplasm	cytoplasm	FALSE	317.632	FALSE
NA	NA	NA	NA	NA	all	MGAT4A	ENSG00000071073	MGAT4A	MGAT4A	protein_coding	2881.44	40.02	MGAT4A	HGNC:7047	golgiapparatus	golgiapparatus	FALSE	189.401	FALSE
NA	NA	NA	NA	NA	all	RPL31	ENSG00000071082	RPL31	RPL31	protein_coding	941.182	42.39	RPL31	HGNC:10334	nucleus	nucleus	FALSE	656.411	FALSE
NA	NA	NA	NA	NA	all	WDR1	ENSG00000071127	WDR1	WDR1	protein_coding	2369.35	53.29	WDR1	HGNC:12754	cytoplasm	cytoplasm	FALSE	75.3753	FALSE
NA	NA	NA	NA	NA	all	SNX13	ENSG00000071189	SNX13	SNX13	protein_coding	2496.46	35.09	SNX13	HGNC:21335	endosome	endosome	FALSE	119.934	FALSE
NA	NA	NA	NA	NA	all	ARHGAP10	ENSG00000071205	ARHGAP21	ARHGAP10	protein_coding	2622	40.94	NA	NA	NA	NA	FALSE	81.8894	FALSE
NA	NA	NA	NA	NA	all	RPS6KA2	ENSG00000071242	RPS6KA2	RPS6KA2	protein_coding	2026.54	46.48	RPS6KA2	HGNC:10431	multiple	cytoplasm|nucleus	FALSE	41.7956	FALSE
NA	NA	NA	NA	NA	all	ING3	ENSG00000071243	ING3	ING3	protein_coding	1759.5	35.56	ING3	HGNC:14587	nucleus	nucleus	FALSE	48.8083	FALSE
NA	NA	NA	NA	NA	all	VASH1	ENSG00000071246	VASH1	VASH1	protein_coding	2043.4	55.57	VASH1	HGNC:19964	secreted	secreted	FALSE	8.37802	FALSE
NA	NA	NA	NA	NA	all	LMCD1	ENSG00000071282	LMCD1	LMCD1	protein_coding	2119.57	43.85	LMCD1	HGNC:6633	nucleus	nucleus	FALSE	2.30838	FALSE
NA	NA	NA	NA	NA	all	BUD23	ENSG00000071462	BUD23	BUD23	protein_coding	1201	50.82	WBSCR22	HGNC:16405	nucleus	nucleus	FALSE	54.7302	FALSE
NA	NA	NA	NA	NA	all	SEL1L	ENSG00000071537	SEL1L	SEL1L	protein_coding	2019.5	38.48	SEL1L	HGNC:10717	endoplasmicreticulummembrane	endoplasmicreticulummembrane	FALSE	74.7766	FALSE
NA	NA	NA	NA	NA	all	TRIP13	ENSG00000071539	TRIP13	TRIP13	protein_coding	874.571	50.22	TRIP13	HGNC:12307	nucleus	nucleus	FALSE	1.60589	FALSE
NA	NA	NA	NA	NA	all	ATP6AP1	ENSG00000071553	ATP6AP1	ATP6AP1	protein_coding	1940.14	56.77	ATP6AP1	HGNC:868	vacuolemembrane	vacuolemembrane	FALSE	13.1135	FALSE
NA	NA	NA	NA	NA	all	TCF3	ENSG00000071564	TCF3	TCF3	protein_coding	1697.81	59.56	TCF3	HGNC:11633	nucleus	nucleus	FALSE	25.6083	TRUE
NA	NA	NA	NA	NA	all	TRIB2	ENSG00000071575	TRIB2	TRIB2	protein_coding	2138	47.65	TRIB2	HGNC:30809	cytoplasm	cytoplasm	FALSE	21.5024	FALSE
NA	NA	NA	NA	NA	all	DAZAP1	ENSG00000071626	DAZAP1	DAZAP1	protein_coding	2038.55	58.75	DAZAP1	HGNC:2683	multiple	cytoplasm|nucleus	FALSE	70.6199	FALSE
NA	NA	NA	NA	NA	all	MBD3	ENSG00000071655	MBD3	MBD3	protein_coding	2007.27	58.14	MBD3	HGNC:6918	multiple	cytoplasm|mitochondrion|nucleus	FALSE	10.8332	TRUE
NA	NA	NA	NA	NA	all	HLTF	ENSG00000071794	HLTF	HLTF	protein_coding	2388.44	35.95	HLTF	HGNC:11099	multiple	cytoplasm|nucleus	FALSE	14.5512	FALSE
NA	NA	NA	NA	NA	all	FAM50A	ENSG00000071859	FAM50A	FAM50A	protein_coding	876	60.42	FAM50A	HGNC:18786	nucleus	nucleus	FALSE	18.328	FALSE
NA	NA	NA	NA	NA	all	FAM3A	ENSG00000071889	FAM3A	FAM3A	protein_coding	1263.59	55.32	FAM3A	HGNC:13749	secreted	secreted	FALSE	6.98098	FALSE
NA	NA	NA	NA	NA	all	CPSF1	ENSG00000071894	CPSF1	CPSF1	protein_coding	1197.71	59.96	CPSF1	HGNC:2324	nucleus	nucleus	FALSE	14.7182	FALSE
NA	NA	NA	NA	NA	all	MYO3B	ENSG00000071909	MYO3B	MYO3B	protein_coding	4054.44	40.21	MYO3B	HGNC:15576	cytoplasm	cytoplasm	FALSE	16.031	FALSE
NA	NA	NA	NA	NA	all	CYBRD1	ENSG00000071967	CYBRD1	CYBRD1	protein_coding	1675.29	41.27	CYBRD1	HGNC:20797	multiple	nucleus|plasmamembrane	FALSE	3.15165	FALSE
NA	NA	NA	NA	NA	all	CDH19	ENSG00000071991	DCHS1	CDH19	protein_coding	2622.4	32.3	NA	NA	NA	NA	FALSE	0.0592042	FALSE
NA	NA	NA	NA	NA	all	PDCD2	ENSG00000071994	PDCD2	PDCD2	protein_coding	1404.13	41.64	PDCD2	HGNC:8762	multiple	cytoplasm|nucleus	FALSE	30.7037	FALSE
[truncated: 28,498 more rows]

## Sheet: STable 8
Supplementary Table S8. Canonical markers used for cell type annotation
Cell Types	Markers	Reference
CD4+ T cells	CD3D+ CD4+	[14, 35]
CD8+ T cells	CD3D+ CD8A+	[14, 35]
MAIT cells	SLC4A10+	[36]
NK cells	NKG7+ NCAM1+	[14, 35]
CD14+ Monocytes	LYZ+ CD14+	[14, 35]
CD16+ Monocytes	LYZ+ FCGR3A+	[14, 35]
cDC	FCER1A+	[14]
pDC	CLEC4C+	[36]
B cells	MS4A1+	[14, 35]
Plasmablasts	MZB1+	[14]
Proliferating cells	MKI67+	[14, 35]
HSPC	CD34+	[14, 35]
